# Supplementary material for: Cyclic peptides can engage a single binding pocket through highly divergent modes
Source: Proc Natl Acad Sci U S A. 2020 Oct 12;117(43):26728–38. doi: 10.1073/pnas.2003086117 (PMC7604503; doi:10.1073/pnas.2003086117)
Supplement: Supplementary File [file pnas.2003086117.sd01.xlsx]

## Sheet: BRD3-BD1_R3
Selection Round #3	Total Reads #5948
	Peptide sequence	Number of Reads	Proportion of library reads
ORF 1	MTWLIPMIRMTLMCGSGSGSamber	12	0.00202
ORF 2	MPNEFYSMKTTLSHICGSGSGSamber	12	0.00202
ORF 3	MSCRILLKMWAIIHNMCGSGSGSamber	11	0.00185
ORF 4	MWIIPMVKMGCGSGSGSamber	11	0.00185
ORF 5	MWIIPMVRMGNCGSGSGSamber	11	0.00185
ORF 6	MNGWWMIPMMLCGSGSGSamber	10	0.00168
ORF 7	MKFVCWIHMRNQLIFKCGSGSGSamber	10	0.00168
ORF 8	MRMTCWYVMKNQTILNCGSGSGSamber	9	0.00151
ORF 9	MLGYWMIPMKRCGSGSGSamber	9	0.00151
ORF 10	MWIIPMKKAGCGSGSGSamber	9	0.00151
ORF 11	MSWMYRMALLPHCGSGSGSamber	9	0.00151
ORF 12	MMSLRGRMFLTKYLCGSGSGSamber	8	0.00134
ORF 13	MLKPNMRYMIMCGSGSGSamber	8	0.00134
ORF 14	MKHLMWMRWLTMSCGSGSGSamber	8	0.00134
ORF 15	MYSMTLAMHKSRMLCGSGSGSamber	8	0.00134
ORF 16	MTGFWMIPMKRCGSGSGSamber	8	0.00134
ORF 17	MYSMKYAMWWTVYPCGSGSGSamber	7	0.00118
ORF 18	MLIPMMRIHPFCGSGSGSamber	7	0.00118
ORF 19	MYSMRSPLMYYKYWMTCGSGSGSamber	7	0.00118
ORF 20	MRFWCYYTMKNNLILRCGSGSGSamber	7	0.00118
ORF 21	MYGFWMVPMKMCGSGSGSamber	6	0.00101
ORF 22	MNCTLLMAMLLHCGSGSGSamber	6	0.00101
ORF 23	MWIIPMKIAYPCGSGSGSamber	6	0.00101
ORF 24	MWTIPMVKMGCGSGSGSamber	6	0.00101
ORF 25	MLIPMMRLHPMCGSGSGSamber	6	0.00101
ORF 26	MACRMGVMLMQTLLCGSGSGSamber	6	0.00101
ORF 27	MAIPMMLLHPMCGSGSGSamber	6	0.00101
ORF 28	MIKPNMKYMIMCGSGSGSamber	6	0.00101
ORF 29	MNGWWMIPMKMCGSGSGSamber	6	0.00101
ORF 30	MAWLIPMKKMIKTCGSGSGSamber	5	0.00084
ORF 31	MWIVPMKIVGCGSGSGSamber	5	0.00084
ORF 32	MYSMMKAMLWTSHPCGSGSGSamber	5	0.00084
ORF 33	MWIIPMKKAALCGSGSGSamber	5	0.00084
ORF 34	MHIPMMLLNPMCGSGSGSamber	5	0.00084
ORF 35	MWIIPMKMTGCGSGSGSamber	5	0.00084
ORF 36	MIKPNMRFMIMCGSGSGSamber	5	0.00084
ORF 37	MTCEILMKMLIHCGSGSGSamber	5	0.00084
ORF 38	MYSMRHAMSWLQYPKCGSGSGSamber	5	0.00084
ORF 39	MKCAILMMMLLHCGSGSGSamber	5	0.00084
ORF 40	MKTIMGMTWRTMQCGSGSGSamber	5	0.00084
ORF 41	MWLIPMVKAVFCGSGSGSamber	5	0.00084
ORF 42	MSSSFCRLMYMLYLYNCGSGSGSamber	5	0.00084
ORF 43	MYSMKYAMMWKNDPCGSGSGSamber	5	0.00084
ORF 44	MRLTCWINMRGVLIRNCGSGSGSamber	5	0.00084
ORF 45	MLYYVWMTSSMIICGSGSGSamber	4	0.00067
ORF 46	MRMTCWYIMHGQKISICGSGSGSamber	4	0.00067
ORF 47	MWIIPMMIAYHCGSGSGSamber	4	0.00067
ORF 48	MMPRKSGNMYWLFMLYCGSGSGSamber	4	0.00067
ORF 49	MQRWMVPMSKIFKGMCGSGSGSamber	4	0.00067
ORF 50	MLSHLSGMHRGYLMCGSGSGSamber	4	0.00067
ORF 51	MNGYWMVPMKKCGSGSGSamber	4	0.00067
ORF 52	MKCTLLMLMLIHCGSGSGSamber	4	0.00067
ORF 53	MWIIPMRLAHPCGSGSGSamber	4	0.00067
ORF 54	MRLKCWILMKGVYYSRCGSGSGSamber	4	0.00067
ORF 55	MWIIPMKRMANCGSGSGSamber	4	0.00067
ORF 56	MWIVPMKRMGCGSGSGSamber	4	0.00067
ORF 57	MNCKMGRMYIYRMEMCGSGSGSamber	4	0.00067
ORF 58	MWIIPMRKAGCCGSGSGSamber	4	0.00067
ORF 59	MFGWWMIPMALCGSGSGSamber	4	0.00067
ORF 60	MWIIPMIKVGCGSGSGSamber	4	0.00067
ORF 61	MWVIPMKQSGCGSGSGSamber	4	0.00067
ORF 62	MHGWWMIPMRTCGSGSGSamber	4	0.00067
ORF 63	MNGWWMVPMRTCGSGSGSamber	4	0.00067
ORF 64	MSMLIIKMMYCYGLRYCGSGSGSamber	4	0.00067
ORF 65	MNGHWMIPMKKCGSGSGSamber	4	0.00067
ORF 66	MYGTWMIPMRKCGSGSGSamber	4	0.00067
ORF 67	MRWLIPMKRMIRICGSGSGSamber	4	0.00067
ORF 68	MYSMKHTIMTFWAYLLCGSGSGSamber	4	0.00067
ORF 69	MLIPMKMLDWSNCGSGSGSamber	4	0.00067
ORF 70	MYIPMMLLDPMCGSGSGSamber	4	0.00067
ORF 71	MNCLILMKMLLLCGSGSGSamber	4	0.00067
ORF 72	MLKPNMKYMIMCGSGSGSamber	4	0.00067
ORF 73	MKHWQAMPWVTISCGSGSGSamber	4	0.00067
ORF 74	MLVMSVMIMKMMWIIHCGSGSGSamber	4	0.00067
ORF 75	MNCAILMAMLLHCGSGSGSamber	4	0.00067
ORF 76	MWLIPMKLMGCGSGSGSamber	4	0.00067
ORF 77	MWIIPMKIAFHCGSGSGSamber	4	0.00067
ORF 78	MTGFYVMMIAKSYHCGSGSGSamber	4	0.00067
ORF 79	MMIPMMRIHPMCGSGSGSamber	4	0.00067
ORF 80	MWLIPMKKAANCGSGSGSamber	4	0.00067
ORF 81	MRCLILMKMLILNCGSGSGSamber	4	0.00067
ORF 82	MWLIPMKKMAKCGSGSGSamber	4	0.00067
ORF 83	MWIIPMIKAYHCGSGSGSamber	4	0.00067
ORF 84	MMARFASMTFRLYYCGSGSGSamber	4	0.00067
ORF 85	MRCTILMLMLLHCGSGSGSamber	4	0.00067
ORF 86	MTCKMGTMLPRYWMDCGSGSGSamber	4	0.00067
ORF 87	MWIVPMKIAKLCGSGSGSamber	3	0.0005
ORF 88	MRMMCYIWMHGRLFLMCGSGSGSamber	3	0.0005
ORF 89	MWIIPMVKMQSCGSGSGSamber	3	0.0005
ORF 90	MMGLRGKMYQTRYLCGSGSGSamber	3	0.0005
ORF 91	MLRPNMKYMIMCGSGSGSamber	3	0.0005
ORF 92	MWIIPMKIAHHCGSGSGSamber	3	0.0005
ORF 93	MIIPMKMLNWTKCGSGSGSamber	3	0.0005
ORF 94	MWVVPMKIAHHCGSGSGSamber	3	0.0005
ORF 95	MNGWWMITMVKCGSGSGSamber	3	0.0005
ORF 96	MRFYCYYRMSGNIIFKCGSGSGSamber	3	0.0005
ORF 97	MWCRMGPMIKLRMYCGSGSGSamber	3	0.0005
ORF 98	MWEIPMMKIHSLCGSGSGSamber	3	0.0005
ORF 99	MKCRMGLMLPRSSMCGSGSGSamber	3	0.0005
ORF 100	MQVPMMLLHPMCGSGSGSamber	3	0.0005
ORF 101	MVIPMVMLNWKLCGSGSGSamber	3	0.0005
ORF 102	MWIVPMKTAGCGSGSGSamber	3	0.0005
ORF 103	MWIIPMKTAYPCGSGSGSamber	3	0.0005
ORF 104	MLCVMGLMLARHTMNCGSGSGSamber	3	0.0005
ORF 105	MWLIPMKKAISCGSGSGSamber	3	0.0005
ORF 106	MACKMGRMLPKMGYPCGSGSGSamber	3	0.0005
ORF 107	MRCNILMAMLHNNWRFCGSGSGSamber	3	0.0005
ORF 108	MWYVPMKIAGCGSGSGSamber	3	0.0005
ORF 109	MWIIPMRKAASCGSGSGSamber	3	0.0005
ORF 110	MRCSMLMAHLLHCGSGSGSamber	3	0.0005
ORF 111	MWIVPMKLAYDCGSGSGSamber	3	0.0005
ORF 112	MRIPMMLLHPMCGSGSGSamber	3	0.0005
ORF 113	MWIIPMKLSGCGSGSGSamber	3	0.0005
ORF 114	MYGYWMIPMMTCGSGSGSamber	3	0.0005
ORF 115	MYIPMMIIHPMCGSGSGSamber	3	0.0005
ORF 116	MTGWWMVPMKICGSGSGSamber	3	0.0005
ORF 117	MQKMYPMQRLNRNCGSGSGSamber	3	0.0005
ORF 118	MWVVPMVLMGCGSGSGSamber	3	0.0005
ORF 119	MRMFCWYRMNNLTIFKCGSGSGSamber	3	0.0005
ORF 120	MWIIPMMKKGCGSGSGSamber	3	0.0005
ORF 121	MWIIPMMRAFWSCGSGSGSamber	3	0.0005
ORF 122	MWIMPMVKMGCGSGSGSamber	3	0.0005
ORF 123	MQGWWMVPMKICGSGSGSamber	3	0.0005
ORF 124	MTRKWLIPMQTVFRGMCGSGSGSamber	3	0.0005
ORF 125	MHGYWMVPMKRCGSGSGSamber	3	0.0005
ORF 126	MWIIPMKKAFLCGSGSGSamber	3	0.0005
ORF 127	MSCLVLMKMLIHCGSGSGSamber	3	0.0005
ORF 128	MYYRLFRMMSGYRLLKCGSGSGSamber	3	0.0005
ORF 129	MWLIPMVKAIYCGSGSGSamber	3	0.0005
ORF 130	MYSMRYAMRFTYLQCGSGSGSamber	3	0.0005
ORF 131	MWIIPMKIAYFCGSGSGSamber	3	0.0005
ORF 132	MLGYWMVPMRVCGSGSGSamber	3	0.0005
ORF 133	MVTMSGMVRSNAWCGSGSGSamber	3	0.0005
ORF 134	MTYLRWTMLTRIWISCGSGSGSamber	3	0.0005
ORF 135	MFGTWMIPMRTCGSGSGSamber	3	0.0005
ORF 136	MWVIPMVKRGCGSGSGSamber	3	0.0005
ORF 137	MWAIPMMRIHPQCGSGSGSamber	3	0.0005
ORF 138	MWIIPMKRAHYCGSGSGSamber	3	0.0005
ORF 139	MSNMLTMLQKHWYCGSGSGSamber	3	0.0005
ORF 140	MMLPMKRMLRSMMMSCGSGSGSamber	3	0.0005
ORF 141	MRRVADSKMamberIYTNWLCGSGSGSamber	3	0.0005
ORF 142	MWIIPMKMAASCGSGSGSamber	3	0.0005
ORF 143	MHYHLSHKMVLKSQMLCGSGSGSamber	3	0.0005
ORF 144	MSWLIPMKKMQYTCGSGSGSamber	3	0.0005
ORF 145	MWLIPMKKSGCGSGSGSamber	3	0.0005
ORF 146	MWIVPMRILGCGSGSGSamber	3	0.0005
ORF 147	MWIIPMVKAHWCGSGSGSamber	3	0.0005
ORF 148	MTWLIPMKLAHNMCGSGSGSamber	3	0.0005
ORF 149	MILPNMRYMIMCGSGSGSamber	3	0.0005
ORF 150	MRKRWLMPMIKLFSGMCGSGSGSamber	3	0.0005
ORF 151	MLSHRTGMHRGYRMCGSGSGSamber	3	0.0005
ORF 152	MTCEILLKMLMHGYWTCGSGSGSamber	3	0.0005
ORF 153	MYGYWMIPMKLCGSGSGSamber	3	0.0005
ORF 154	MQKMYPMKRANPHCGSGSGSamber	3	0.0005
ORF 155	MTGYWMVPMKICGSGSGSamber	3	0.0005
ORF 156	MKKLMHMSWLTMRCGSGSGSamber	3	0.0005
ORF 157	MGYWIIPMRIAYTVHCGSGSGSamber	3	0.0005
ORF 158	MRYICFIFMGPSVLYMCGSGSGSamber	3	0.0005
ORF 159	MWIIPMKRAADCGSGSGSamber	3	0.0005
ORF 160	MWIVPMVRAHQCGSGSGSamber	3	0.0005
ORF 161	MACRMGPMLRPWFNCGSGSGSamber	3	0.0005
ORF 162	MWRIPMKKAGCGSGSGSamber	3	0.0005
ORF 163	MRLYCYIMMKNSILFKCGSGSGSamber	3	0.0005
ORF 164	MSCSMLMAILVHCGSGSGSamber	3	0.0005
ORF 165	MFGYWMISMKKCGSGSGSamber	3	0.0005
ORF 166	MWIVPMKILGCGSGSGSamber	3	0.0005
ORF 167	MWLIPMKKAGCGSGSGSamber	3	0.0005
ORF 168	MWIIPMRLRGCGSGSGSamber	3	0.0005
ORF 169	MPSCYKKLMTMWYYTFCGSGSGSamber	3	0.0005
ORF 170	MTWAIPMKMVLKMCGSGSGSamber	3	0.0005
ORF 171	MKCHILMLMLIHNRRGCGSGSGSamber	3	0.0005
ORF 172	MIGMAWYPMASLLSIRCGSGSGSamber	3	0.0005
ORF 173	MWIIPMKLAASCGSGSGSamber	3	0.0005
ORF 174	MWVIPMKKMGCCGSGSGSamber	3	0.0005
ORF 175	MWKIPMVQAGCGSGSGSamber	3	0.0005
ORF 176	MRLTCYIWMGSKWLINCGSGSGSamber	3	0.0005
ORF 177	MLIPMKMVNWLKCGSGSGSamber	3	0.0005
ORF 178	MWIIPMVKAALCGSGSGSamber	3	0.0005
ORF 179	MWKMLNCMQLTWIRCGSGSGSamber	3	0.0005
ORF 180	MIKPNMKHMIMCGSGSGSamber	3	0.0005
ORF 181	MYTMKYAMREGYMPCGSGSGSamber	3	0.0005
ORF 182	MKIPMMKLHPMCGSGSGSamber	3	0.0005
ORF 183	MLIPMVMLDWSLCGSGSGSamber	3	0.0005
ORF 184	MPLLLCMLMHNLCGSGSGSamber	3	0.0005
ORF 185	MFYCTKMYRLRYCGSGSGSamber	3	0.0005
ORF 186	MKTIAWMTWLTMQCGSGSGSamber	3	0.0005
ORF 187	MWIIPMKKAASCGSGSGSamber	3	0.0005
ORF 188	MMIPMMLLHPMCGSGSGSamber	3	0.0005
ORF 189	MTGMRLNMSRSAYVLCGSGSGSamber	3	0.0005
ORF 190	MFTMSGMIRSQAFCGSGSGSamber	3	0.0005
ORF 191	MSCVMGIMLARFMYCGSGSGSamber	3	0.0005
ORF 192	MWKIPMVKAVLCGSGSGSamber	3	0.0005
ORF 193	MMIPMMLIHPMCGSGSGSamber	3	0.0005
ORF 194	MTWKVPMKAAQMGCGSGSGSamber	3	0.0005
ORF 195	MNGSWMIPMIKCGSGSGSamber	3	0.0005
ORF 196	MKKIMHMTWMTMQCGSGSGSamber	3	0.0005
ORF 197	MVIPMQVMAMTRQRCGSGSGSamber	3	0.0005
ORF 198	MMARYLRMLARYMYCGSGSGSamber	3	0.0005
ORF 199	MSCHMLMATLLHCGSGSGSamber	3	0.0005
ORF 200	MWLIPMVKTGCGSGSGSamber	3	0.0005
ORF 201	MWIIPMKMAHQCGSGSGSamber	3	0.0005
ORF 202	MWIIPMVLLGCGSGSGSamber	3	0.0005
ORF 203	MRCLMLMKTLIHCGSGSGSamber	3	0.0005
ORF 204	MSCLLLMKMLLHCGSGSGSamber	3	0.0005
ORF 205	MWVIPMKIRGCVGLGLGLRamber	3	0.0005
ORF 206	MDGWWMIPMRVCGSGSGSamber	3	0.0005
ORF 207	MRMFCWIVMCDRFLHRCGSGSGSamber	3	0.0005
ORF 208	MKCEILMAMLIHCGSGSGSamber	3	0.0005
ORF 209	MTGYWMIPMRLCGSGSGSamber	3	0.0005
ORF 210	MWLIPMKLRGCGSGSGSamber	3	0.0005
ORF 211	MWKIPMKKLGCVGLGLGLRamber	3	0.0005
ORF 212	MTCKMGMMMPRNSMLLCGSGSGSamber	3	0.0005
ORF 213	MWVIPMMIAGCCGSGSGSamber	2	0.00034
ORF 214	MYSMRMAMHWTALPVCGSGSGSamber	2	0.00034
ORF 215	MWRFLQAQMYTRMILLCGSGSGSamber	2	0.00034
ORF 216	MSCTLLLKMLMHASIRCGSGSGSamber	2	0.00034
ORF 217	MQTMYPMRRLNPNCGSGSGSamber	2	0.00034
ORF 218	MSCLLLMKMLLNKCGSGSGSamber	2	0.00034
ORF 219	MWLVPMVKMACGSGSGSamber	2	0.00034
ORF 220	MYSMWRAMLWSQYPNCGSGSGSamber	2	0.00034
ORF 221	MWLIPMVRLACGLGLGLRamber	2	0.00034
ORF 222	MSKMWRMIRVTCICGSGSGSamber	2	0.00034
ORF 223	MWIIPMKSIGCGSGSGSamber	2	0.00034
ORF 224	MWIIPMVIKGCGSGSGSamber	2	0.00034
ORF 225	MILASLPYMLHYLRYICGSGSGSamber	2	0.00034
ORF 226	MRCHMLMALLIHCGSGSGSamber	2	0.00034
ORF 227	MAGQWYNMQTALRTVCGSGSGSamber	2	0.00034
ORF 228	MWLIPMamberMMGCGSGSGSamber	2	0.00034
ORF 229	MWIIPMRLAHLCGSGSGSamber	2	0.00034
ORF 230	MQKMYPMRMRNKHCGSGSGSamber	2	0.00034
ORF 231	MSYMYRMIRVTCCGSGSGSamber	2	0.00034
ORF 232	MMCKMGPMLNCRMLMCGSGSGSamber	2	0.00034
ORF 233	MQKMYPMKRISSYCGSGSGSamber	2	0.00034
ORF 234	MWMIPMVKAVACGSGSGSamber	2	0.00034
ORF 235	MSCVLLMKMLLTCGSGSGSamber	2	0.00034
ORF 236	MWMIPMVYMGCGSGSGSamber	2	0.00034
ORF 237	MSKPMVEMQKMWYLCGSGSGSamber	2	0.00034
ORF 238	MFVPHYQVMWRLFAQYCGSGSGSamber	2	0.00034
ORF 239	MWVIPMKLMGQCGSGSGSamber	2	0.00034
ORF 240	MKAVMWMSWKTMKCGSGSGSamber	2	0.00034
ORF 241	MWVIPMVQAYPCGSGSGSamber	2	0.00034
ORF 242	MWIIPMKVWVWVWVLGRamber	2	0.00034
ORF 243	MWVIPMKTVGCGSGSGSamber	2	0.00034
ORF 244	MRCLMLMSILLHCGSGSGSamber	2	0.00034
ORF 245	MKTMTGMPRSLAFCGSGSGSamber	2	0.00034
ORF 246	MHVVMMRLNPMCGSGSGSamber	2	0.00034
ORF 247	MYGFWMITMKMCGSGSGSamber	2	0.00034
ORF 248	MYYCTKMYRLWYCGSGSGSamber	2	0.00034
ORF 249	MRCTLLMMMLLHCGSGSGSamber	2	0.00034
ORF 250	MWFIPMRVAISCGSGSGSamber	2	0.00034
ORF 251	MWITPMRKMGCGSGSGSamber	2	0.00034
ORF 252	MMSLRGKMYHTKIRCGSGSGSamber	2	0.00034
ORF 253	MWIIPMVIAAECGSGSGSamber	2	0.00034
ORF 254	MHYVMWIMGWGYLLKCGSGSGSamber	2	0.00034
ORF 255	MMARASDMVTRLLFCGSGSGSamber	2	0.00034
ORF 256	MWIIPMVKMAHCGSGSGSamber	2	0.00034
ORF 257	MGCIMGPMLNLRMYCGSGSGSamber	2	0.00034
ORF 258	MWLVPMKTAISCGSGSGSamber	2	0.00034
ORF 259	MRMYCFIIMMGHRLTKCGSGSGSamber	2	0.00034
ORF 260	MLIAMKRMVRSNMATCGSGSGSamber	2	0.00034
ORF 261	MTIIYWNGMNFELIGACGSGSGSamber	2	0.00034
ORF 262	MLVPMMKVHPICGSGSGSamber	2	0.00034
ORF 263	MHIPMMLLDPMCGSGSGSamber	2	0.00034
ORF 264	MIWNPASRMKLCVLAICGSGSGSamber	2	0.00034
ORF 265	MKCLMLLMTLMNRLCGSGSGSamber	2	0.00034
ORF 266	MWIIPMKKAGTCGSGSGSamber	2	0.00034
ORF 267	MWLIPMRHAILCGSGSGSamber	2	0.00034
ORF 268	MWKIPMMLASPMCGSGSGSamber	2	0.00034
ORF 269	MWLIPMKLLGCGSGSGSamber	2	0.00034
ORF 270	MWLIPMKKAIMCGSGSGSamber	2	0.00034
ORF 271	MGGTWMIPMKTCGSGSGSamber	2	0.00034
ORF 272	MKKPNMRYMIMCGSGSGSamber	2	0.00034
ORF 273	MSWMYKMQLIFPCGSGSGSamber	2	0.00034
ORF 274	MRCLMLMAQLIHCGSGSGSamber	2	0.00034
ORF 275	MLIPMRMLNWYICGSGSGSamber	2	0.00034
ORF 276	MRLTCWYIMNGQLILLCGSGSGSamber	2	0.00034
ORF 277	MMKPNMTYMIMCGSGSGSamber	2	0.00034
ORF 278	MWIVPMKKIGCGSGSGSamber	2	0.00034
ORF 279	MDRWLHPMRVLLCRVVGLGLGLRamber	2	0.00034
ORF 280	MKQIMGMFWLTMSCGSGSGSamber	2	0.00034
ORF 281	MLIPMRMLDWSCCGSGSGSamber	2	0.00034
ORF 282	MNCLILLKMLYQSSYSCGSGSGSamber	2	0.00034
ORF 283	MWLIPMKKAFPCGSGSGSamber	2	0.00034
ORF 284	MHVPMMLVNPMCGSGSGSamber	2	0.00034
ORF 285	MVIPMVMLNWALCGSGSGSamber	2	0.00034
ORF 286	MWIIPMVKVFHCGSGSGSamber	2	0.00034
ORF 287	MWLFPMRTMAHSLMIPCGSGSGSamber	2	0.00034
ORF 288	MRCQILMAMLIRCGSGSGSamber	2	0.00034
ORF 289	MYYWKVPMKKLGYHPCGSGSGSamber	2	0.00034
ORF 290	MSCLILMKMLLTCGSGSGSamber	2	0.00034
ORF 291	MRIPMMALHPMCGSGSGSamber	2	0.00034
ORF 292	MWLIPMKRAISCGSGSGSamber	2	0.00034
ORF 293	MWIIPMVKASSCGSGSGSamber	2	0.00034
ORF 294	MWLIPMVKAIHCGSGSGSamber	2	0.00034
ORF 295	MQVPMMLVHPMCGSGSGSamber	2	0.00034
ORF 296	MWLIPMVLMGCGSGSGSamber	2	0.00034
ORF 297	MWIVPMKRAAYCGSGSGSamber	2	0.00034
ORF 298	MWITPMVRMGCGSGSGSamber	2	0.00034
ORF 299	MTRYLTSVMWMTMVIACGSGSGSamber	2	0.00034
ORF 300	MSHWYSMMYAKSYPCGSGSGSamber	2	0.00034
ORF 301	MWIVPMKIAYPCGSGSGSamber	2	0.00034
ORF 302	MMCLILMMMLIHCGSGSGSamber	2	0.00034
ORF 303	MWIIPMVMAVQCGSGSGSamber	2	0.00034
ORF 304	MTGYWMVPMKTCGSGSGSamber	2	0.00034
ORF 305	MWWIAMMVAVHCCGSGSGSamber	2	0.00034
ORF 306	MKIPMMTIHPMCGSGSGSamber	2	0.00034
ORF 307	MWIIPMRLASSCGSGSGSamber	2	0.00034
ORF 308	MWVIPMKMLGCGSGSGSamber	2	0.00034
ORF 309	MWLIPMVKAHHCGSGSGSamber	2	0.00034
ORF 310	MGMSVNCLMSHMYLYRCGSGSGSamber	2	0.00034
ORF 311	MSCALLMKMLLFCGSGSGSamber	2	0.00034
ORF 312	MAWKIVMVTMYNMCGSGSGSamber	2	0.00034
ORF 313	MNCLLLMKMLLQCGSGSGSamber	2	0.00034
ORF 314	MWIIPMMKTDWYCGSGSGSamber	2	0.00034
ORF 315	MFGYWMIAMRKCGSGSGSamber	2	0.00034
ORF 316	MWVIPMMIAHHCGSGSGSamber	2	0.00034
ORF 317	MQKMYPMRRINDACGSGSGSamber	2	0.00034
ORF 318	MWLIPMKKAIICGSGSGSamber	2	0.00034
ORF 319	MHIPMMRLNPMCGSGSGSamber	2	0.00034
ORF 320	MHGWWMISMERCGSGSGSamber	2	0.00034
ORF 321	MYSMTHAMSWTRLPRCGSGSGSamber	2	0.00034
ORF 322	MIIPMKMLDWMSCGSGSGSamber	2	0.00034
ORF 323	MTCKMGLMIDRAIMCGSGSGSamber	2	0.00034
ORF 324	MFYCSKMYRLIDPCGSGSGSamber	2	0.00034
ORF 325	MHIVMMLVNPMCGSGSGSamber	2	0.00034
ORF 326	MIMICYLRMHNQVIFRCGSGSGSamber	2	0.00034
ORF 327	MWIVPMIKVGCGSGSGSamber	2	0.00034
ORF 328	MIGYDNCLMLMLTLLHCGSGSGSamber	2	0.00034
ORF 329	MLHTWPLMRIWYLMYCGSGSGSamber	2	0.00034
ORF 330	MYFHWGTKMWLNFPQICGSGSGSamber	2	0.00034
ORF 331	MWTVPMKISGCGSGSGSamber	2	0.00034
ORF 332	MLRLLGSKMRMIYFAQCGSGSGSamber	2	0.00034
ORF 333	MNGYWMIAMKMCGSGSGSamber	2	0.00034
ORF 334	MWIVPMILSGCGSGSGSamber	2	0.00034
ORF 335	MWVIPMKKAGFCGSGSGSamber	2	0.00034
ORF 336	MITWMHTFMFKMPILMCGSGSGSamber	2	0.00034
ORF 337	MFGHWMVPMRVCGSGSGSamber	2	0.00034
ORF 338	MWLIPMKLVGCGSGSGSamber	2	0.00034
ORF 339	MMGLRGRMFTKTNLICGSGSGSamber	2	0.00034
ORF 340	MYCAMGMMIARYSMCGSGSGSamber	2	0.00034
ORF 341	MWIVPMAKAHNCGSGSGSamber	2	0.00034
ORF 342	MMARHTTMIIRLLYCGSGSGSamber	2	0.00034
ORF 343	MWIVPMKMAAMCGSGSGSamber	2	0.00034
ORF 344	MIIPMVMLDWLNCGSGSGSamber	2	0.00034
ORF 345	MMKPMMLIHPMCGSGSGSamber	2	0.00034
ORF 346	MWIIPMKKARHCGSGSGSamber	2	0.00034
ORF 347	MWFIPMKIAVLCGSGSGSamber	2	0.00034
ORF 348	MYGFWMVPMAKCGSGSGSamber	2	0.00034
ORF 349	MWIIPMMKMKKGCGSGSGSamber	2	0.00034
ORF 350	MKWLIPMRMILTSMMLCGSGSGSamber	2	0.00034
ORF 351	MIVPMKMLDWLQCGSGSGSamber	2	0.00034
ORF 352	MWVIPMKKAFHCGSGSGSamber	2	0.00034
ORF 353	MLIPMMRMLRGMGFCGSGSGSamber	2	0.00034
ORF 354	MMIPMMMIHPMCGSGSGSamber	2	0.00034
ORF 355	MWTIPMMKAGCGSGSGSamber	2	0.00034
ORF 356	MWLIPMMLAQMNCGSGSGSamber	2	0.00034
ORF 357	MANEYYSMKYALQYQCGSGSGSamber	2	0.00034
ORF 358	MWIIPMKHAHPCGSGSGSamber	2	0.00034
ORF 359	MYSMTTAMSWTSYPCGSGSGSamber	2	0.00034
ORF 360	MHGYWMIPMRICGSGSGSamber	2	0.00034
ORF 361	MKDWYIPMRVLLCRLCGSGSGSamber	2	0.00034
ORF 362	MNGRMMIAMSFSNYLLCGSGSGSamber	2	0.00034
ORF 363	MSCKLLMAMLLHCGSGSGSamber	2	0.00034
ORF 364	MWVIPMAISGCGSGSGSamber	2	0.00034
ORF 365	MYSMKYAMQFSVRSCGSGSGSamber	2	0.00034
ORF 366	MWVIPMRKAGCGSGSGSamber	2	0.00034
ORF 367	MMCQILMAMLLHCGSGSGSamber	2	0.00034
ORF 368	MDRWVIPMKMTMCTWCGSGSGSamber	2	0.00034
ORF 369	MTCYMLMATLLFCGSGSGSamber	2	0.00034
ORF 370	MVRWIIPMILCATKTCGSGSGSamber	2	0.00034
ORF 371	MWLIPMMLAINCGSGSGSamber	2	0.00034
ORF 372	MTCKMGRMLTQSYMCGSGSGSamber	2	0.00034
ORF 373	MKTLMYMTWKTMGCGSGSGSamber	2	0.00034
ORF 374	MLGYWMVPMKICGSGSGSamber	2	0.00034
ORF 375	MWIIPMVRVAHCGSGSGSamber	2	0.00034
ORF 376	MPNDTYDMRRALSHICGSGSGSamber	2	0.00034
ORF 377	MSCNMLMALLLKCGSGSGSamber	2	0.00034
ORF 378	MGLYLDKMRRILTLCGSGSGSamber	2	0.00034
ORF 379	MWIMPMVKSGCGSGSGSamber	2	0.00034
ORF 380	MWLIPMVKVGCGSGSGSamber	2	0.00034
ORF 381	MEIPMMLLNPMCGSGSGSamber	2	0.00034
ORF 382	MVYYLWMERRYIICGSGSGSamber	2	0.00034
ORF 383	MWLIPMAIAVTCGSGSGSamber	2	0.00034
ORF 384	MLLSKMRLMMVFTFNYCGSGSGSamber	2	0.00034
ORF 385	MQKMLPMKRTNPYCGSGSGSamber	2	0.00034
ORF 386	MGYWVIPMRMARHIPCGSGSGSamber	2	0.00034
ORF 387	MHIAMMLVNPMCGSGSGSamber	2	0.00034
ORF 388	MWLIPMVKAVDCGSGSGSamber	2	0.00034
ORF 389	MIKPMVMVNWLLCGSGSGSamber	2	0.00034
ORF 390	MWLVPMKIAIACGSGSGSamber	2	0.00034
ORF 391	MFGRWMIPMIMCGSGSGSamber	2	0.00034
ORF 392	MHGWWMVSMKTCGSGSGSamber	2	0.00034
ORF 393	MFGSWMIPMKTCGSGSGSamber	2	0.00034
ORF 394	MSGYWMVPMKTCGSGSGSamber	2	0.00034
ORF 395	MWIIPMKSAYFCGSGSGSamber	2	0.00034
ORF 396	MWIIPMKVVYHCGSGSGSamber	2	0.00034
ORF 397	MHGYWMVPMATCGSGSGSamber	2	0.00034
ORF 398	MVIPMVMVNWMICGSGSGSamber	2	0.00034
ORF 399	MWIIPMKYAHHCGSGSGSamber	2	0.00034
ORF 400	MNGTWMIPMKICGSGSGSamber	2	0.00034
ORF 401	MPHFPYNMSTLLRSCGSGSGSamber	2	0.00034
ORF 402	MHIPMMIAHPMCGSGSGSamber	2	0.00034
ORF 403	MRMQLILRMYIYGRWHCGSGSGSamber	2	0.00034
ORF 404	MRDSCQLLMKMLLHCNCGSGSGSamber	2	0.00034
ORF 405	MHGFWMVPMRICGSGSGSamber	2	0.00034
ORF 406	MWIIPMTKMGCGSGSGSamber	2	0.00034
ORF 407	MAKKPRMRCLFLNCGSGSGSamber	2	0.00034
ORF 408	MLIPMMIIHPMCGSGSGSamber	2	0.00034
ORF 409	MITPNMTYMIMCGSGSGSamber	2	0.00034
ORF 410	MWLIPMKIAIHCGSGSGSamber	2	0.00034
ORF 411	MMCLILMKMLLKCGSGSGSamber	2	0.00034
ORF 412	MWIMPMKLAHHCGSGSGSamber	2	0.00034
ORF 413	MYYILMRMTPLWHNVCGSGSGSamber	2	0.00034
ORF 414	MWIIPMKKAGWCGSGSGSamber	2	0.00034
ORF 415	MFGYWMIPMamberSCGSGSGSamber	2	0.00034
ORF 416	MFGWMTPMVRCNIRPCGSGSGSamber	2	0.00034
ORF 417	MDCRMGVMLSPTQRVGLGLGLRamber	2	0.00034
ORF 418	MWIIPMKMamberGCGSGSGSamber	2	0.00034
ORF 419	MLKPSMRFMIMCGSGSGSamber	2	0.00034
ORF 420	MWVIPMKTAATCGSGSGSamber	2	0.00034
ORF 421	MKCLVLMKMLYHCGSGSGSamber	2	0.00034
ORF 422	MRKICWIRMKGNILVMCGSGSGSamber	2	0.00034
ORF 423	MLRPNMRYMIMCGSGSGSamber	2	0.00034
ORF 424	MTLHRFKNMLRYLQFICGSGSGSamber	2	0.00034
ORF 425	MRCLMLMLTLLKCGSGSGSamber	2	0.00034
ORF 426	MAIPMMIIHPMCGSGSGSamber	2	0.00034
ORF 427	MWIIPMKKMGPCGSGSGSamber	2	0.00034
ORF 428	MWIIPMVKMGKCGSGSGSamber	2	0.00034
ORF 429	MIKPSMRYMIMCGSGSGSamber	2	0.00034
ORF 430	MWLIPMVKAIACGSGSGSamber	2	0.00034
ORF 431	MPITLCMLMHNCCGSGSGSamber	2	0.00034
ORF 432	MHGWWMMPMKTCGSGSGSamber	2	0.00034
ORF 433	MHRWWMIPMKLCGSGSGSamber	2	0.00034
ORF 434	MYQMKHIPMMLPYYLYCGSGSGSamber	2	0.00034
ORF 435	MIIPMRMMNAMCCGSGSGSamber	2	0.00034
ORF 436	MSGYWMIPMRKCGSGSGSamber	2	0.00034
ORF 437	MRCLILMMMLLSCGSGSGSamber	2	0.00034
ORF 438	MIIPMVMLDWHYCGSGSGSamber	2	0.00034
ORF 439	MGIWLIPMKRAFQLCGSGSGSamber	2	0.00034
ORF 440	MWIIPMVKAQNCGSGSGSamber	2	0.00034
ORF 441	MWIIPMMKAHYCGSGSGSamber	2	0.00034
ORF 442	MWIVPMVKMAYCGSGSGSamber	2	0.00034
ORF 443	MWYCAKMYRLYHCGSGSGSamber	2	0.00034
ORF 444	MRLICFIHMNKHLIFRCGSGSGSamber	2	0.00034
ORF 445	MDCRMGTMIPRRRMCVGLGLGLRamber	2	0.00034
ORF 446	MLVPMKMVDWMHCGSGSGSamber	2	0.00034
ORF 447	MVNTMILDMLQTRYLVCGSGSGSamber	2	0.00034
ORF 448	MQKMFPMRMLNSHCGSGSGSamber	2	0.00034
ORF 449	MVIPMKMVKISCCGSGSGSamber	2	0.00034
ORF 450	MRIVMMRIHPMCGSGSGSamber	2	0.00034
ORF 451	MWVVPMKIAALCGSGSGSamber	2	0.00034
ORF 452	MYGWWMMGHEMKQCGSGSGSamber	2	0.00034
ORF 453	MHIPMMRINPMCGSGSGSamber	2	0.00034
ORF 454	MYHGKYSMKFCLHCCGSGSGSamber	2	0.00034
ORF 455	MIRLNMRYMIMCGSGSGSamber	2	0.00034
ORF 456	MCCILLMKMLHHWTKSCGSGSGSamber	2	0.00034
ORF 457	MKTIMFMSWYTMQCGSGSGSamber	2	0.00034
ORF 458	MWLIPMVKAITCGSGSGSamber	2	0.00034
ORF 459	MWLIPMRKMGCGSGSGSamber	2	0.00034
ORF 460	MKCVLLLKMLYHVPVRCGSGSGSamber	2	0.00034
ORF 461	MYGYWMINMQKCGSGSGSamber	2	0.00034
ORF 462	MWIIPMKKMGSCGSGSGSamber	2	0.00034
ORF 463	MHCTLLLMMLYHGMCGSGSGSamber	2	0.00034
ORF 464	MWSFVGKRMRYTYFHYCGSGSGSamber	2	0.00034
ORF 465	MWLIPMKIAIWCGSGSGSamber	2	0.00034
ORF 466	MSGSWHVPMRRCSMHRCGSGSGSamber	2	0.00034
ORF 467	MLAKVGLRMKILYGRMCGSGSGSamber	2	0.00034
ORF 468	MWIFPMKRMGCGSGSGSamber	2	0.00034
ORF 469	MMARRSSMLARHVYCGSGSGSamber	2	0.00034
ORF 470	MWIVPMKVVGCGSGSGSamber	2	0.00034
ORF 471	MWVIPMKRKGCGSGSGSamber	2	0.00034
ORF 472	MMCSMLMATLIHCGSGSGSamber	2	0.00034
ORF 473	MQCVILMLMLIHCGSGSGSamber	2	0.00034
ORF 474	MQKMYPMRRLSPHCGSGSGSamber	2	0.00034
ORF 475	MWLIPMMKMHSACGSGSGSamber	2	0.00034
ORF 476	MLGFWMIPMRMCGSGSGSamber	2	0.00034
ORF 477	MWIVPMKWAYNCGSGSGSamber	2	0.00034
ORF 478	MWVIPMMLVHPRCGSGSGSamber	2	0.00034
ORF 479	MIKPNMAYMIMCGSGSGSamber	2	0.00034
ORF 480	MWIIPMKIAHFCGSGSGSamber	2	0.00034
ORF 481	MWLIPMamberKAAICGSGSGSamber	2	0.00034
ORF 482	MWIIPMKKAGPCGSGSGSamber	2	0.00034
ORF 483	MQKMYPMQRTNKMCGSGSGSamber	2	0.00034
ORF 484	MFGYWMISMMKCGSGSGSamber	2	0.00034
ORF 485	MWKIPMIKMGCGSGSGSamber	2	0.00034
ORF 486	MWKIPMKLMGCGSGSGSamber	2	0.00034
ORF 487	MKCTILMAMLLLNCGSGSGSamber	2	0.00034
ORF 488	MRYLISVMWPGRMITCGSGSGSamber	2	0.00034
ORF 489	MYGYWMIPMKTCGSGSGSamber	2	0.00034
ORF 490	MKIPMMRLHPMCGSGSGSamber	2	0.00034
ORF 491	MWIIPMVVAAPCGSGSGSamber	2	0.00034
ORF 492	MFGWWMVIMKTCGSGSGSamber	2	0.00034
ORF 493	MLIPMKVMAMSQRHCGSGSGSamber	2	0.00034
ORF 494	MWLIPMVKAMNCGSGSGSamber	2	0.00034
ORF 495	MWIIPMRLAAFCGSGSGSamber	2	0.00034
ORF 496	MLIPMMRISPWCGSGSGSamber	2	0.00034
ORF 497	MIIPMKMLNWVLCGSGSGSamber	2	0.00034
ORF 498	MMPKQIGIMRWLFMSYCGSGSGSamber	2	0.00034
ORF 499	MTCVMGLMLPRTDMCGSGSGSamber	2	0.00034
ORF 500	MWLIPMRKMGCCGSGSGSamber	2	0.00034
ORF 501	MWVIPMKIAHHCGSGSGSamber	2	0.00034
ORF 502	MWTIPMVKAGCGSGSGSamber	2	0.00034
ORF 503	MWLIPMKLAASCGSGSGSamber	2	0.00034
ORF 504	MWIIPMKSVGCGSGSGSamber	2	0.00034
ORF 505	MWLVPMRIAINCGSGSGSamber	2	0.00034
ORF 506	MWKIPMKTVGCGSGSGSamber	2	0.00034
ORF 507	MMKPNMRYMIMCGSGSGSamber	2	0.00034
ORF 508	MSGYYLMMYALLWQCGSGSGSamber	2	0.00034
ORF 509	MHCLILMKMLHWTACSCGSGSGSamber	2	0.00034
ORF 510	MPHSYYSMKFALQYTCGSGSGSamber	2	0.00034
ORF 511	MWIIPMKTVAHCGSGSGSamber	2	0.00034
ORF 512	MRVLGVKMQIWYMACGSGSGSamber	2	0.00034
ORF 513	MWIIPMRRMGCCGSGSGSamber	2	0.00034
ORF 514	MFYCSKMYRLYICGSGSGSamber	2	0.00034
ORF 515	MKMSGKYSMRTVLRCIVGLGLGLRamber	2	0.00034
ORF 516	MQCNILMMMLLHCGSGSGSamber	2	0.00034
ORF 517	MTMIILPHMRIYGLHICGSGSGSamber	2	0.00034
ORF 518	MWIIPMRKAHHCGSGSGSamber	2	0.00034
ORF 519	MMYPMKLMLRSQMFNCGSGSGSamber	2	0.00034
ORF 520	MKAWQKMPHVTIDCGSGSGSamber	2	0.00034
ORF 521	MWLIPMKIAVLCGSGSGSamber	2	0.00034
ORF 522	MKTLMWMQWRTMTCGSGSGSamber	2	0.00034
ORF 523	MWGTWMVPMRKCGSGSGSamber	2	0.00034
ORF 524	MLCRMGPMLGLYMYCGSGSGSamber	2	0.00034
ORF 525	MHWMLYISMGRVPHCVCGSGSGSamber	2	0.00034
ORF 526	MHVAMIMLHPMCCGSGSGSamber	2	0.00034
ORF 527	MYGTWMIPMKLCGSGSGSamber	2	0.00034
ORF 528	MWIIPMMLLGCGSGSGSamber	2	0.00034
ORF 529	MRFWCYILMRGHVMFRCGSGSGSamber	2	0.00034
ORF 530	MWVIPMMKADPNCGSGSGSamber	2	0.00034
ORF 531	MYEFYSMMYALNWRCGSGSGSamber	2	0.00034
ORF 532	MYMLPYSMAFALAYSCGSGSGSamber	2	0.00034
ORF 533	MLIAMIMLDWMRCGSGSGSamber	2	0.00034
ORF 534	MYLISRMLMNTMIIYLCGSGSGSamber	2	0.00034
ORF 535	MFMLPYSMKAALQYCGSGSGSamber	2	0.00034
ORF 536	MKCTMLMALLIHCGSGSGSamber	2	0.00034
ORF 537	MIYLKFYGMMNFNILSCGSGSGSamber	2	0.00034
ORF 538	MWVIPMKMAGCSQNICGSGSGSamber	2	0.00034
ORF 539	MSGYWMIPMSRCGSGSGSamber	2	0.00034
ORF 540	MKGYWMIPMVKCGSGSGSamber	2	0.00034
ORF 541	MSCLMLMMILLCCGSGSGSamber	2	0.00034
ORF 542	MWIIPMKLKGCGSGSGSamber	2	0.00034
ORF 543	MWIIPMVKAQTCGSGSGSamber	2	0.00034
ORF 544	MSNSCTHLMAMLHHQPCGSGSGSamber	2	0.00034
ORF 545	MWIVPMVKMSNCGSGSGSamber	2	0.00034
ORF 546	MACLILMKMLHFCGSGSGSamber	2	0.00034
ORF 547	MKWLIPMMRLDWTSCGSGSGSamber	2	0.00034
ORF 548	MWIIPMMWAANCGSGSGSamber	2	0.00034
ORF 549	MIVPMKMLDWAMCGSGSGSamber	2	0.00034
ORF 550	MYGYWMMPMKRCGSGSGSamber	2	0.00034
ORF 551	MSGWWMVNMKQCGSGSGSamber	2	0.00034
ORF 552	MIILLKMLMHNLCGSGSGSamber	2	0.00034
ORF 553	MWLIAMLVHCGSGSGSamber	2	0.00034
ORF 554	MSCLLLMMMLLHLHCGSGSGSamber	2	0.00034
ORF 555	MKCLMLMMILIHCGSGSGSamber	2	0.00034
ORF 556	MCATMQTYMMRSSLRWCGSGSGSamber	2	0.00034
ORF 557	MYSMTHAMNWSELPLCGSGSGSamber	2	0.00034
ORF 558	MSCELLMKMLLNCGSGSGSamber	2	0.00034
ORF 559	MWIIPMEMAGLCGSGSGSamber	2	0.00034
ORF 560	MTCHMLMATLLKCGSGSGSamber	2	0.00034
ORF 561	MRYLQYRHMNQWTLIYCGSGSGSamber	2	0.00034
ORF 562	MKCMILLRMLYHTPRICGSGSGSamber	2	0.00034
ORF 563	MWIVPMKMAYKCGSGSGSamber	2	0.00034
ORF 564	MTYVKYYWMMYVKILRCGSGSGSamber	2	0.00034
ORF 565	MRYHCYIIMHDTIMFRCGSGSGSamber	2	0.00034
ORF 566	MLIPMKMVRLTCCGSGSGSamber	2	0.00034
ORF 567	MLIPMMLLHPICGSGSGSamber	2	0.00034
ORF 568	MLTMNQMLRSRAFCGSGSGSamber	2	0.00034
ORF 569	MYGWWMVPMHLCGSGSGSamber	2	0.00034
ORF 570	MAGYWMIPMRICGSGSGSamber	2	0.00034
ORF 571	MKNWQRMPWVTISCGSGSGSamber	2	0.00034
ORF 572	MRCLILMAMLVHCGSGSGSamber	2	0.00034
ORF 573	MVYIRYRFMMNPEILYCGSGSGSamber	2	0.00034
ORF 574	MWIIPMVTVHHCGSGSGSamber	2	0.00034
ORF 575	MWLVPMVKMMACGSGSGSamber	2	0.00034
ORF 576	MRWCFLMMMLHLHARCGSGSGSamber	2	0.00034
ORF 577	MWFIPMIRMGCGSGSGSamber	2	0.00034
ORF 578	MTGWWMIVMKKCGSGSGSamber	2	0.00034
ORF 579	MHWMGQMMRQLFCGSGSGSamber	2	0.00034
ORF 580	MSCLLLMMMLLHLRPTCGSGSGSamber	2	0.00034
ORF 581	MMIPMMMTHPMCGSGSGSamber	2	0.00034
ORF 582	MLIPMMILHPICGSGSGSamber	2	0.00034
ORF 583	MSSWHVPMVLVVCNCGSGSGSamber	2	0.00034
ORF 584	MLVPMMRVHPMCGSGSGSamber	2	0.00034
ORF 585	MFTNRFYSMKHALKYYCGSGSGSamber	2	0.00034
ORF 586	MWVIPMKKARHCGSGSGSamber	2	0.00034
ORF 587	MWLIPMKLLGCGSGSamber	2	0.00034
ORF 588	MTCLLLMKMLLCCGSGSGSamber	2	0.00034
ORF 589	MWLIPMMIAAPDCGSGSGSamber	2	0.00034
ORF 590	MWIIPMKKAHTCGSGSGSamber	2	0.00034
ORF 591	MYSMRWVLMLQSYWQTCGSGSGSamber	2	0.00034
ORF 592	MSMSRMYMSCTLRFCGSGSGSamber	2	0.00034
ORF 593	MTCHILLKMLMANFPRCGSGSGSamber	2	0.00034
ORF 594	MWIVPMVKAHSCGSGSGSamber	2	0.00034
ORF 595	MWIVPMKVSGCCGSGSGSamber	2	0.00034
ORF 596	MIIPMKMVNWMVCGSGSGSamber	2	0.00034
ORF 597	MYGYWMKPMVKCGSGSGSamber	2	0.00034
ORF 598	MYGIWMIPMKLCGSGSGSamber	2	0.00034
ORF 599	MYWGWAVPMVKMQLVQCGSGSGSamber	2	0.00034
ORF 600	MWYCQKMYRMKYCGSGSGSamber	2	0.00034
ORF 601	MLIPMMKVHPMCGSGSGSamber	2	0.00034
ORF 602	MVVPMKMVNWQLCGSGSGSamber	2	0.00034
ORF 603	MWIIPMQKAHRCGSGSGSamber	2	0.00034
ORF 604	MWIIPMMTRGCGSGSGSamber	2	0.00034
ORF 605	MWMIPMKMMIKSamberMSFCGSGSGSamber	2	0.00034
ORF 606	MMKFTLSKMLRILCVLCGSGSGSamber	2	0.00034
ORF 607	MWIIPMRKLGCGSGSGSamber	2	0.00034
ORF 608	MMRVISNAMRLLIGIPCGSGSGSamber	2	0.00034
ORF 609	MRCELLMKMLVHSCGSGSGSamber	2	0.00034
ORF 610	MECWILMAMLLHWCGSGSGSamber	2	0.00034
ORF 611	MTCLILMSMLLHCGSGSGSamber	2	0.00034
ORF 612	MNGWWMVVMQKCGSGSGSamber	2	0.00034
ORF 613	MRLTCWIIMKTQYIMMCGSGSGSamber	2	0.00034
ORF 614	MFGLWMIPMKKCGSGSGSamber	2	0.00034
ORF 615	MSCHMLMALLLFCGSGSGSamber	2	0.00034
ORF 616	MFGTWYSMRWAVRACGSGSGSamber	2	0.00034
ORF 617	MYSMQYAMHWKALPCGSGSGSamber	2	0.00034
ORF 618	MWLIPMKIALPCGSGSGSamber	2	0.00034
ORF 619	MSGYWMIPMVMCGSGSGSamber	2	0.00034
ORF 620	MYWNPDSIMHLCLIMNCGSGSGSamber	2	0.00034
ORF 621	MDRYSLSVMWQHMYIVCGSGSGSamber	2	0.00034
ORF 622	MRCHLLMMMLLVGCGSGSGSamber	2	0.00034
ORF 623	MWVIPMKSAGCVGLGLGLRamber	2	0.00034
ORF 624	MHGYWMVPMMICGSGSGSamber	2	0.00034
ORF 625	MWIIPMKTAHQCGSGSGSamber	2	0.00034
ORF 626	MNGWWMINMKKCGSGSGSamber	2	0.00034
ORF 627	MRCIILMGMLLHCGSGSGSamber	2	0.00034
ORF 628	MSCLMLMMILLHCGSGSGSamber	2	0.00034
ORF 629	MSIPMRMMQRMPYICGSGSGSamber	2	0.00034
ORF 630	MWIIPMVMAAQCGSGSGSamber	2	0.00034
ORF 631	MWVIPMMTMSRFCGSGSGSamber	2	0.00034
ORF 632	MKCCMGIMLSRVPMYCGSGSGSamber	2	0.00034
ORF 633	MHTPMKMLNPMCCGSGSGSamber	2	0.00034
ORF 634	MTCTLLRMALRLTICGSGSGSamber	2	0.00034
ORF 635	MWIIPMRIAARCGSGSGSamber	2	0.00034
ORF 636	MQKMYPMKRMSPSCGSGSGSamber	2	0.00034
ORF 637	MAKNPKMACILLKCGSGSGSamber	2	0.00034
ORF 638	MRCLHLMKMLLHCGSGSGSamber	2	0.00034
ORF 639	MWIVPMKLAHLCGSGSGSamber	2	0.00034
ORF 640	MMWAIPMKMAFKMCGSGSGSamber	2	0.00034
ORF 641	MSCTLLMMMLLKCGSGSGSamber	2	0.00034
ORF 642	MYSMKFAMRRTWSQWCGSGSGSamber	2	0.00034
ORF 643	MWTIPMKVLGCGSGSGSamber	2	0.00034
ORF 644	MLLCSMLMHNLCGSGSGSamber	2	0.00034
ORF 645	MWIIPMVKAFACGSGSGSamber	2	0.00034
ORF 646	MHMRTMRSMYCWWIVHCGSGSGSamber	2	0.00034
ORF 647	MRGYWMIPMamberDCGSGSGSamber	2	0.00034
ORF 648	MLIPMVMLNWKYCGSGSGSamber	2	0.00034
ORF 649	MWVIPMKKAYDCGSGSGSamber	2	0.00034
ORF 650	MWIIPMMKAHYKCGSGSGSamber	2	0.00034
ORF 651	MLIMVGKMPRPQNTMCGSGSGSamber	2	0.00034
ORF 652	MWVVPMKKAHSCGSGSGSamber	2	0.00034
ORF 653	MWIIPMKKAHVCGSGSGSamber	2	0.00034
ORF 654	MWIIPMQKAFQCGSGSGSamber	2	0.00034
ORF 655	MWLIPMVamberAYPCGSGSGSamber	2	0.00034
ORF 656	MKIPMMKVDPRCGSGSGSamber	2	0.00034
ORF 657	MMIPMMTLHPMCGSGSGSamber	2	0.00034
ORF 658	MWLVPMKVVVHCGSGSGSamber	2	0.00034
ORF 659	MKCLLLMKMLLTCCGSGSGSamber	2	0.00034
ORF 660	MWLIPMVKRGCGSGSGSamber	2	0.00034
ORF 661	MMGLRGMMYITQYRCGSGSGSamber	2	0.00034
ORF 662	MRLTCWYVMKGTLNLNCGSGSGSamber	2	0.00034
ORF 663	MHGWWMVPMKSCGSGSGSamber	2	0.00034
ORF 664	MWIIPMKWAIDCGSGSGSamber	2	0.00034
ORF 665	MRCCILMMMLLHCGSGSGSamber	2	0.00034
ORF 666	MSCDVLLMMLWHNNCGSGSGSamber	2	0.00034
ORF 667	MYGWWMIPMSVCGSGSGSamber	2	0.00034
ORF 668	MKTMSGMYRSMAFCGSGSGSamber	2	0.00034
ORF 669	MWLIPMKKLGCGSGSGSamber	2	0.00034
ORF 670	MDAMRISCMHWNLAIRCGSGSGSamber	2	0.00034
ORF 671	MIKPNMRYMIMCGSGSGSamber	2	0.00034
ORF 672	MWIVPMKHAASCGSGSGSamber	2	0.00034
ORF 673	MWLIPMRLAIPCGSGSGSamber	2	0.00034
ORF 674	MSKNPKMRCLLLFCGSGSGSamber	2	0.00034
ORF 675	MRCLILMKMLHHCGSGSGSamber	2	0.00034
ORF 676	MYGTWMVPMIMCGSGSGSamber	2	0.00034
ORF 677	MTYLLMKAMNQYTRIWCGSGSGSamber	2	0.00034
ORF 678	MWIIPMRLAALCGSGSGSamber	2	0.00034
ORF 679	MWKMYQCMQLWHHLCGSGSGSamber	2	0.00034
ORF 680	MKSIMSMYWRTMQCGSGSGSamber	2	0.00034
ORF 681	MYSMMRAMLWTKKPRCGSGSGSamber	2	0.00034
ORF 682	MWVIPMVKMANCGSGSGSamber	2	0.00034
ORF 683	MHGWWMLPMKICGSGSGSamber	2	0.00034
ORF 684	MMARFTTMLVKHLLCGSGSGSamber	2	0.00034
ORF 685	MWMVPMKIAIQCGSGSGSamber	2	0.00034
ORF 686	MWIIPMVLAHTCGSGSGSamber	2	0.00034
ORF 687	MECVMGPMMSLLMYSHCGSGSGSamber	2	0.00034
ORF 688	MMSRLRPCMPKYLACPCGSGSGSamber	2	0.00034
ORF 689	MWIVPMMLMGCGSGSGSamber	2	0.00034
ORF 690	MWVIPMKISGCGSGSGSamber	2	0.00034
ORF 691	MRCLLLMKMLHANCGSGSGSamber	2	0.00034
ORF 692	MFIIMMNRMLWHNPMTCGSGSGSamber	2	0.00034
ORF 693	MWIIPMMKMKKDCGSGSGSamber	2	0.00034
ORF 694	MKVLMWMTWRTMTCGSGSGSamber	2	0.00034
ORF 695	MIIPMRMIDWMRCGSGSGSamber	2	0.00034
ORF 696	MIKPMKMIRWFCVGLGLGLRamber	1	0.00017
ORF 697	MWIIPMRRRGCVGLGLGLRamber	1	0.00017
ORF 698	MSTHYMYKMWMCGAGSGSamber	1	0.00017
ORF 699	MKNLMGMSWLTMECGSGSGSamber	1	0.00017
ORF 700	MYGTWMISMVKCGSGSGSamber	1	0.00017
ORF 701	MWIIPMKRMRACGSGSGSamber	1	0.00017
ORF 702	MHGSWHIPMKRCSSQPCGSGSGSamber	1	0.00017
ORF 703	MMSLHLLRMLILFENRCGSGSGSamber	1	0.00017
ORF 704	MYSMKTAMSYPNNPCGSGSGSamber	1	0.00017
ORF 705	MYAWLIPMVKMRQILCGSGSGSamber	1	0.00017
ORF 706	MWIIPMKLMHDCGSGSGSamber	1	0.00017
ORF 707	MWDWLIPMVRLRCSVGLGLGLRamber	1	0.00017
ORF 708	MWILPMKLSGCGSGSGSamber	1	0.00017
ORF 709	MWMIPMKVAACGSGSGSamber	1	0.00017
ORF 710	MWIVPMRLAQNCGSGSGSamber	1	0.00017
ORF 711	MFGWWMIPMTHCGSGSGSamber	1	0.00017
ORF 712	MSCAILMKMLYYCGSGSGSamber	1	0.00017
ORF 713	MWIIPMIKAGMCGSGSGSamber	1	0.00017
ORF 714	MSHSMKMRTNYRPCGSGSGSamber	1	0.00017
ORF 715	MAIPMMKLHPMCGSGSGSamber	1	0.00017
ORF 716	MWIMPMKLAARCGSGSGSamber	1	0.00017
ORF 717	MRWIIPMMTLNWMSCGSGSGSamber	1	0.00017
ORF 718	MRYIHEAGYLLSDAYALCSELWVWVWVLGRamber	1	0.00017
ORF 719	MSLWLEMMKFLICGSGSGSamber	1	0.00017
ORF 720	MYGYWMIPMKSCGSGSGSamber	1	0.00017
ORF 721	MWLIPMRIAIHCGSGSGSamber	1	0.00017
ORF 722	MWLVPMKIAMYCGSGSGSamber	1	0.00017
ORF 723	MVYAMWLGMMKFSLLNCGSGSGSamber	1	0.00017
ORF 724	MILWAIMYVLRLCGSGSGSamber	1	0.00017
ORF 725	MWIIPMIKAALCGSGSGSamber	1	0.00017
ORF 726	MWKIPMMLMGGGPGSGSamber	1	0.00017
ORF 727	MWVIPMIKARSCGSGSGSamber	1	0.00017
ORF 728	MNGVWMIPMKKCGSGSGSamber	1	0.00017
ORF 729	MWWIPMVLAIPCGSGSGSamber	1	0.00017
ORF 730	MLVPMMRMSIACGSGSGSamber	1	0.00017
ORF 731	MRLLCFILMKDSLLLKCGSGSGSamber	1	0.00017
ORF 732	MKIPMRMLNPMCCGSGSGSamber	1	0.00017
ORF 733	MKTIMQMSWRTMRCGSGSGSamber	1	0.00017
ORF 734	MKIPMKMVDPQCCGSGSGSamber	1	0.00017
ORF 735	MWIIPMMQASPFCGSGSGSamber	1	0.00017
ORF 736	MWVIPMKVVAHCGSGSGSamber	1	0.00017
ORF 737	MKCamberILMKMLLFCGSGSGSamber	1	0.00017
ORF 738	MQKVRGISPCTGSGSGSamber	1	0.00017
ORF 739	MWLIPMKKAYPCGSGSGSamber	1	0.00017
ORF 740	MWLIPMVKAIICGSGSGSamber	1	0.00017
ORF 741	MGIIPMTKMGFGAGAGTamber	1	0.00017
ORF 742	MWLIPMRKAHHCGSGSGSamber	1	0.00017
ORF 743	MWMIPMMRSGCGSGSGSamber	1	0.00017
ORF 744	MSMKEILNMLIYGHFYCGSGSGSamber	1	0.00017
ORF 745	MWLVPMKIARSCGSGSGSamber	1	0.00017
ORF 746	MACLILMMMLLACGSGSGSamber	1	0.00017
ORF 747	MTYLLWQMKIRTWRFCGSGSGSamber	1	0.00017
ORF 748	MSSHFMYRMFMCGSGSGSamber	1	0.00017
ORF 749	MKIPMVMLDRMTCGSGSGSamber	1	0.00017
ORF 750	MWLIPMVRMMKCGSGSGSamber	1	0.00017
ORF 751	MMIAAKNCGSGSGAamber	1	0.00017
ORF 752	MQKMYPMKRIALYCGSGSGSamber	1	0.00017
ORF 753	MAGPLVNMSNPRGPYCGSWAGTWEGRRKRTAEHTSDVQSLRCILYFVLCLKKKKNamber	1	0.00017
ORF 754	MTIPMMRVNPWCGSGSGSamber	1	0.00017
ORF 755	MHGFWMIVGLGLGLRamber	1	0.00017
ORF 756	MWLVPMMLVHPMCGSGSGSamber	1	0.00017
ORF 757	MWLVPMAKAHPCGSGSGSamber	1	0.00017
ORF 758	MWLVPMVIAYDCGSGSGSamber	1	0.00017
ORF 759	MLGYWMIPMTLCGSGSGSamber	1	0.00017
ORF 760	MSWMYNMQLITNCGSGSGSamber	1	0.00017
ORF 761	MNCTLLMSMLLKCGSGSGSamber	1	0.00017
ORF 762	MYEIRWTGMSPSLISICVSGSGSamber	1	0.00017
ORF 763	MWLIPMIIAVDCGSGSGSamber	1	0.00017
ORF 764	MRSFFYTMRNALLYACGSGSGSamber	1	0.00017
ORF 765	MWMVPMKESGCGSGSGSamber	1	0.00017
ORF 766	MLIPMMLASKYCGSGSGSamber	1	0.00017
ORF 767	MHDMQTVamberYVNSDSGSGSamber	1	0.00017
ORF 768	MSRFLMSIMIRNRMIVCGSGSGSamber	1	0.00017
ORF 769	MRCQLLLKMLMSTRMFCGSGSGSamber	1	0.00017
ORF 770	MMGLRGHMYRFTRPCGSGSGSamber	1	0.00017
ORF 771	MYGVWMIPMRRCGSGSGSamber	1	0.00017
ORF 772	MPLLVCMLMHRLCGAGSGSamber	1	0.00017
ORF 773	MLQPNMKYMIMCGSGSGSamber	1	0.00017
ORF 774	MWLIPMMKVAIGCGSGSGSamber	1	0.00017
ORF 775	MWAIPMVKAVPCGSGSGSamber	1	0.00017
ORF 776	MIGVGLGLamberVGRGDGamberDRQTTELHSRRYASYRMPSFAochreKKKKKochreGRHochreCTERamber	1	0.00017
ORF 777	MMLPMMLLHPMCGSGSGSamber	1	0.00017
ORF 778	MACamberILMAMLLAYGTNCGSGSGSamber	1	0.00017
ORF 779	MWLIPMKMAVMCGSGSGSamber	1	0.00017
ORF 780	MFGYWMIAMKTCGSGSGSamber	1	0.00017
ORF 781	MWIIPMTLRGCGSGSGSamber	1	0.00017
ORF 782	MKTMTGMLRSWSFCGSGSGSamber	1	0.00017
ORF 783	MWLIPMVRMHPCGSGSGSamber	1	0.00017
ORF 784	MWLVPMKISIQCGSGSGSamber	1	0.00017
ORF 785	MWVIPMKIALNVGLGLGLRamber	1	0.00017
ORF 786	MLWEPQSLMQVCRLFNCGSGSGSamber	1	0.00017
ORF 787	MACamberMLMMTLLHCGSGSGSamber	1	0.00017
ORF 788	MWIIPMRIAFPCGSGSGSamber	1	0.00017
ORF 789	MKRLMGMRWKTMKCGSGSGSamber	1	0.00017
ORF 790	MSSWVSIMFHLLRLCGSGAGSamber	1	0.00017
ORF 791	MWLIPMKLAFHCGSGSGSamber	1	0.00017
ORF 792	MWIIPMKQAGCCGSGSGSamber	1	0.00017
ORF 793	MSGWWMISMRLCGSGSGSamber	1	0.00017
ORF 794	MLIPMMTIHPMCGSGSGSamber	1	0.00017
ORF 795	MEIPMMLVNPMCGSGSGSamber	1	0.00017
ORF 796	MSGWWMIAMIKCGSGSGSamber	1	0.00017
ORF 797	MWMIPMMRADPNCGSGSGSamber	1	0.00017
ORF 798	MWIIPMQTMHSCGSGSGSamber	1	0.00017
ORF 799	MVIPMMIVHPMCGSGSGSamber	1	0.00017
ORF 800	MMSLWSMQMLLWTLRVCGSGSGSamber	1	0.00017
ORF 801	MGWTVPMQTANYLCGSGSGSamber	1	0.00017
ORF 802	MWWVPMVRMVKTRMFRCGSGSGSamber	1	0.00017
ORF 803	MKCLVLMAMLLHTNWQCGSGSGSamber	1	0.00017
ORF 804	MMFNTENMRHMMLDVCGSGSamber	1	0.00017
ORF 805	MWIIPMMMAANCGSGSGSamber	1	0.00017
ORF 806	MKCLLLMSMLLHCGSGSGSamber	1	0.00017
ORF 807	MVMPMMRLHPFCGGGSGPamber	1	0.00017
ORF 808	MQIPMMRQHPMCGSGSGSamber	1	0.00017
ORF 809	MTCTMGPMIVRYKMPCGSGSGSamber	1	0.00017
ORF 810	MKCSLLMAMLLFCGSGSGSamber	1	0.00017
ORF 811	MWTVPMQKVGCGSGSGSamber	1	0.00017
ORF 812	MWLIPMVMAVNCGSGSGSamber	1	0.00017
ORF 813	MWIVPMKRAHICGSGSGSamber	1	0.00017
ORF 814	MRCAILIMMLMCGLCGSGSGSamber	1	0.00017
ORF 815	MWIIPMVKAFTCGSGSGSamber	1	0.00017
ORF 816	MITPMKMLNWKLCGSGSGSamber	1	0.00017
ORF 817	MTKWLIPMKSIFRGMCGSGSGSamber	1	0.00017
ORF 818	MFIFMGPNMHMYWAPSCGSGSGSamber	1	0.00017
ORF 819	MLGYWMIAMVLCGSGSGSamber	1	0.00017
ORF 820	MWAIPMILMGCGSGSGSamber	1	0.00017
ORF 821	MRTRVPLSPCDGSGSGSamber	1	0.00017
ORF 822	MWRIPMKIAVSCGAGSGSamber	1	0.00017
ORF 823	MWVVPMKIAGTCGSGSGSamber	1	0.00017
ORF 824	MamberVVPMRLAAKCGSGSGSamber	1	0.00017
ORF 825	MPCTFMRMMMRMSINCCGSGSGSamber	1	0.00017
ORF 826	MMFPRAHMWRNVVHQCGSGSGSamber	1	0.00017
ORF 827	MLRYWMIPMRICGSGSGSamber	1	0.00017
ORF 828	MWIIPMVLANHCGSGSGSamber	1	0.00017
ORF 829	MWIIPMKTAHWCGSGSGSamber	1	0.00017
ORF 830	MSCLILMQMLLHCGSGSGSamber	1	0.00017
ORF 831	MLCSMLMATLLHCGLGLGLRamber	1	0.00017
ORF 832	MWMIPMKKLGCGSGSGSamber	1	0.00017
ORF 833	MWVIPMVEKGCGSGSGSamber	1	0.00017
ORF 834	MAKEPKMRCISLNCGSGSGSamber	1	0.00017
ORF 835	MWIVPMQKAARCGSGSGSamber	1	0.00017
ORF 836	MDGKCYLMLMWCHFCGSGSGSamber	1	0.00017
ORF 837	MWTIPMKRMGCGSGSGSamber	1	0.00017
ORF 838	MWIIPMRKAGSCGSGSGSamber	1	0.00017
ORF 839	MTTWAISSPCSGSGSamber	1	0.00017
ORF 840	MSGYWMAPMSGWGSGSGSamber	1	0.00017
ORF 841	MWLIPLRSTGRGSGSGSamber	1	0.00017
ORF 842	MWKIPMamberKAVLCGSGSGSamber	1	0.00017
ORF 843	MWIVPMQKAQQCGSGSGSamber	1	0.00017
ORF 844	MYWLIPMVLMKKPCGSGSGSamber	1	0.00017
ORF 845	MWIIPMKHAQHCGSGSGSamber	1	0.00017
ORF 846	MFGYWMVSMKMCGSGSGSamber	1	0.00017
ORF 847	MWKVPMKHAIDCGSGPGSamber	1	0.00017
ORF 848	MQIPMMKLHPMCGSGSWSamber	1	0.00017
ORF 849	MWIIPMMLAHDCGSGSGSamber	1	0.00017
ORF 850	MWKIPMMLAHPRCGSGSGSamber	1	0.00017
ORF 851	MWIIPMKLMANCGSGSGSamber	1	0.00017
ORF 852	MMPYRSRCMLCIFANECGSGSGSamber	1	0.00017
ORF 853	MWVIPMKQAHNCGSGSGSamber	1	0.00017
ORF 854	MTGFWMVPMKICGSGSGSamber	1	0.00017
ORF 855	MSGFWMVPMILCGSGSGSamber	1	0.00017
ORF 856	MFYCNKMYRLYYCGSGSGSamber	1	0.00017
ORF 857	MWVIPMKKAAQCGSGSGSamber	1	0.00017
ORF 858	MWKMLQCMLLSKHHYGSGSGSamber	1	0.00017
ORF 859	MHGWWMMPMQKCGSGSGSamber	1	0.00017
ORF 860	MYTVMMMVDIMCGSGSGSamber	1	0.00017
ORF 861	MWIIPMKMVFLCGSGSGSamber	1	0.00017
ORF 862	MWLISMKIAFHWGSGSGSamber	1	0.00017
ORF 863	MQIPMMHVHPMCGSGSGSamber	1	0.00017
ORF 864	MARCLVCKMLFHYNLTCGSGSGSamber	1	0.00017
ORF 865	MFWLGTKMRYSEHPTCGSGSGSamber	1	0.00017
ORF 866	MHDWHTPMVMVQCRYCGSGSGSamber	1	0.00017
ORF 867	MWMIPMKTAVYCGSGSGSamber	1	0.00017
ORF 868	MopalILopalLopalVGLGLGFIamber	1	0.00017
ORF 869	MSIPMMLVSPFCGSGSGSamber	1	0.00017
ORF 870	MSFSMQMATNWPYCGSGSGSamber	1	0.00017
ORF 871	MRCRILLMMLYARMCGSGSGSamber	1	0.00017
ORF 872	MWLIPMRVAAPCGSGSGSamber	1	0.00017
ORF 873	MLIPMKMVMSHCCGSGSGSamber	1	0.00017
ORF 874	MWIIPMQVAHHCGSGSGSamber	1	0.00017
ORF 875	MSWMYNMPLLTKCGSGSGSamber	1	0.00017
ORF 876	MYGYWMLPMQLCGSGSGPamber	1	0.00017
ORF 877	MMGLRGRMYMSVNWTCGSGSGSamber	1	0.00017
ORF 878	MLIPMKMTSWACLCGSGSGSamber	1	0.00017
ORF 879	MHCVLLMKMLLFLGQMCGSGSGSamber	1	0.00017
ORF 880	MWIIPMKLVAACGSGSGSamber	1	0.00017
ORF 881	MSCYMLMSLLLHCGSGSGSamber	1	0.00017
ORF 882	MWIIPMMLMCKHCGSGSGSamber	1	0.00017
ORF 883	MYPMMHTMMWTLYYTPCGSGSGSamber	1	0.00017
ORF 884	MWLIPMKKAVSCGSGSGSamber	1	0.00017
ORF 885	MLIPMKMINWLVCGSGSGSamber	1	0.00017
ORF 886	MLINNLSMSHMLLWMCGSGSGSamber	1	0.00017
ORF 887	MTRSACSFMLLSTLYHCGSGSGSamber	1	0.00017
ORF 888	MNGYWMIAMRMCGSGSGSamber	1	0.00017
ORF 889	MHWVIPMKMMNKPCGSGSGSamber	1	0.00017
ORF 890	MLIPMMKVSRFCGSGSGSamber	1	0.00017
ORF 891	MWLIPMQIAIWCGSGSGSamber	1	0.00017
ORF 892	MTWVVPMIRAWNWCGSGSGSamber	1	0.00017
ORF 893	MCamberTQamberAMRHEIPILCGSGSGSamber	1	0.00017
ORF 894	MSCAMLMATLIHCGSGSGSamber	1	0.00017
ORF 895	MYSMRWAMMYLREPSCGSGSGSamber	1	0.00017
ORF 896	MQKMYPMRRASSICGSGSGSamber	1	0.00017
ORF 897	MFGDWMVPMKTCGSGSGSamber	1	0.00017
ORF 898	MWIIPMKKAQICGSGSGSamber	1	0.00017
ORF 899	MMGYWMITMVKCGSGSamber	1	0.00017
ORF 900	MWIIAMKMTGCGSGSGSamber	1	0.00017
ORF 901	MWIIPMamberIAADCGSGSGSamber	1	0.00017
ORF 902	MWLVPMKIAVNCGSGSGSamber	1	0.00017
ORF 903	MWMIPMKVAYQCGSGSGSamber	1	0.00017
ORF 904	MQIVMMLVNPMCGSGSGSamber	1	0.00017
ORF 905	MYSMRWAMIWRSCPSCGSGSGSamber	1	0.00017
ORF 906	MTTMSGMRRSESWCGSGSGSamber	1	0.00017
ORF 907	MWIVPMVIACDCGSGSGSamber	1	0.00017
ORF 908	MLMPMMLLHPMCGSGSGSamber	1	0.00017
ORF 909	MSILCTMLWHNACGSGSGSamber	1	0.00017
ORF 910	MWIIPMRYMGCGSGSGSamber	1	0.00017
ORF 911	MEIPMMLINPMCGSGSGSamber	1	0.00017
ORF 912	MSCVLLMAMLIHCGSGSGSamber	1	0.00017
ORF 913	MTCKMGKMIPRAKMWCGSGSGSamber	1	0.00017
ORF 914	MKCALLMMMLLARTCGSGSGSamber	1	0.00017
ORF 915	MRCQILMKMLHLCGSGSGSamber	1	0.00017
ORF 916	MHCHMLMAQLIHCGSGSGSamber	1	0.00017
ORF 917	MWFIPMKILGCGSGSGSamber	1	0.00017
ORF 918	MRCEMLMALLIHCGSGSGSamber	1	0.00017
ORF 919	MTGFWMIPMRRCGSGSGSamber	1	0.00017
ORF 920	MYWAIPMKKLGGCGSGSGSamber	1	0.00017
ORF 921	MWMVPMKVAFHCGSGSGSamber	1	0.00017
ORF 922	MWIIPMKKMYGCGSGSGSamber	1	0.00017
ORF 923	MRYDTYLCMMSVYLQMCGSGSGSamber	1	0.00017
ORF 924	MKIPMVRMQVMAFICGSGSGSamber	1	0.00017
ORF 925	MHLCCWYSMRSQLIYKCGSGSGSamber	1	0.00017
ORF 926	MRLLCFLFMHDTLIIRCGSGSGSamber	1	0.00017
ORF 927	MWLIPMMKAMSNCGSGSGSamber	1	0.00017
ORF 928	MDTWAIPMVLTYCSCGSGSGSamber	1	0.00017
ORF 929	MSWMYNMPLLYRCGSGSGSamber	1	0.00017
ORF 930	MSGFWMIPMNVCGSGSGSamber	1	0.00017
ORF 931	MWIIPMKIAYDCGSGSGSamber	1	0.00017
ORF 932	MTCRMGIMLPRNWQMCGSGSGSamber	1	0.00017
ORF 933	MRCQLLLRMLMNSWSPCGSGSGSamber	1	0.00017
ORF 934	MKIPMKMIHPKCCGSGSGSamber	1	0.00017
ORF 935	MWTIPMRMAGCVGLGLGLRamber	1	0.00017
ORF 936	MWIIVMKLAHHCGSGSGSamber	1	0.00017
ORF 937	MWKMLSCMMIYLMTPKCGSGSGSamber	1	0.00017
ORF 938	MQCLILMLMLLNCGSGSGSamber	1	0.00017
ORF 939	MLIPMKMVNWPLCGSGSGSamber	1	0.00017
ORF 940	MACMMGLMLPRSCMPCGSGSGSamber	1	0.00017
ORF 941	MIIPMKMVSLLCCGSGSGSamber	1	0.00017
ORF 942	MFIPMMLIHPMWGSGSGSamber	1	0.00017
ORF 943	MHGWWMIAMRMCGSGSGSamber	1	0.00017
ORF 944	MLIPMKMLDWYLCGSGSGSamber	1	0.00017
ORF 945	MMIPMMVFHPMCGSGSGSamber	1	0.00017
ORF 946	MLKWWMIPMKLCGSGSGSamber	1	0.00017
ORF 947	MWYCTRMYRIYECGSGSGSamber	1	0.00017
ORF 948	MEWLVPMVKMTKTCGSGSGSamber	1	0.00017
ORF 949	MWAIPMKKRGCGSGSGSamber	1	0.00017
ORF 950	MSCVMLMKILLHCGSGSGSamber	1	0.00017
ORF 951	MGMGPMMTFFIRLCGSGSGSamber	1	0.00017
ORF 952	MSFNHRRMNYMMSPMGGAGDGSamber	1	0.00017
ORF 953	MSCLMLMSLLLRCGSGSGSamber	1	0.00017
ORF 954	MLIPMMRVAPYCGSGSGSamber	1	0.00017
ORF 955	MYPMGTLMMFLLYHEPCGSGSGSamber	1	0.00017
ORF 956	MKCPSRMAMAWLSLHFCGSGSGSamber	1	0.00017
ORF 957	MLIPMMKLDIRCGSGSGSamber	1	0.00017
ORF 958	MRCEILMKMLHMCGSGSGSamber	1	0.00017
ORF 959	MWIIPMIKAAQCGSGSGSamber	1	0.00017
ORF 960	MMYWIMPMIKCGSGSGSamber	1	0.00017
ORF 961	MSGFYRMMNALAWMCGSGSGSamber	1	0.00017
ORF 962	MQCVILMKMLINCGSGSGSamberVGRRKRSEEHRLNSSHYAASRMPSSAopalKKKKKYDESRDLEIRHEamber	1	0.00017
ORF 963	MHCLILMKMLINMNSACGSGSGSamber	1	0.00017
ORF 964	MSCSDMLLMTLYHLPYCGSGSGSamber	1	0.00017
ORF 965	MWLIPMKKAVACGSGSGSamber	1	0.00017
ORF 966	MLGFWMIPMKRCGSGSGSamber	1	0.00017
ORF 967	MSCDILMMMLLHCGSGSGSamber	1	0.00017
ORF 968	MTYLIYMMRERIWCGSGSGSamber	1	0.00017
ORF 969	MHGFWMIVMKKCGSGSGSamber	1	0.00017
ORF 970	MWIIPMIMARQCGSGSGSamber	1	0.00017
ORF 971	MRRWIATKMYLGMYRMCGSGSGSamber	1	0.00017
ORF 972	MCMGMYMMTVCLLCGSGSGSamber	1	0.00017
ORF 973	MLIPMRRVMPLCWFYHCGSGSGSamber	1	0.00017
ORF 974	MWQKMHPMRRVAVWCGSGSGSamber	1	0.00017
ORF 975	MRYEMLMLILLKCGSGSGSamber	1	0.00017
ORF 976	MRCQMLMAFLLHCGSGSGSamber	1	0.00017
ORF 977	MWLLLKMLMHNFCGSGSGSamber	1	0.00017
ORF 978	MWIFPMQFAAYCGSGSGSamber	1	0.00017
ORF 979	MWLVPMKIAMDCGSGSGSamber	1	0.00017
ORF 980	MEIPMMMTHPMCGSGSGSamber	1	0.00017
ORF 981	MYIPMMLLSPMCGSGSGSamber	1	0.00017
ORF 982	MWLIPMVKMQSCGSGSGSamber	1	0.00017
ORF 983	MFIYMKHRMVWSPRWSCGSGSGSamber	1	0.00017
ORF 984	MWIIPMQKCGSGSGSamber	1	0.00017
ORF 985	MWIIPMRMAHNCGSGSGSamber	1	0.00017
ORF 986	MNGWWMWPMKTCGSGSGSamber	1	0.00017
ORF 987	MMMFCWIWMHKNFLFKCGSGSGSamber	1	0.00017
ORF 988	MWIIPMVKASQCGSGSGSamber	1	0.00017
ORF 989	MWLIPMKMAHNCGSGSGSamber	1	0.00017
ORF 990	MWIMPMMLRGCGSGSGSamber	1	0.00017
ORF 991	MWIIPMMKAATQCGSGSGSamber	1	0.00017
ORF 992	MWIIPMRRAGCGSGSGSamber	1	0.00017
ORF 993	MHAYamberNMQSNTYCGSGSGSamber	1	0.00017
ORF 994	MWVMPMKIARSCGSGSGSamber	1	0.00017
ORF 995	MSIPMMKLSMACGSGSGSamber	1	0.00017
ORF 996	MFSWAVPMRKLACNACGSGSGSamber	1	0.00017
ORF 997	MSWMYamberMSLLAICGSGSGSamber	1	0.00017
ORF 998	MLIPMRKLMAQCLKMDCGSGSGSamber	1	0.00017
ORF 999	MWKMLQCMLIRAYGQCGSGSGSamber	1	0.00017
ORF 1000	MKCTMLLMTLYHHRSCGSGSGSamber	1	0.00017
ORF 1001	MWKVPMMLVAQHCGSGSGSamber	1	0.00017
ORF 1002	MNHWWMIPMamberLCGSGSGSamber	1	0.00017
ORF 1003	MWVIPMVRAMNCGSGSGSamber	1	0.00017
ORF 1004	MWVIPMRKAHLCGSGSGSamber	1	0.00017
ORF 1005	MWMIPMKVAIHCGSGSGSamber	1	0.00017
ORF 1006	MWAIPMKIAVSCGSGSGSamber	1	0.00017
ORF 1007	MWIIPMVKAYHCGSGSGSamber	1	0.00017
ORF 1008	MMARFTNMLVRYLICGSGSGSamber	1	0.00017
ORF 1009	MWVIPMKTSGCGSGSGSamber	1	0.00017
ORF 1010	MWFWPMRRMILSTMFRCGSGSGSamber	1	0.00017
ORF 1011	MKFVCRIHMRNQLIFKCGSGSGSamber	1	0.00017
ORF 1012	MWIIPMRYAFPCGSGSGSamber	1	0.00017
ORF 1013	MTGYYMMMSALSYKCGSGSGSamber	1	0.00017
ORF 1014	MWIIPMRLAQQCGSGSGSamber	1	0.00017
ORF 1015	MHGWWMINMKKCGSGSGSamber	1	0.00017
ORF 1016	MWIIPMamberKAGQCGSGSGSamber	1	0.00017
ORF 1017	MIKPTMRFMIMCGSGSGSamber	1	0.00017
ORF 1018	MWIVVMKKAASCGSGSGSamber	1	0.00017
ORF 1019	MWIVPMKKAMQCGSGSGSamber	1	0.00017
ORF 1020	MSGFWMVPMKQCGSGSGSamber	1	0.00017
ORF 1021	MSNHWCWLMLMLHLMHCGSGSGSamber	1	0.00017
ORF 1022	MRCLLLMKMLIICGSGSGSamber	1	0.00017
ORF 1023	MRMPPLGRMPAFLQKQCGSGSGSamber	1	0.00017
ORF 1024	MRTMSDMPRSIVFCGSGSGSamber	1	0.00017
ORF 1025	MTIPMMIIHPMCGSGSGSamber	1	0.00017
ORF 1026	MWEIPMMKAHLCGSGSGSamber	1	0.00017
ORF 1027	MRCTILMKMLLHCGSGSGSamber	1	0.00017
ORF 1028	MQIPMMLINPMCGSGSGSamber	1	0.00017
ORF 1029	MWLIPMRLAYHCGSGSGSamber	1	0.00017
ORF 1030	MHIPMMKRHPMCGSGSGSamber	1	0.00017
ORF 1031	MRYLSYSPMRALMYFCGGAGSASamber	1	0.00017
ORF 1032	MWKIPMIKAVHCGSGSGSamber	1	0.00017
ORF 1033	MWLIPMVLMGMCGSGSGSamber	1	0.00017
ORF 1034	MDWMVPMKMMILSCGSGSGSamber	1	0.00017
ORF 1035	MCGHWMIPMamberTCGSGSGSamber	1	0.00017
ORF 1036	MWIIPMKQNGCGSGSGSamber	1	0.00017
ORF 1037	MRWAIPMKKMEWGCGSGSGSamber	1	0.00017
ORF 1038	MLIPMMKLMAICGSGSGSamber	1	0.00017
ORF 1039	MMWIVTHTMRLIASKKCGSGSGSamber	1	0.00017
ORF 1040	MMRYLLSVMVMGRMILCGSGSGSamber	1	0.00017
ORF 1041	MWIIPMamberKAHSCGSGSGSamber	1	0.00017
ORF 1042	MLMPSMKFMIMCGSGSGSamber	1	0.00017
ORF 1043	MWLIPMRLCGCCGSGSGSamber	1	0.00017
ORF 1044	MWLIPMVIAIACGSGSGSamber	1	0.00017
ORF 1045	MIVPMKMVNWYQCGSGSGSamber	1	0.00017
ORF 1046	MRFVCWIRMRTEVIWNCGSGSGSamber	1	0.00017
ORF 1047	MVTMQRMARSDAWCGSGSGSamber	1	0.00017
ORF 1048	MWIIPMQRAGICGSGSGSamber	1	0.00017
ORF 1049	MWIVPMKVKGCGSGSGSamber	1	0.00017
ORF 1050	MLKLMMIMDHMNPYSCGSGSGSamber	1	0.00017
ORF 1051	MSCFMLMSTLLHCGSGSGSamber	1	0.00017
ORF 1052	MYSMSLTRMYEYYFGRCGSGSGSamber	1	0.00017
ORF 1053	MYIPMMRVHPMCGSGSGSamber	1	0.00017
ORF 1054	MKYDWYSLMNNTWLVKCGSGSGSamber	1	0.00017
ORF 1055	MWIIPMKKAQTCGSGSGSamber	1	0.00017
ORF 1056	MVYVLFRKMAMPSIIRCGSGSGSamber	1	0.00017
ORF 1057	MWLVPMRVAVHCGSGSGSamber	1	0.00017
ORF 1058	MSGWWMVPMSQCGSGSGSamber	1	0.00017
ORF 1059	MNGTWMVPMKHCGSGSGSamber	1	0.00017
ORF 1060	MWIIPMKWAAPCGSGSGSamber	1	0.00017
ORF 1061	MTCRMGRMFPFWYICGSGSGSamber	1	0.00017
ORF 1062	MAIPMMMMHPMCGSGSGSamber	1	0.00017
ORF 1063	MWIIPMKIAGCCGSGSGSamber	1	0.00017
ORF 1064	MSCTMLMATLLNCGSGSGSamber	1	0.00017
ORF 1065	MRLLCYFVMKGNQIWKCGSGSGSamber	1	0.00017
ORF 1066	MWRIPMKamberAEHCGSGSGSamber	1	0.00017
ORF 1067	MPIICWIRMRGRLLVNCGSGSGSamber	1	0.00017
ORF 1068	MPDSYCFLMHMWTILHCGSGSGSamber	1	0.00017
ORF 1069	MSCLLLMKMLHHTADNCGSGSGSamber	1	0.00017
ORF 1070	MRIPMMHLHPMCGSGSGSamber	1	0.00017
ORF 1071	MTGYWMKPMVKCGSGSGSamber	1	0.00017
ORF 1072	MEHYPLRMTYLKHLACGAGSGSamber	1	0.00017
ORF 1073	MSGWWMHPMKRCGSGSGSamber	1	0.00017
ORF 1074	MIGWHIPMKRCLWMCGSGSGSamber	1	0.00017
ORF 1075	MNMNFRMPWVTISCGSGSGSamber	1	0.00017
ORF 1076	MWIIPMMKTGCGSGSGSamber	1	0.00017
ORF 1077	MWVVPMVVAHHCGSGSGSamber	1	0.00017
ORF 1078	MWIIPMVRAANCGSGSGSamber	1	0.00017
ORF 1079	MWVIAMKIAGCGSGSGSamber	1	0.00017
ORF 1080	MLLHPMCGSGSGSamber	1	0.00017
ORF 1081	MWLIPMVamberAGCCGSGSGSamber	1	0.00017
ORF 1082	MWIYPMRKMGCGSGSGSamber	1	0.00017
ORF 1083	MWLIPMVLAYRCGSGSGSamber	1	0.00017
ORF 1084	MTGIWMIPMamberKCGSGSGSamber	1	0.00017
ORF 1085	MWIVPMQYAAHCGSGSGSamber	1	0.00017
ORF 1086	MSCLLLMMMLCHFGLACGSGSamber	1	0.00017
ORF 1087	MTCIMGPMLKRQRMDCGSGSGSamber	1	0.00017
ORF 1088	MWIIPMVRMGSCGSGSGSamber	1	0.00017
ORF 1089	MSCALLMKMLLLLCGSGSGSamber	1	0.00017
ORF 1090	MYSMQVAMWLATLPKRGSGSGSamber	1	0.00017
ORF 1091	MLEPMRRMLRSRMVICGSGSGSamber	1	0.00017
ORF 1092	MIKPMVMLDWYLCGSGSGSamber	1	0.00017
ORF 1093	MWamberIPMMIAVECGSGSGSamber	1	0.00017
ORF 1094	MWVIPMRTAHQCGSGSGSamber	1	0.00017
ORF 1095	MLVYKMWALNMCGSGSGSamber	1	0.00017
ORF 1096	MWMIPMMKMAAGCGSGSGSamber	1	0.00017
ORF 1097	MDGQYYSMQNALRYTCGSGSGSamber	1	0.00017
ORF 1098	MNWLIPMAMILSSSMLCGSGSGSamber	1	0.00017
ORF 1099	MYMISVMIMYQMIIMHCGSGSGSamber	1	0.00017
ORF 1100	MWILPMITMGCGSGSGSamber	1	0.00017
ORF 1101	MIIPMIMLDWGLCGSGSGSamber	1	0.00017
ORF 1102	MIYVVFRRMGMPVLMTCGSGSGSamber	1	0.00017
ORF 1103	MWLVPMVKMHHCGSGSGSamber	1	0.00017
ORF 1104	MCRRWTTPMVKLFRGMCGSGSGSamber	1	0.00017
ORF 1105	MFGHWMIPMamberLCGSGSGSamber	1	0.00017
ORF 1106	MLIPMMKVDYNCGSGSGSamber	1	0.00017
ORF 1107	MEIPMMLANPMCGSGSGSamber	1	0.00017
ORF 1108	MWNMRRLCMYVKHYILCGSGSGSamber	1	0.00017
ORF 1109	MWLIPMVKAFNCGSGSGSamber	1	0.00017
ORF 1110	MWMVPMRIAIPCGSGSGSamber	1	0.00017
ORF 1111	MACVLLMKMLILLTPFCGSGSGSamber	1	0.00017
ORF 1112	MVIPMRMMLRGCMQCGSGSGSamber	1	0.00017
ORF 1113	MAHHMIGMMRRTPSCGCGSGSamber	1	0.00017
ORF 1114	MAIPMMTLHPMCGSGSGSamber	1	0.00017
ORF 1115	MRCTLLMLMLIHCGSGSGSamber	1	0.00017
ORF 1116	MAIVMMKVHPMWVWVWVLGRamber	1	0.00017
ORF 1117	MWLIPMMLMSKQCGSGSGSamber	1	0.00017
ORF 1118	MLHGHMMHPMKTSCGSGSGSamber	1	0.00017
ORF 1119	MKIPMVMVDWLKCGSGSGSamber	1	0.00017
ORF 1120	MCMRYMRRRMCRLVVGLGLGLRamber	1	0.00017
ORF 1121	MAIVMMRLHPMCGSGSGSamber	1	0.00017
ORF 1122	MWIVPMALMGCGSGSGSamber	1	0.00017
ORF 1123	MWMVPMMIAVHCGSGSGSamber	1	0.00017
ORF 1124	MWVIPMKRMGHCGSGSGSamber	1	0.00017
ORF 1125	MYGWWMIPMQTCGSGSGSamber	1	0.00017
ORF 1126	MCCTMGLMIPRQKMCGSGSGSamber	1	0.00017
ORF 1127	MTIAMRMVAWICVGLGLGLRamber	1	0.00017
ORF 1128	MWIIPMMLASFCGSGSGSamber	1	0.00017
ORF 1129	MPSCYTFLMHMYYHLNCGSGSGSamber	1	0.00017
ORF 1130	MLIPMMKRHPMCGSGSGSamber	1	0.00017
ORF 1131	MWEIPMVKAISCGSGSGSamber	1	0.00017
ORF 1132	MAIIGFYSMKHALSYKCGSGSGSamber	1	0.00017
ORF 1133	MIHPSMRFMIMCGSGSGSamber	1	0.00017
ORF 1134	MWIIPMKKTGCGSGSGSamber	1	0.00017
ORF 1135	MWIIPMKVMGPCGSGSGSamber	1	0.00017
ORF 1136	MMLVMMKLHPMCGSGSGSamber	1	0.00017
ORF 1137	MKNQKMWRLFCGSGSGSamber	1	0.00017
ORF 1138	MWLIPMKQMGCGSGSGSamber	1	0.00017
ORF 1139	MWLIPMVRMAHCGSGSGSamber	1	0.00017
ORF 1140	MWSIPMMIAAKCGSGSGSamber	1	0.00017
ORF 1141	MFYRMHDAMKWALTFNCGSGSGSamber	1	0.00017
ORF 1142	MNSWYSMMRALEWFCGSGSGSamber	1	0.00017
ORF 1143	MSGWWMIVMMVCGSGLGLRamber	1	0.00017
ORF 1144	MWLIPMVamberMEQRCTMSCGSGSGSamber	1	0.00017
ORF 1145	MLKPMMIIHPMCGSGSGSamber	1	0.00017
ORF 1146	MWIIPMVKMKDCGSGSGSamber	1	0.00017
ORF 1147	MYSMARAMMWKTQPNCGSGSGSamber	1	0.00017
ORF 1148	MLGPMQKMARNPLLCGSGSGSamber	1	0.00017
ORF 1149	MIMPSMTYMIMCGSGSGSamber	1	0.00017
ORF 1150	MLGYWLIVMKKCGSGSGSamber	1	0.00017
ORF 1151	MRHWLIPMHRCLFGVGLGLGLRamber	1	0.00017
ORF 1152	MNGYWMVPMKKCGSGYGSamber	1	0.00017
ORF 1153	MIIPMRMLNWTKCGSGSGSamber	1	0.00017
ORF 1154	MTWLIPMKRAYKICGSGSGSamber	1	0.00017
ORF 1155	MVELochreVGDISMWIIPMKIASDCGSGSGSamber	1	0.00017
ORF 1156	MITLGGMLRSDTWCVSGSGSamber	1	0.00017
ORF 1157	MWIIPMTLAANCGSGSGSamber	1	0.00017
ORF 1158	MVIPMMLARNNCGSGSGSamber	1	0.00017
ORF 1159	MWLVPMKTAIYCGSGSGSamber	1	0.00017
ORF 1160	MLLDFSNNMopalRPLSFRCGSGPGSamberAGRRKRSEVHTPELamber	1	0.00017
ORF 1161	MILPMKMVDWKRCGSGSGSamber	1	0.00017
ORF 1162	MWIIPMIRAARCGSGSGSamber	1	0.00017
ORF 1163	MSGAWMVPMTKCGSGSGSamber	1	0.00017
ORF 1164	MSGYWMIPMRMCGSGSGSamber	1	0.00017
ORF 1165	MQKMYPMKRISYTCGSGSGSamber	1	0.00017
ORF 1166	MWVIPMMLAHQCGSGSGSamber	1	0.00017
ORF 1167	MWIIPMRTMASCGSGSGSamber	1	0.00017
ORF 1168	MYSMQLAMMWTSHPCGSGSGSamber	1	0.00017
ORF 1169	MLCRMGKMTYFGRMFCGSGSGSamber	1	0.00017
ORF 1170	MIVPMMRVHPLCGSGSGSamber	1	0.00017
ORF 1171	MSCSMLMALLLSCGSGSGSamber	1	0.00017
ORF 1172	MWIIPMKAMHDCGSGSGSamber	1	0.00017
ORF 1173	MWLIPMRKAILCGSGSGSamber	1	0.00017
ORF 1174	MWIVPMKIAMSCGSGSGSamber	1	0.00017
ORF 1175	MWHIPMVTMACGSGSGSamber	1	0.00017
ORF 1176	MSGVWMIPMQRCGSGSGSamber	1	0.00017
ORF 1177	MSIPMMRVNPMCGSGSGSamber	1	0.00017
ORF 1178	MHGWWMITMVLCGSGSGSamber	1	0.00017
ORF 1179	MWKIPMKIAVDCGSGSGSamber	1	0.00017
ORF 1180	MWLIPMMKSGCGSGSGSamber	1	0.00017
ORF 1181	MKFVCWIHMRNQLIFKCGSGSamber	1	0.00017
ORF 1182	MRMVCFLIMCGKIQQNCGTGSGSamber	1	0.00017
ORF 1183	MLIPMIRMISSTMAKCGSGSGSamber	1	0.00017
ORF 1184	MWKIPMQIAVPCGSGSGSamber	1	0.00017
ORF 1185	MTWLIPMEKAWYVCGSGSGSamber	1	0.00017
ORF 1186	MFGNWMIPMQRCGSGSGSamber	1	0.00017
ORF 1187	MLTPMRYLMAVCSRYWCGSGSGSamber	1	0.00017
ORF 1188	MLIAMKMLDWIHCGSGSGSamber	1	0.00017
ORF 1189	MELPMTLVHPMCGSGSGSamber	1	0.00017
ORF 1190	MLLCLMLMHNACGSGSGSamber	1	0.00017
ORF 1191	MSNWLIPMKTVLCRCGSGSGSamber	1	0.00017
ORF 1192	MWIIPMKIAVQCGSGSGSamber	1	0.00017
ORF 1193	MLIPMRMLALMCCGSGSGSamber	1	0.00017
ORF 1194	MVYITMRMYRLWHWLCGSGSGSamber	1	0.00017
ORF 1195	MRCSLLMKMLLHCGSGSGSamber	1	0.00017
ORF 1196	MHVGFVDDSDEAVWVWVWVLGRamber	1	0.00017
ORF 1197	MYGWWMIPMQQCGSGSGSamber	1	0.00017
ORF 1198	MHGFWMVTMVKCGSGSamber	1	0.00017
ORF 1199	MWIIPMKVAQRCGSGSGSamber	1	0.00017
ORF 1200	MWIIPMYWAADCGSGSGSamber	1	0.00017
ORF 1201	MEPMKMASKRGGGTGSamber	1	0.00017
ORF 1202	MWVIPMKLAHHCGSGSGSamber	1	0.00017
ORF 1203	MTGFYEMMYASLYACGSGSGSamber	1	0.00017
ORF 1204	MWIIPMVKAKMCGSGSGSamber	1	0.00017
ORF 1205	MVIPMMRVHPMCGSGSGSamber	1	0.00017
ORF 1206	MWTIPMVMIGCGSGSGSamber	1	0.00017
ORF 1207	MACIILMKMLLICGSGSGSamber	1	0.00017
ORF 1208	MRCLMLMMILVHCGSGSGSamber	1	0.00017
ORF 1209	MKSIMGMGWITMSCGSGSGSamber	1	0.00017
ORF 1210	MAFMTCTLMQKWKamberLICGSGSGSamber	1	0.00017
ORF 1211	MQKMWPMKRRNIHCGSGSGSamber	1	0.00017
ORF 1212	MRTWIIPMKTMARHCGSGSGSamber	1	0.00017
ORF 1213	MRYICYYamberMNQTMVYNCGSGSGSamber	1	0.00017
ORF 1214	MALSKMIMSRMVVLCGSGSGSamber	1	0.00017
ORF 1215	MYDMRYAMRWTVLPCGSGSGSamber	1	0.00017
ORF 1216	MYGTWMIIMMKCGSGSGSamber	1	0.00017
ORF 1217	MWVVPMKIAYPCGSGSGSamber	1	0.00017
ORF 1218	MRCLLLMSMLLKCGSGSGSamber	1	0.00017
ORF 1219	MWIVPMVHAPLCGSGSGSWAGTRKGSEEHSSELTSLRCIPYAIFCLNNCLKKKKYLKPSYSamberVTATNamber	1	0.00017
ORF 1220	MKIPMMTLDPHCGSGSGSamber	1	0.00017
ORF 1221	MLIPMMRVHYLCGSGSGSamber	1	0.00017
ORF 1222	MWIIPMVRVMHCGSGSGSamber	1	0.00017
ORF 1223	MWIIPMIWVHLCGSGSGSamber	1	0.00017
ORF 1224	MDNKSSNRMamberHTTYAMCGSGSGSamber	1	0.00017
ORF 1225	MWLIPMVKMMKCGSGSGSamber	1	0.00017
ORF 1226	MLIVMMILHPMCGSGSGSamber	1	0.00017
ORF 1227	MQIVMMKLNPMCGSGSGSamber	1	0.00017
ORF 1228	MQKMYPMSKLNTMCGSGSGSamber	1	0.00017
ORF 1229	MWLIPMRRMGCCGSGSGSamber	1	0.00017
ORF 1230	MSAKCYLMFMYWHICGSGSGSamber	1	0.00017
ORF 1231	MWIIPMKLATNCGSGSGSamber	1	0.00017
ORF 1232	MTGFWMVPMISCGSGSGSamber	1	0.00017
ORF 1233	MWIMPMIIAGCGSGSGSamber	1	0.00017
ORF 1234	MWQKMYSMIRLSSLCGSGSGSamber	1	0.00017
ORF 1235	MWLVPMVISGCGSGSGSamber	1	0.00017
ORF 1236	MSCLLLMRMLLCSRYICGSGSGSamber	1	0.00017
ORF 1237	MWLIPMVamberALDCGSGSGSamber	1	0.00017
ORF 1238	MVFIIMNRMFWHLLAKCGSGSGSamber	1	0.00017
ORF 1239	MVVPMMLADNRCGSGSGSamber	1	0.00017
ORF 1240	MFGYWMMPMRTCGSGSGSamber	1	0.00017
ORF 1241	MLVPMKMVNWKSCGPGSGSamber	1	0.00017
ORF 1242	MWIIPMIKSGNCGSGSGSamber	1	0.00017
ORF 1243	MWIIPMMIMGCGSGSGSamber	1	0.00017
ORF 1244	MKCELLLKMLYCYTYRCGSGSGSamber	1	0.00017
ORF 1245	MLMPNMRYMIMCGSGYGSamber	1	0.00017
ORF 1246	MRIPMKMLDWKHCGSGSGSamber	1	0.00017
ORF 1247	MKKIMQMTWVTMACGSGSGSamber	1	0.00017
ORF 1248	MYQMGSHVMGIARGTCSHTACGSEERRPKLQAQHSTEHALLCLKamber	1	0.00017
ORF 1249	MRLTIGLNFKamberEIYPCGLCRopalLRWVVGLGLGLRamber	1	0.00017
ORF 1250	MWIIPMamberRAAKCGSGSGSamber	1	0.00017
ORF 1251	MRDMFFVGLWVGFLGLGRGLAamber	1	0.00017
ORF 1252	MWLIPMMamberAHSCGSGSGSamber	1	0.00017
ORF 1253	MRCNIRMARLHNNWRFCGSGSGSamber	1	0.00017
ORF 1254	MAIIMMMIHPMCGSGSGSamber	1	0.00017
ORF 1255	MHVPMMLLNPMCGSGSGSamber	1	0.00017
ORF 1256	MWIIPMMKMGNCGSGSGSamber	1	0.00017
ORF 1257	MWLIPMRSMGCGSGSGSamber	1	0.00017
ORF 1258	MWLIPMKTMIPCGSGSGSamber	1	0.00017
ORF 1259	MWLVPMRIVGCGSGSGSamber	1	0.00017
ORF 1260	MWVIPMRLSGCGSGSGSamber	1	0.00017
ORF 1261	MLNYWIIPMKWARHLDCGSGSGSamber	1	0.00017
ORF 1262	MDWLIPMAKMSYVCGSGSGSamber	1	0.00017
ORF 1263	MWQIPMMLAHYACGSGSGSamber	1	0.00017
ORF 1264	MWLVPMKKIGCGSGSGSamber	1	0.00017
ORF 1265	MWWIPMILRGCGSGSGSamber	1	0.00017
ORF 1266	MWAIPMVRAINCGSGSGSamber	1	0.00017
ORF 1267	MIIPMMRLSWHCGSGSGSamber	1	0.00017
ORF 1268	MWLIPMamberLAIPCGSGSGSamber	1	0.00017
ORF 1269	MDHWAIPMKRVTCSCGSGSGSamber	1	0.00017
ORF 1270	MWIIPMRLAHNCGSGSGSamber	1	0.00017
ORF 1271	MWIVPMRTAASCGSGSGSamber	1	0.00017
ORF 1272	MPMQWSMKNCIHCGSGSGSamber	1	0.00017
ORF 1273	MMAVLSQMMRLIYGISCGSGSGSamber	1	0.00017
ORF 1274	MWIVPMMLAHHCGSGSGSamber	1	0.00017
ORF 1275	MWMIPMVWAVSCGSGSGSamber	1	0.00017
ORF 1276	MWLIPMamberKQGCGSGSGSamber	1	0.00017
ORF 1277	MYSMKYAMSQSPCICGSGSGSamber	1	0.00017
ORF 1278	MKTIMHMIWLTMACGSGSGSamber	1	0.00017
ORF 1279	MRIPNMKYMIMCGSGSGSamber	1	0.00017
ORF 1280	MIVLNMRFMIMCGSGSGSamber	1	0.00017
ORF 1281	MWIVPMKIAYACGSGSGSamber	1	0.00017
ORF 1282	MQIYVESGMTYIGSWRCGSGSGSamber	1	0.00017
ORF 1283	MKIAVLCGSGSGSamber	1	0.00017
ORF 1284	MRRIAMMMAEIFCGSGSGSamber	1	0.00017
ORF 1285	MWLESMLMLHHDARCCGSGSGSamber	1	0.00017
ORF 1286	MYSMTFTRMWAAFWSRCGSGSGSamber	1	0.00017
ORF 1287	MWVIPMVLLGCGSGSGSamber	1	0.00017
ORF 1288	MRCEILMRMLMHCGSGSGSamber	1	0.00017
ORF 1289	MVIPMKMVNPYCCGSGSGSamber	1	0.00017
ORF 1290	MRLYWFIIMMVHRLTKGGSGAGSamber	1	0.00017
ORF 1291	MCGWWMITMKKCGSGSGSamber	1	0.00017
ORF 1292	MamberSRGYVMGGVRRNCGAGAGGamberEGRRKRREEQTTELQSLRCISamberDAFCWIKKKKEDamber	1	0.00017
ORF 1293	MTCKMGRMLPTQSFPCGSGSGSamber	1	0.00017
ORF 1294	MHCLILMKMLILSNNWCGSGSamber	1	0.00017
ORF 1295	MLIPMMRMSPRCGSGSGSamber	1	0.00017
ORF 1296	MKCLMLMKILLKCGSGSGSamber	1	0.00017
ORF 1297	MAIPMVMLHADCCGSGSGSamber	1	0.00017
ORF 1298	MLSNRTGMHRGYRMWGSGSGSamberVGRWERamber	1	0.00017
ORF 1299	MKCLLLMKMLILQCGSGSGSamber	1	0.00017
ORF 1300	MPSCQLLLMMLYHQGRCGSGSGSamber	1	0.00017
ORF 1301	MLTMGLMIRSDSFCGSGSGSamber	1	0.00017
ORF 1302	MMYRKLSMYLRHLWCGSGSGSamber	1	0.00017
ORF 1303	MWLIPMKKALLCGSGSGSamber	1	0.00017
ORF 1304	MWIIPMIKASHCGSGSGSamber	1	0.00017
ORF 1305	MWVIPMVKAGVCGSGSGSamber	1	0.00017
ORF 1306	MYSMMHAMRWQWLPHCGSGSGSamber	1	0.00017
ORF 1307	MAIPMMRIHPMCGSGSGSamber	1	0.00017
ORF 1308	MIMKMKMGNWEKRGWGQGAamber	1	0.00017
ORF 1309	MRLTCYYVMamberKHLIWKCGSGSGSamber	1	0.00017
ORF 1310	MLFYPRSMMLILFAYSCGSGSGSamber	1	0.00017
ORF 1311	MWIVPMMLAFKDCGSGSGSamber	1	0.00017
ORF 1312	MACLLLMKMLHTCGSGSGSamber	1	0.00017
ORF 1313	MWLIPMVKAHPCGSGSGSamber	1	0.00017
ORF 1314	MIGRWLMATMIHLCGSGSWAamberGRRRSGAHEHTSELLSRRCIADSVFCLKKKKQHRPRSPRFopalLPamber	1	0.00017
ORF 1315	MWLIPMILAGCGSGSGSamberVGRRKRSEETRLNSSHYAASRMPSSAopalKKKKNTVTISTLALLYRTSTNRamber	1	0.00017
ORF 1316	MWLIPMKLAFSCGSGSGSamber	1	0.00017
ORF 1317	MWYVPMKTMGPCGSGSGSamber	1	0.00017
ORF 1318	MWLIPMRIALTCGSGSamber	1	0.00017
ORF 1319	MRCQLLMKMLLFCGSGSGSamber	1	0.00017
ORF 1320	MWIIAMSLMGCGSGSGSamber	1	0.00017
ORF 1321	MWVIPMVKASFCGSGSGSamber	1	0.00017
ORF 1322	MQCTMLLMLLWHNECGSGSGSamber	1	0.00017
ORF 1323	MMLIIMFRMFLCGSGSGSamber	1	0.00017
ORF 1324	MWVIPMMTLHPMCGSGSGSamber	1	0.00017
ORF 1325	MMIPMVRMQVNARMTCGSGSGSamber	1	0.00017
ORF 1326	MIGYWMVPMKTCGSGSGSamber	1	0.00017
ORF 1327	MWIIPMARAFFCGSGSGSamber	1	0.00017
ORF 1328	MMVNRSQRMWRLFADRCGSGSGSamber	1	0.00017
ORF 1329	MVRPNMTFMIMCGSGSGSamber	1	0.00017
ORF 1330	MRCWILMCMLIHNHKNCGSGSGSamber	1	0.00017
ORF 1331	MMIPMMLLDPYCGSGSGSamber	1	0.00017
ORF 1332	MSYMYKMamberLIKPCGSGSGSamber	1	0.00017
ORF 1333	MWLVPMKKSGCCGSGSGSamber	1	0.00017
ORF 1334	MYGQWMIPMKTCGSGSGSamber	1	0.00017
ORF 1335	MHWVVPMRIASRRCGSGSGSamber	1	0.00017
ORF 1336	MSRKMGLMIVRKMMHCGSGSGSamber	1	0.00017
ORF 1337	MEKPMMMLNPMCGSGSGSamber	1	0.00017
ORF 1338	MWIVPMRRQGCGSGSGSamber	1	0.00017
ORF 1339	MWIIPMKMAYFCGSGSGSamber	1	0.00017
ORF 1340	MLIPMKKVMNVCLQSHCGSGSGSamber	1	0.00017
ORF 1341	MIIPMRMLDWLNCGSGSGSamber	1	0.00017
ORF 1342	MLNPNMRYMIMCGSGSGSamber	1	0.00017
ORF 1343	MFGSLMIPMRLCGSGSGAamber	1	0.00017
ORF 1344	MWIIPMIamberASPCGSGSGSamber	1	0.00017
ORF 1345	MRCVMLMKHLLHCGSGSGSamber	1	0.00017
ORF 1346	MIIPMKMVDLFNCGSGSGSamber	1	0.00017
ORF 1347	MYSMKYAMSFNTAHCGSGSGSamber	1	0.00017
ORF 1348	MWIVPMRTMAQCGSGSGSamber	1	0.00017
ORF 1349	MWIIPLVIKGCGSGSGSamber	1	0.00017
ORF 1350	MDGSWMVPMKTCGSGSGSamber	1	0.00017
ORF 1351	MTCVLLMKMLLKCGSGSGSamber	1	0.00017
ORF 1352	MWIIPMVKMASCGSGSGSamber	1	0.00017
ORF 1353	MVIPMKMTHKMCVGLGLGLRamber	1	0.00017
ORF 1354	MIITMMLLHPMCGSGSGSamber	1	0.00017
ORF 1355	MRCTMLMLHLLHCGSGSGSamber	1	0.00017
ORF 1356	MIIPMMRLNPKCGSGSGSamber	1	0.00017
ORF 1357	MRNRAQHAMWVWGWVLGRamber	1	0.00017
ORF 1358	MSWSIPMVALKMPCGSGSGSamber	1	0.00017
ORF 1359	MKCVMGLMLNRHYMRCGSGSGSamber	1	0.00017
ORF 1360	MFKPNMTYMIMCGSGSGSamber	1	0.00017
ORF 1361	MWIVPMKMAAHCGPGSGAamber	1	0.00017
ORF 1362	MLVTMKVMDIMNSLTCGSGSGSamber	1	0.00017
ORF 1363	MVVYHVERMMWKMLHMCGSGSGSamber	1	0.00017
ORF 1364	MSGYWMIPMVLCGSGSGSamber	1	0.00017
ORF 1365	MWIIPMKIAAMCGSGSGSamber	1	0.00017
ORF 1366	MQMYKVIHMRIRCRISVGLGLGLRamber	1	0.00017
ORF 1367	MVIPMMQLHPMCGSGSGSamber	1	0.00017
ORF 1368	MMARHADMVLKLIYCGSGSGSamber	1	0.00017
ORF 1369	MYSMKKAMSYRELPICGSGSGSamber	1	0.00017
ORF 1370	MWILPMRIAAHCGSGSGSamber	1	0.00017
ORF 1371	MHYLKMISMFRYALFSCGSGSGSamber	1	0.00017
ORF 1372	MWIVPMKEMGCGSGSGSamber	1	0.00017
ORF 1373	MWLIPMMRMYAFCGSGSGSamber	1	0.00017
ORF 1374	MWLIPMVamberAFDCGSGSGSamber	1	0.00017
ORF 1375	MAGSYYSMRWALTWTCGSGSGSamber	1	0.00017
ORF 1376	MHCTLLMKMLLKCGSGSGSamber	1	0.00017
ORF 1377	MMIPMMRIHPMCGSGSGAamber	1	0.00017
ORF 1378	MWLIPMamberIRGCGSGSGSamber	1	0.00017
ORF 1379	MKCTMLMAHPIHGCGSGSGSamber	1	0.00017
ORF 1380	MSCHILMSMLIHCGSGSGSamber	1	0.00017
ORF 1381	MLRLNMKFMIMCGSGSGSamber	1	0.00017
ORF 1382	MWIIPMamberKAHWCGSGSGSamber	1	0.00017
ORF 1383	MTCKMGPMIPRKTMRCGLGLGLRamber	1	0.00017
ORF 1384	MWIIPMEKAGWCGSGSGSamber	1	0.00017
ORF 1385	MRLRCYYRMKNQVIFRCGSGSGSamber	1	0.00017
ORF 1386	MWIIPMSKAHQCGSGSGSamber	1	0.00017
ORF 1387	MTCRMGRMLTMSNTCGSGSGSamber	1	0.00017
ORF 1388	MYGFWMIPMKLCGSGSGSamber	1	0.00017
ORF 1389	MLIPMMRVNPICGSGSGSamber	1	0.00017
ORF 1390	MRQFVIAIMYRYAMYVCGSGSGSamber	1	0.00017
ORF 1391	MFIPMMVIHPMCGSGSGSamber	1	0.00017
ORF 1392	MWIIPMRLAYTCGSGSGSamber	1	0.00017
ORF 1393	MDWLIPMRRAWNMCGSGSGSamber	1	0.00017
ORF 1394	MRCDLPMKILVILCGSGPGSamberVGRRKRSEEDKTEIQSIRRNPNAVFRamber	1	0.00017
ORF 1395	MAWMGQMMQILFCGSGSGSamber	1	0.00017
ORF 1396	MWLIPMIMSGCWNSCGSGLGLRamber	1	0.00017
ORF 1397	MKTMSGMQRSDTFCGSGSGSamber	1	0.00017
ORF 1398	MWAIPMIKAVPCGSGSGSamber	1	0.00017
ORF 1399	MYAMWRGGMDFKLIRICGSGSGSamber	1	0.00017
ORF 1400	MWLIPMRMAINCGSGSGSamber	1	0.00017
ORF 1401	MTGLCYLMKMLLLSCGSGSGSamber	1	0.00017
ORF 1402	MYTMAFAMRRSRMLCGSGSGSamber	1	0.00017
ORF 1403	MLIPMMRLNPFCGSGSGSamber	1	0.00017
ORF 1404	MLIPMVMVNWLACGSGSGSamber	1	0.00017
ORF 1405	MWTWVIPMRTAIKLVCGSGSGSamber	1	0.00017
ORF 1406	MMCRMPILMRYPYYLFCGSGSGSamber	1	0.00017
ORF 1407	MWIVPMKHAALCGSGSGSamber	1	0.00017
ORF 1408	MKCIMLMAHLIHCGSGSGSamber	1	0.00017
ORF 1409	MYGSWMVPMSKCGSGSGSamber	1	0.00017
ORF 1410	MWIIPMRLAHMCGSGSGSamber	1	0.00017
ORF 1411	MKSLMTMSWITMNCGSGSGSamber	1	0.00017
ORF 1412	MSWIIPMRSAAMGCGSGSGSamber	1	0.00017
ORF 1413	MWIIPMVMAAFFGMCGSGSGSamber	1	0.00017
ORF 1414	MMRPMVMLDPRCCGSGSGSamber	1	0.00017
ORF 1415	MWVIPMKLAHYCGSGSGSamber	1	0.00017
ORF 1416	MMKWNCMRLMLDCGSGSGSamber	1	0.00017
ORF 1417	MWIIPMKRAFNCGSGSGSamber	1	0.00017
ORF 1418	MWLVPMKIVGCGSGSGSamber	1	0.00017
ORF 1419	MKSWQKMPHVCICGSGSGSamber	1	0.00017
ORF 1420	MQKIVWLMWLTMGopalASAPGSamber	1	0.00017
ORF 1421	MYGFWMIAMVKCGSGSGSamber	1	0.00017
ORF 1422	MQCHLLMIMLLRCGSGSGSamber	1	0.00017
ORF 1423	MIVPMRMLDWMLCGSGSGSamber	1	0.00017
ORF 1424	MWYCSKMYRLQMCGSGSGSamber	1	0.00017
ORF 1425	MRRLMLLMHLMTRKCGSGSGSamber	1	0.00017
ORF 1426	MWIIPMLWAASCGSGSGSamber	1	0.00017
ORF 1427	MNCLLLMMMLHHHQCGSGSGSamber	1	0.00017
ORF 1428	MWLIPMKMAIFCGSGSGSamber	1	0.00017
ORF 1429	MWIIPMILAHNCGSGSGSamber	1	0.00017
ORF 1430	MIMPMAMVDWMHCGSGSGSamber	1	0.00017
ORF 1431	MSGWWMIAMSKCGSGSGSamber	1	0.00017
ORF 1432	MLARFAHMITKLLLCGSGSGSamber	1	0.00017
ORF 1433	MWIIPMamberKAQACGSGSGSamber	1	0.00017
ORF 1434	MYGYWMISMQKCGSGSGSamber	1	0.00017
ORF 1435	MWLIPMAKAVDCGSGSGSamber	1	0.00017
ORF 1436	MRCCILMAMLHHCGSGSGSamber	1	0.00017
ORF 1437	MLGWWMVPMRTCGSGSGSamber	1	0.00017
ORF 1438	MTTNRGNSPCAGSGSGSamber	1	0.00017
ORF 1439	MLIAMSWAMNACALHYCGSGSGSamber	1	0.00017
ORF 1440	MTVVPWRMMRIPYLPGSGSASamber	1	0.00017
ORF 1441	MCEMYSFVMYMRLRVCVGLGLGLRamber	1	0.00017
ORF 1442	MIWNKSSVMKLCLVYECGSGSGSamber	1	0.00017
ORF 1443	MWKIPMVIRGCGSGSGSamber	1	0.00017
ORF 1444	MLLLLLMLMHNSCGSGSGSamber	1	0.00017
ORF 1445	MYQYWMVPMRVCGSGSGSamber	1	0.00017
ORF 1446	MKTSMGRTWRTMQCGSGSGSamber	1	0.00017
ORF 1447	MNCLILLMMLMHMSCGSGSGSamber	1	0.00017
ORF 1448	MLRPNMQFMIMCGSGSGSamber	1	0.00017
ORF 1449	MWLIPMMRMHPECGSGPGSamber	1	0.00017
ORF 1450	MVYVKWLRMMSFRVLECGSGSGSamber	1	0.00017
ORF 1451	MSCRLLMMMLLHCGSGSGSamber	1	0.00017
ORF 1452	MWTVPMRKMGCGSGSGSamber	1	0.00017
ORF 1453	MTGWWMVTMKLCGSGSGSamber	1	0.00017
ORF 1454	MYKTMMLLVPMCGSGSGSamber	1	0.00017
ORF 1455	MNCILLMKMLLKCGSGSGSamber	1	0.00017
ORF 1456	MKGMAYFPMKSLILYCCGSGSGSamber	1	0.00017
ORF 1457	MWLIPMIKAHICGSGSGSamber	1	0.00017
ORF 1458	MWLIPMIKAamberDCGSGSGSamber	1	0.00017
ORF 1459	MKIPMMKMHPMCGSGSGSamber	1	0.00017
ORF 1460	MTIPMMRVSPLCGSGSGSamber	1	0.00017
ORF 1461	MWVIPMKKKGCGSGSGSamber	1	0.00017
ORF 1462	MGopalTLSRRYIHEGADEEDVGAochreLALLWVWVWVLGRamber	1	0.00017
ORF 1463	MMIHLLYTMHDALIYKCGSGSGSamber	1	0.00017
ORF 1464	MSNCQPMRYHEHSWGSGSGSamber	1	0.00017
ORF 1465	MRCKILLMMLVHNLCGSGSGSamber	1	0.00017
ORF 1466	MMARFMQMIWRYLLCGSGSGSamber	1	0.00017
ORF 1467	MWFIPMVKMSCGSGSGSamber	1	0.00017
ORF 1468	MWLVPMRTAIHCGSGSGSamber	1	0.00017
ORF 1469	MSWMYNMRLLQRCGSGSGSamber	1	0.00017
ORF 1470	MSCMMGLMFPRRTMVCGSGSGSamber	1	0.00017
ORF 1471	MWLIPMKQAVHWGSGTGLamberVGRRQRLEKNTAEIQTLRSSSDGEFTLLNTSHamber	1	0.00017
ORF 1472	MFGYWMIVGLGLGLRamber	1	0.00017
ORF 1473	MSWMYNMRLIPFCGSGSGSamber	1	0.00017
ORF 1474	MIIPMRMVDWWGRGSGSGSamber	1	0.00017
ORF 1475	MMMIILRKMGIYAVHICHTGCGSamberVGRRELamberAVHTTALQALALKKYAVFCLKKKKNKVamber	1	0.00017
ORF 1476	MKCQILMGMLLYCGSGSGSamber	1	0.00017
ORF 1477	MWLIPMVRAVPCGSGSGSamber	1	0.00017
ORF 1478	MWCLMLMAHLIHNCGSGSGSamber	1	0.00017
ORF 1479	MSAWSVPMKLLMCSVGLGLGLRamber	1	0.00017
ORF 1480	MWVIPMKVARQCGSGSGSamber	1	0.00017
ORF 1481	MSGWWMMPMKICGSGSGSamber	1	0.00017
ORF 1482	MFRYPMRCMSIYNMSTCGSGSGSamber	1	0.00017
ORF 1483	MGochreTPDNLRAGAGPamber	1	0.00017
ORF 1484	MSGFWMVPMamberLCGSGSGSamber	1	0.00017
ORF 1485	MVPASRRMRVTTYIIVGLGLGLRamber	1	0.00017
ORF 1486	MWFIPMVKTGCGSGSGSamberVGRRKSRKSTRLNSSHYAASRMPSSAopalKKKNYEIAamber	1	0.00017
ORF 1487	MWTIPMAKAGCGSGSGSamber	1	0.00017
ORF 1488	MWIVAMKKKGCGWSGSamber	1	0.00017
ORF 1489	MWILPMKIAATCGSGSGSamber	1	0.00017
ORF 1490	MLYVQYKYMGMPQMLTCGSGSGSamber	1	0.00017
ORF 1491	MWMIPMEKMGCGSGSGSamber	1	0.00017
ORF 1492	MRIPMMKMHPMCGSGSGSamber	1	0.00017
ORF 1493	MWLIPMVKAHSCESGSGSamber	1	0.00017
ORF 1494	MSCNLLMAMLLYCGSGSGSamber	1	0.00017
ORF 1495	MWVIPMVVAHSCGSGSGSamber	1	0.00017
ORF 1496	MYGYWMMPMKLCGSGSGSamber	1	0.00017
ORF 1497	MRLACYITMRGRLVIRVGLGLGLRamber	1	0.00017
ORF 1498	MWIVPMRLAHVCGSGSGSamber	1	0.00017
ORF 1499	MKCSMLMMTLLHCGSGSGSamber	1	0.00017
ORF 1500	MWIIPMKRAAYCGSGSGSamber	1	0.00017
ORF 1501	MWLIPMMLAEINCGSGSGSamber	1	0.00017
ORF 1502	MMARYATMLQRLVFCGSGSGSamber	1	0.00017
ORF 1503	MFGSWMIPMRRCGSGSGSamber	1	0.00017
ORF 1504	MIVPMKMVNWNTCGSGSGSamber	1	0.00017
ORF 1505	MTVNWYTMKRARWFECGSGSGSamber	1	0.00017
ORF 1506	MTCRMGRMLAQCLWFCGSGSGSamber	1	0.00017
ORF 1507	MRVPMKRMATYSNMLCGSGSGSamber	1	0.00017
ORF 1508	MEVPMMMLNPMCGSGSGSamber	1	0.00017
ORF 1509	MRFTCWIRMANHLLWNCGSGSGSamber	1	0.00017
ORF 1510	MFGYWMQPMRLCGSGSGSamber	1	0.00017
ORF 1511	MTGNAYYSMRYALSYHCGSGSGSamber	1	0.00017
ORF 1512	MTWLVPMILAWRMCGSGSGSamber	1	0.00017
ORF 1513	MRMLGSMMTYTLCGSGSGSamber	1	0.00017
ORF 1514	MWIVPMVKMADCGSGSGSamber	1	0.00017
ORF 1515	MYGWWMMSMKMCGSGSGSamber	1	0.00017
ORF 1516	MLYVQPMCNLGSYWGASSGSWRERREGPKEEPSALDSLRCIAYSFFCLKKKKINKSEamber	1	0.00017
ORF 1517	MQIPMKMTNPMWVWVWVLGRamber	1	0.00017
ORF 1518	MHGYWMKPMQLCGSGSGSamber	1	0.00017
ORF 1519	MYPWVVPMRTCTQMCGSGSGSamber	1	0.00017
ORF 1520	MKMCMGMVWKTMKCGSGSGSamber	1	0.00017
ORF 1521	MYCVMGPMLCFIASCGSGSGSamber	1	0.00017
ORF 1522	MVIPMMRMNPSCGSGSGSamber	1	0.00017
ORF 1523	MLIPMMKIHPKCGSGSGSamber	1	0.00017
ORF 1524	MLYYLYMANQMIFCGSGSGSamber	1	0.00017
ORF 1525	MSNWQPMWDHEHYCGSGSGSamber	1	0.00017
ORF 1526	MHGSWMIPMKLCGSGSGSamber	1	0.00017
ORF 1527	MWLVPMKIAVSCGSGSGSamber	1	0.00017
ORF 1528	MWVIPMMKMDQNCWSGSGSamber	1	0.00017
ORF 1529	MKLLGAKMRLWYWSCGSGSGSamber	1	0.00017
ORF 1530	MLIPMIQMATGMAKCGSGSGSamber	1	0.00017
ORF 1531	MLIPMMKLDPHCGSGSamber	1	0.00017
ORF 1532	MWRVPMIRMGCVTRYSCGSGAGSamber	1	0.00017
ORF 1533	MKIVMMKLHPMCGSGSGSamber	1	0.00017
ORF 1534	MWRIPMKKMGCGSGSGPamber	1	0.00017
ORF 1535	MTGYWMIPMKSCGSGSGSamber	1	0.00017
ORF 1536	MWLVPMMLAVHNCGSGSGSamber	1	0.00017
ORF 1537	MVYLKYHIMGAYTLFTCGSGSGSamber	1	0.00017
ORF 1538	MWYIPMMWAPLHCGSGSGSamber	1	0.00017
ORF 1539	MACHILMLMLVKCGSGSGSamber	1	0.00017
ORF 1540	MNGWWMMPMKICGSGSGSamber	1	0.00017
ORF 1541	MWVIPMKVAMYCGSGSGSamber	1	0.00017
ORF 1542	MFGYWMVPMRTCGSGSGSamber	1	0.00017
ORF 1543	MQKWFIPMVAVYCRFCGSGSGSamber	1	0.00017
ORF 1544	MWLIPMKLAAACGSGSGSamber	1	0.00017
ORF 1545	MWIPMKMVNPQCCGSGSGSamber	1	0.00017
ORF 1546	MYFWVVPMARAASISCGSGSGSamber	1	0.00017
ORF 1547	MITMSRMWRSMSFCGSGSGSamber	1	0.00017
ORF 1548	MACKMGLMLRRSMAICGSGSGSamber	1	0.00017
ORF 1549	MAVPMMLLHPMCGSGSGSamber	1	0.00017
ORF 1550	MWLIPMVKMHSCGSGSGSamber	1	0.00017
ORF 1551	MVADYSochreVSYGDAWVGGGGopalGRamber	1	0.00017
ORF 1552	MWIIPMRTAGCGSGSGSamber	1	0.00017
ORF 1553	MWVIPMKWAHNCGSGSGSamber	1	0.00017
ORF 1554	MHITMMTLNPMCGSGSGSamber	1	0.00017
ORF 1555	MFWMAamberMMRKLFCGSGSGSamber	1	0.00017
ORF 1556	MECEMLMKILIHCGSGSGSamber	1	0.00017
ORF 1557	MRIPMMLLHPSVGLGLGLRamber	1	0.00017
ORF 1558	MMTPMMIVHPMCGSGSGSamber	1	0.00017
ORF 1559	MWIIPMAIAVSCGSGSGSamber	1	0.00017
ORF 1560	MSGWWMIAMELCGSGSGSamber	1	0.00017
ORF 1561	MWVIPMKIARTCGSGSGSamber	1	0.00017
ORF 1562	MRCYMLMLMLLKCGSGSGSamber	1	0.00017
ORF 1563	MMGRNASMLIKYWYCGSGSGSamber	1	0.00017
ORF 1564	MSWMYNMALLETCGSGSGSamber	1	0.00017
ORF 1565	MKCLTLLKMLMHSWRTCGSGSGSamber	1	0.00017
ORF 1566	MWFIPMVAARPCGSGSGSamber	1	0.00017
ORF 1567	MWMIPMRIALSCGSGSGSamber	1	0.00017
ORF 1568	MWLIPMTRMARSKMYSCGSGSGSamber	1	0.00017
ORF 1569	MWIIPMVKARLCGSGSGSamber	1	0.00017
ORF 1570	MSMamberYMAICLNCGSGSGSamber	1	0.00017
ORF 1571	MKCDRLMRHLLACGAGAGSamber	1	0.00017
ORF 1572	MWIIPMKTAHPCGPGSGSamber	1	0.00017
ORF 1573	MDGFWMIPMRMCGSGSGSamber	1	0.00017
ORF 1574	MYGFWMIAMRRCGSGSGSamber	1	0.00017
ORF 1575	MMARMTEMMWKEYYCGSGSGSamber	1	0.00017
ORF 1576	MVIPLQVIAMTRQRCGSGSGSamber	1	0.00017
ORF 1577	MWLMPMRIAINCGSGSGSamber	1	0.00017
ORF 1578	MYFYWMIPMVKCGSGSGSamber	1	0.00017
ORF 1579	MMHLNMKFMIMCGSGSGSamber	1	0.00017
ORF 1580	MRLACFYVMKSQIVFRCGSGSamber	1	0.00017
ORF 1581	MWMVPMKIAAYCGSGSGSamber	1	0.00017
ORF 1582	MIVLNMKYMIMCGSGSGSamber	1	0.00017
ORF 1583	MVIPMKMLDWSMCGSGSamber	1	0.00017
ORF 1584	MLRCLLLMAMLLHTCGSGSGSamber	1	0.00017
ORF 1585	MRWLIPMKRMVQDCGSGSGSamber	1	0.00017
ORF 1586	MNCRMGRMLTMWLFCGSGSGSamber	1	0.00017
ORF 1587	MNGNWMIPMKLCGSGSGSamber	1	0.00017
ORF 1588	MLIPMMKVHKSCGSGSGSamber	1	0.00017
ORF 1589	MWLVPMVRMSCGSGSGSamber	1	0.00017
ORF 1590	MLIPMERIMLVSWLASSGSGSGSamber	1	0.00017
ORF 1591	MKCEILLKMLYHKTLPCGSGSGSamber	1	0.00017
ORF 1592	MWLIPMVSAHPCGSGSGSamber	1	0.00017
ORF 1593	MWLIPMKKMGPCGSGSGSamber	1	0.00017
ORF 1594	MWVIPMMKAHETCGSGSGSamber	1	0.00017
ORF 1595	MILLSMLIHNVCGSGSGSamber	1	0.00017
ORF 1596	MYLMRWAMRLNWSTLCGSGSGSamber	1	0.00017
ORF 1597	MGopalTLSRRYIHELSVADDDVDSLWVWVWVLGRamber	1	0.00017
ORF 1598	MPVDSFYRMKTALSYSCGSGSGSamber	1	0.00017
ORF 1599	MWIIPMVKATCCGSGSGSamber	1	0.00017
ORF 1600	MYMLPYAMSNAKLYCCGSGSGSamber	1	0.00017
ORF 1601	MTCKMGRMLHMWLFCGSGSGSamber	1	0.00017
ORF 1602	MWIIPMQIAYNCGSGSGSamber	1	0.00017
ORF 1603	MWPFAYTMKHAMWYCGSGSGSamber	1	0.00017
ORF 1604	MIIPMRMLNWFRCGSGSGSamber	1	0.00017
ORF 1605	MMIPMMIVSLQCGSGSGSamber	1	0.00017
ORF 1606	MWIIPMKKMANCGSGSGSamber	1	0.00017
ORF 1607	MCGWWMINMKTCGSGSGSamber	1	0.00017
ORF 1608	MSCAILMMMLYHQCCGSGSGSamber	1	0.00017
ORF 1609	MYamberIYPCIVICopalCopalCopalCIFFVGLCLGLMamber	1	0.00017
ORF 1610	MWIIPMKMARPCGSGSGSamber	1	0.00017
ORF 1611	MRIWLEILGMVLMRLCGSGSGTamber	1	0.00017
ORF 1612	MKIPMMLLHIMCGSGSGSamber	1	0.00017
ORF 1613	MWTIPMKLWVWVWVLGRamber	1	0.00017
ORF 1614	MSCIMGQMLRHWPMPCGSGSGSamber	1	0.00017
ORF 1615	MLVPMKMLNWALCGSGSGSamber	1	0.00017
ORF 1616	MTCRMGLMIRRDAMNCGSGSGSamber	1	0.00017
ORF 1617	MSNTRSYSMRFALAYICGSGSGSamber	1	0.00017
ORF 1618	MRLMCWIIMQDRFVLRCGSGSGSamber	1	0.00017
ORF 1619	MWGTWMVVMKMCGSGSGSamber	1	0.00017
ORF 1620	MWIIPMMTAAPCGSGSGSamber	1	0.00017
ORF 1621	MLIPMKMLDWVKCGSGSGSamber	1	0.00017
ORF 1622	MRMTopalWIIMRLMLIHKRGSGSGTamber	1	0.00017
ORF 1623	MWVMPMKVVGCVGLGLGLRamber	1	0.00017
ORF 1624	MWGHWMIPMSICGSGSGSamber	1	0.00017
ORF 1625	MWIIPMKTMATACHSKCGSGSGSamber	1	0.00017
ORF 1626	MWLIPMKIAMHCGSGSGSamber	1	0.00017
ORF 1627	MSGYWMIPMVTCGSGSGSamber	1	0.00017
ORF 1628	MSCLLLMMMLHHCGSGSGSamber	1	0.00017
ORF 1629	MWVIPMKIAIRCGSGSGSamber	1	0.00017
ORF 1630	MLGYWMIPMKICGSGSGSamber	1	0.00017
ORF 1631	MTCIILMKMLIKCGSGSGSamber	1	0.00017
ORF 1632	MWIVPMIKMGYCGSGSGSamber	1	0.00017
ORF 1633	MKIPMKMVDWHRCGSGSGSamber	1	0.00017
ORF 1634	MSWICAMFHLLKCGSGSGSamber	1	0.00017
ORF 1635	MVCKILMAMLLHCGSGSGSamber	1	0.00017
ORF 1636	MWWIPMVKMVNCGSGSGSamber	1	0.00017
ORF 1637	MMVPITQKMWMLFYFQCGSGSGSamber	1	0.00017
ORF 1638	MLIPMMRMHPMCGSGSESamber	1	0.00017
ORF 1639	MHDYWMEPLKKCGSGSGSamber	1	0.00017
ORF 1640	MFICamberMTPLRCGSGSGSamber	1	0.00017
ORF 1641	MACTMLMATLLHCGSGSGSamber	1	0.00017
ORF 1642	MWVIPMKKAamberICGSGSGSamber	1	0.00017
ORF 1643	MKHWAVPMVLCCRGGGGGSGAamber	1	0.00017
ORF 1644	MIRLNMKYLVMCGCGSGSamber	1	0.00017
ORF 1645	MRLYCFIYMNNamberMLARCGSGSGSamber	1	0.00017
ORF 1646	MWIIPMRamberAHHCGSGSGSamber	1	0.00017
ORF 1647	MCSWLLPMRLVYCRICGSGSGSamber	1	0.00017
ORF 1648	MQIPMMLVSPWCGSGSGSamber	1	0.00017
ORF 1649	MSCNMLMMILLHCGSGSGSamber	1	0.00017
ORF 1650	MRLYCYITMNYQLIWNCGSGSGSamber	1	0.00017
ORF 1651	MWIIPMVamberKGCGSGSGSamber	1	0.00017
ORF 1652	MCGIWMKPMISCGSGSGSamber	1	0.00017
ORF 1653	MHIPIMLLNPMCGSGSGSamber	1	0.00017
ORF 1654	MWLIPMKIAVHCGSGSGSamber	1	0.00017
ORF 1655	MWIIPMKLAHYCGSGSGSamber	1	0.00017
ORF 1656	MWLIPMamberVAINCGSGSGSamber	1	0.00017
ORF 1657	MLMPMMKVHPMCGSGSGSamber	1	0.00017
ORF 1658	MYLRSNMIMNVMVIYQCGSGSGSamber	1	0.00017
ORF 1659	MFYLMSRAMWYGLMGRCGSGSGSamber	1	0.00017
ORF 1660	MWRIPMIWMGCGSGSGSamber	1	0.00017
ORF 1661	MLIPMMKLDILCGSGSGSamber	1	0.00017
ORF 1662	MLFPMWRGMQDCVWGDLGSGSGAamber	1	0.00017
ORF 1663	MWLVPMIISGCGSGSGSamber	1	0.00017
ORF 1664	MMARYAQMHYKLLLCGSGSGSamber	1	0.00017
ORF 1665	MSCDMLMRHLILSCGSGSGSamber	1	0.00017
ORF 1666	MWLIPMKIAIACGSGSGSamber	1	0.00017
ORF 1667	MWIIPMVMSGCGSGSGSamber	1	0.00017
ORF 1668	MPILLCMLMHRTCGSGSGSamber	1	0.00017
ORF 1669	MWIIPMVKMAMCGSGSGSamber	1	0.00017
ORF 1670	MWYLPMSMSGCNLFMCGSGSGSamber	1	0.00017
ORF 1671	MLIAMMRIHPMCGSGSGSamber	1	0.00017
ORF 1672	MWIVPMAKAWPCGSGSGSamber	1	0.00017
ORF 1673	MHGHWMIPMKRCGSGSGSamber	1	0.00017
ORF 1674	MLHAMKRMLVSQMINCGSGSGSamber	1	0.00017
ORF 1675	MWVIPMRIARKCGSGSGSamber	1	0.00017
ORF 1676	MHCLILMMMLLQCGSGSGSamber	1	0.00017
ORF 1677	MDCTLLMAMLIHLKPLCGSGSGSamber	1	0.00017
ORF 1678	MMARYTSMLLRHMLCGSGSGSamber	1	0.00017
ORF 1679	MSMKPKMSCILLRCGSGSGSamber	1	0.00017
ORF 1680	MGWRIPMVKAWRTCGSGSGSamber	1	0.00017
ORF 1681	MPRGFYSMKHALRYKCGSGSGSamber	1	0.00017
ORF 1682	MYGTWMIPMILCGSGSGSamber	1	0.00017
ORF 1683	MLLYMamberKTMQMLAHYCCGSGSGSamber	1	0.00017
ORF 1684	MWLIPMKKAYHCGSGSGSamber	1	0.00017
ORF 1685	MIINFRGSMALLYGTMCGSGSGSamber	1	0.00017
ORF 1686	MQCRLLMLMLLKCGSGSGSamber	1	0.00017
ORF 1687	MYYEMPYAMRYRDSFHCGSGSGSamber	1	0.00017
ORF 1688	MMRPNMKYMIMCGSGSGSamber	1	0.00017
ORF 1689	MWIVPMKIAHNCGSGSGSamber	1	0.00017
ORF 1690	MWLIPMRLAYACGSGSGLRamber	1	0.00017
ORF 1691	MGopalTLSRRYIHVDCSDAEGGALWVWVWVLGRamber	1	0.00017
ORF 1692	MCYLHMVQFDFCGPRSGSamber	1	0.00017
ORF 1693	MGFRGICHMLLATLYHCGSGSGSamber	1	0.00017
ORF 1694	MWIIPMMLAGRCGSGSGSamber	1	0.00017
ORF 1695	MSIPMMLIHPMCGSGSGSamber	1	0.00017
ORF 1696	MMIPMMSRHPMCGSGSGSamber	1	0.00017
ORF 1697	MMLAMMLLHPMCGSGSGSamber	1	0.00017
ORF 1698	MYSMRFALMFLPNWRWCGSGSGSamber	1	0.00017
ORF 1699	MWLIPMAKAVICGSGSGSamber	1	0.00017
ORF 1700	MWKIPMMLVHEACGSGSGSamber	1	0.00017
ORF 1701	MHPWITPMRKCSMRTCGSGSGSamber	1	0.00017
ORF 1702	MQVVMMVLHPMCGSGSGSamber	1	0.00017
ORF 1703	MSCALLMLMLLKRCGSGSGSamber	1	0.00017
ORF 1704	MWVVPMKLAANCGSGSGSamber	1	0.00017
ORF 1705	MTYWYSMRHAFLCGSGSGSamber	1	0.00017
ORF 1706	MWIISMVKAGCGSGSGSamber	1	0.00017
ORF 1707	MECTILMKMLIHCGSGSGSamber	1	0.00017
ORF 1708	MLSMYKPMFRVSPYCGSGSGSamber	1	0.00017
ORF 1709	MKCLILMLMLMKCGSGSGSamber	1	0.00017
ORF 1710	MWVIPMVKMKLCGSGSGSamber	1	0.00017
ORF 1711	MKCWMLMAHLIHCGSGSGSamber	1	0.00017
ORF 1712	MEHIIFYVMKYAMAYSCGSGSGSamber	1	0.00017
ORF 1713	MFGYWMVNMKTCGSGSGSamber	1	0.00017
ORF 1714	MIIPMSMVSMKCCGSGSGSamber	1	0.00017
ORF 1715	MWLIPMRIAYHCGSGSGSamber	1	0.00017
ORF 1716	MWIIPMMKMGYCGSGSGSamber	1	0.00017
ORF 1717	MWLIPMKKSACCGSGSGSamber	1	0.00017
ORF 1718	MILPNMKHMIMCGSGSGSamber	1	0.00017
ORF 1719	MMPNHLGTMVKLFKTYCGSGSGSamber	1	0.00017
ORF 1720	MNMSHMLQMMCYLLVRCGSGSGSamber	1	0.00017
ORF 1721	MLGFWMIPMamberTCGSGSGSamber	1	0.00017
ORF 1722	MWIVPMMRVQHCGSGSGSamber	1	0.00017
ORF 1723	MNVPMKSMQRMHYLCGSGSGSamber	1	0.00017
ORF 1724	MWMIPMEKMGNCGSGSGSamber	1	0.00017
ORF 1725	MVHQSLWMQamberMEQKamberCGSGSGSamber	1	0.00017
ORF 1726	MCWVIPMKMAYRWCGSGSGSamber	1	0.00017
ORF 1727	MWIVPMVWVYHCGSGSGSamber	1	0.00017
ORF 1728	MVIPMMHRHPMCGSGSGSamber	1	0.00017
ORF 1729	MTGYWMIIMVRCGSGSGSamber	1	0.00017
ORF 1730	MWKIPMKVAVFCGSGSGSamber	1	0.00017
ORF 1731	MWIPMVRMATGMATCGSGSGSamber	1	0.00017
ORF 1732	MWKVPMKLMGCGSGSGSamber	1	0.00017
ORF 1733	MWIMPMKKAAICGSGSGSamber	1	0.00017
ORF 1734	MWIIPMMVAAVCGSGSGSamber	1	0.00017
ORF 1735	MWLSPMKMSGCGSGSGAamber	1	0.00017
ORF 1736	MPSSALKNTGRNLRLMamber	1	0.00017
ORF 1737	MKCLLLMMMLLRCGSGSGSamber	1	0.00017
ORF 1738	MRLWFFYRMGNSHLFNCGSGSGSamber	1	0.00017
ORF 1739	MIWIVPMVKAFHECGSGSGSamber	1	0.00017
ORF 1740	MWAIPMQRALFCGSGSGSamber	1	0.00017
ORF 1741	MPSSAopalKKKKKTSNPPLRVSALKKamber	1	0.00017
ORF 1742	MYSMAYAMSYRHNPCGSGSGSamber	1	0.00017
ORF 1743	MHGFWMIIMRKCGSGSGSamber	1	0.00017
ORF 1744	MMARKANMSLRHLYCGSGSGSamber	1	0.00017
ORF 1745	MWLIPMIRAYPCGSGSGSamber	1	0.00017
ORF 1746	MWIIPMVSIGCGSGSGSamber	1	0.00017
ORF 1747	MMMFLRSPMLRAICLYCGSGSGSamber	1	0.00017
ORF 1748	MWIVPMKLAMNCGSGSGSamber	1	0.00017
ORF 1749	MWIVPMamberKAFECGSGSGSamber	1	0.00017
ORF 1750	MPGYWVIAMKMGGSGSASamber	1	0.00017
ORF 1751	MWLIPMMKARPNCGSGSGSamber	1	0.00017
ORF 1752	MDGTWMIVMKKCGSGSGSamberVGRRKRSEEPRLNSSHYAASRMPSSAopalKKKKKQIYGVLCCRRQTamber	1	0.00017
ORF 1753	MWIIPMVKAQECGSGSGSamber	1	0.00017
ORF 1754	MLFYRRWRMLLTLTYPGGSVSGPamber	1	0.00017
ORF 1755	MWIISMVLSGCGSGSGSamber	1	0.00017
ORF 1756	MMRVISNAMRLLSGIPWGSGSGSamber	1	0.00017
ORF 1757	MLIPMMLASWHCGSGSGSamber	1	0.00017
ORF 1758	MFWVVPMKKAQCLCGSGSGSamber	1	0.00017
ORF 1759	MSCAVLMAMLLHCGSGSGSamber	1	0.00017
ORF 1760	MWIIPMTLAGKCGSGSGSamber	1	0.00017
ORF 1761	MWIIPMMVAGMCGSGSGSamber	1	0.00017
ORF 1762	MVCYYAVMHYIFLRGGSGAGSamberGGRRKopalSEERPSSRQSLRCSSYASFCLKKKKSTSamber	1	0.00017
ORF 1763	MSGRMMTNMARTAYMYCGLGLGLRamber	1	0.00017
ORF 1764	MDCLIPMVMLMPCGSGSGSamber	1	0.00017
ORF 1765	MRNIMRMLRLTMPCGSASGTamber	1	0.00017
ORF 1766	MKTMTGMTRSAAWCGSGSGSamber	1	0.00017
ORF 1767	MWGNWMIPMKKCGSGSGSamber	1	0.00017
ORF 1768	MQMLVRFSMTTKMKWQCGSGSGSamberVGamber	1	0.00017
ORF 1769	MWLIPMQLAVSCGSGSGSamber	1	0.00017
ORF 1770	MIPFGTMSHLHPMCGSGSGSamber	1	0.00017
ORF 1771	MLGYWMVSMKICGSGSGSamber	1	0.00017
ORF 1772	MHGYWMVPMVKCGSGSGSamber	1	0.00017
ORF 1773	MMVPMMRLHPICGSGSGSamber	1	0.00017
ORF 1774	MWIIPMMVAAFQCGSGSGSamber	1	0.00017
ORF 1775	MWVIPMKKSGCGSGSGSamber	1	0.00017
ORF 1776	MIIPMKMLDRIRCGSGSGSamber	1	0.00017
ORF 1777	MMCLILMKMLLSGWVLCGSGSGSamber	1	0.00017
ORF 1778	MLRFLGVKMRIRYYLWCGSGSGSamber	1	0.00017
ORF 1779	MTVPMKMVSIRCVGLGLGLRamber	1	0.00017
ORF 1780	MIMSSYMYPYGLHCGSGSGSamber	1	0.00017
ORF 1781	MWIKPMVKAHHCGSGSGSamber	1	0.00017
ORF 1782	MSCSLLMMMLHHKLCGSGSGSamber	1	0.00017
ORF 1783	MMARHANMLLSHILCGSGSGSamber	1	0.00017
ORF 1784	MWMIPMRKAQQCGSGSGSamber	1	0.00017
ORF 1785	MWLIPMVKQMACGSGSGSamber	1	0.00017
ORF 1786	MQCEILMKMIYHCGSGSGSamber	1	0.00017
ORF 1787	MLWNPRSMMQLCLITCGSGSGSamber	1	0.00017
ORF 1788	MRLLMMMLIHLCGSGSGSamber	1	0.00017
ORF 1789	MTCVamberMENITECGSGSGSamber	1	0.00017
ORF 1790	MWVIPMKLNGCGSGSGSamber	1	0.00017
ORF 1791	MYLTTRMLMNKMVIWACGSGSGSamber	1	0.00017
ORF 1792	MamberTMQRMSRSETFCGSGSGSamber	1	0.00017
ORF 1793	MGWVIPMKKMRTSCGSGSGSamber	1	0.00017
ORF 1794	MYGSWMIPMKKCGSGSGSamber	1	0.00017
ORF 1795	MRCYILMKMLLFCGSGSGSamber	1	0.00017
ORF 1796	MNGTWMIPMIRCGLGLGLRamber	1	0.00017
ORF 1797	MVCKMGKMLAMLQRVGLGLGLRamber	1	0.00017
ORF 1798	MRDMHAMPWKQMICGSGSGSamber	1	0.00017
ORF 1799	MWIVPMVKAGCCGSGSGSamber	1	0.00017
ORF 1800	MQCWLLNKLLLSGAAGAASamber	1	0.00017
ORF 1801	MWLIPMKIAYICGSGSGSamber	1	0.00017
ORF 1802	MWVIPMSVRGCGSGSGSamber	1	0.00017
ORF 1803	MHGYWMIPMKTCGSGSGSamber	1	0.00017
ORF 1804	MYWVIPMKTAGNCGSGSGSamber	1	0.00017
ORF 1805	MYGDWMVPMAKCGSGSGSamber	1	0.00017
ORF 1806	MKTMSGMTRSNVWCGSGSGSamber	1	0.00017
ORF 1807	MWVIPMMMAKSCGSGSGSamber	1	0.00017
ORF 1808	MTGWWMVPMKQCGSGSGSamberVGRRKRSEEHLNSSHYAASRMPSSAopalKKKamber	1	0.00017
ORF 1809	MITPNMKYMIMCGSGSGSamber	1	0.00017
ORF 1810	MWEIPMMQSGCNCGSGSGSamber	1	0.00017
ORF 1811	MYIMRWAMRLNWMLTCGSGSGSamber	1	0.00017
ORF 1812	MKTMTGMVRSQTWCGSGSGSamber	1	0.00017
ORF 1813	MVLLCFYTMHGHKAWMCGSGSGSamber	1	0.00017
ORF 1814	MNIGMGNRMALFIKFHCGSGSGSamber	1	0.00017
ORF 1815	MNVAIILWMQYVPYLLCGSGSGSamber	1	0.00017
ORF 1816	MMMPNMRYMIMCGSGSGSamber	1	0.00017
ORF 1817	MNCTVLMAMLLKCGSGSGSamber	1	0.00017
ORF 1818	MMVPMMRTHPMCGSGSGSamber	1	0.00017
ORF 1819	MSWMYamberMTLIFPCGSGSGSamber	1	0.00017
ORF 1820	MLRYWLIPMSLARLKHCGSGSGSamber	1	0.00017
ORF 1821	MCGYWMVSMVKCGSGSGSamber	1	0.00017
ORF 1822	MWIINMKRMGCGSGSGSamber	1	0.00017
ORF 1823	MWAIPMamberKAISCGSGSGSamber	1	0.00017
ORF 1824	MYPMAFAMTWNPSRCGSGSGSamber	1	0.00017
ORF 1825	MNGYWMVPMKSCGSGSGSamber	1	0.00017
ORF 1826	MWMIPMRIAHDCGSGSGSamber	1	0.00017
ORF 1827	MTRGWRSLFVTVTVVVQMTAAEMDTHTTRPDRamber	1	0.00017
ORF 1828	MKTMNQMWRHEFWCGSGSGSamber	1	0.00017
ORF 1829	MMIPMVKALPMCGSGSGSamber	1	0.00017
ORF 1830	MECRMGRMLIRYMMICGSGSGSamber	1	0.00017
ORF 1831	MLIPMKMVNWHICGSGSGSamber	1	0.00017
ORF 1832	MLYPMKMLMRVCSRFHCGSGSGSamber	1	0.00017
ORF 1833	MLVPMMTIHPMCGSGSGSamber	1	0.00017
ORF 1834	MYSMAHAMNWNSHPCGSGSGSamber	1	0.00017
ORF 1835	MMRVISNAMRLLIGIPCGSGAGSamber	1	0.00017
ORF 1836	MACTILMKMLHQCGSGSGSamber	1	0.00017
ORF 1837	MWIIVMamberKAGCGSGSGSamber	1	0.00017
ORF 1838	MWKVPMKIAERCGSGSGSamber	1	0.00017
ORF 1839	MYGYWMIVMRRCGSGSGSamber	1	0.00017
ORF 1840	MWIIPMVKMHKCGSGSGSamber	1	0.00017
ORF 1841	MSGVWMVPMRICGSGSGSamber	1	0.00017
ORF 1842	MTWLIPMRLMTRICGSGSGSamber	1	0.00017
ORF 1843	MCHFWMDRIWICGSGSGSamber	1	0.00017
ORF 1844	MNGTWMIIMVKCGSGSGSamber	1	0.00017
ORF 1845	MWIIPMKKASDCGSGSGSamber	1	0.00017
ORF 1846	MGKMDLRMMRPGHRCGSGSGSamber	1	0.00017
ORF 1847	MWIIPMITKGCGSGSGSamber	1	0.00017
ORF 1848	MTGWIVPMVLMNKTCGSGSGSamber	1	0.00017
ORF 1849	MHIPMMRLHPMCGSGSGSamber	1	0.00017
ORF 1850	MACRPLLAMLYYNYGRCGSGSGSamber	1	0.00017
ORF 1851	MTIPMMKVSPWCGSGSGSamber	1	0.00017
ORF 1852	MWLIPMVLAVSCGSGSGSamber	1	0.00017
ORF 1853	MWVVPMMKVGCGSGSGSamber	1	0.00017
ORF 1854	MRCNLLMMMLLHLCGSGSGSamber	1	0.00017
ORF 1855	MGLYKMPPMIRVGLGLGLRamber	1	0.00017
ORF 1856	MTCKMGRMLCIQRTCGSGSGSamber	1	0.00017
ORF 1857	MWTVPMVKMGWGSGSGSamber	1	0.00017
ORF 1858	MYWNPMITMLLCRITLCGSGSGSamber	1	0.00017
ORF 1859	MAGWWMIPMRTCGSGSGSamber	1	0.00017
ORF 1860	MWLVPMRKLGCGSGSGSamber	1	0.00017
ORF 1861	MYDMRVVMRPMLWPYCGSGSGSamber	1	0.00017
ORF 1862	MPNEYYHMATALSHNCGSGSGSamber	1	0.00017
ORF 1863	MMIPMMRLHPMCGSGSGSamber	1	0.00017
ORF 1864	MWIIPMKKASKCGSGSGSamber	1	0.00017
ORF 1865	MGRMILDMYKTRFLLCGSGSGSamber	1	0.00017
ORF 1866	MWIVPMKRVHICGSGSGSamber	1	0.00017
ORF 1867	MWKVPMKIAIHCGSGSGSamber	1	0.00017
ORF 1868	MWYIPMVWAVNCGSGSGSamber	1	0.00017
ORF 1869	MDWAIPMVKMRRTCGSGSGSamber	1	0.00017
ORF 1870	MTYFIWMLQRRIFCGSGSGSamber	1	0.00017
ORF 1871	MGWLIPMVQAYWRCGSGSGSamber	1	0.00017
ORF 1872	MVIPMMamberLHPMCGSGSGSamber	1	0.00017
ORF 1873	MPLYFMNAMFFLGHYSCGSGSGSamber	1	0.00017
ORF 1874	MLIPMVLLNPQCGSGSGSamber	1	0.00017
ORF 1875	MMSGRCKMMSLYMIYICGSGSGSamber	1	0.00017
ORF 1876	MSCTMLMATLLQCGSGSGSamber	1	0.00017
ORF 1877	MYGWWMVAMamberTCGSGSGSamber	1	0.00017
ORF 1878	MMIPMMHIHPMCGSGSGSamber	1	0.00017
ORF 1879	MKWLIPMVMLDTPCGSGSGSamber	1	0.00017
ORF 1880	MSCEMLMRHLLFCGSGSGSamber	1	0.00017
ORF 1881	MWIIPMKMASNCGSGSamber	1	0.00017
ORF 1882	MWIVPMRKARQCGSGSGSamber	1	0.00017
ORF 1883	MWVIPMMIAYPCGSGSGSamber	1	0.00017
ORF 1884	MYWIIPMRKMANCGSGSGSamber	1	0.00017
ORF 1885	MWLVPMRMMGCGSGSGSamber	1	0.00017
ORF 1886	MEMKHFLQMVCRLRFLCGSGSGSamber	1	0.00017
ORF 1887	MKCIMLMAHLIHCGSGYGSamber	1	0.00017
ORF 1888	MLWKVPMKTAIFGCGSGSGSamber	1	0.00017
ORF 1889	MWIVPMVQRGCGSGSGSamber	1	0.00017
ORF 1890	MWVVPMRVAHVCGSGSGSamber	1	0.00017
ORF 1891	MYGTWMIAMKLCGSGSGSamber	1	0.00017
ORF 1892	MWIIPMQIAHDCGSGSGSamber	1	0.00017
ORF 1893	MWIIPMKMASLCGSGSGSamber	1	0.00017
ORF 1894	MRCSILMRMLLICGSGSGSamber	1	0.00017
ORF 1895	MWIIPMKAVGCGSGSGSamber	1	0.00017
ORF 1896	MRCLMLMSQLLHCGSGSVAamber	1	0.00017
ORF 1897	MPHEFYHMKTALSHQCGSGSGSamber	1	0.00017
ORF 1898	MFGHWMIPMKLCGSGSGSamber	1	0.00017
ORF 1899	MKCLILMKMLHNCGSGSGSamber	1	0.00017
ORF 1900	MWMIPMMKMHMGCGSGSGSamber	1	0.00017
ORF 1901	MFGTWMIIMWVWVWVLGRamber	1	0.00017
ORF 1902	MWVIPMKRAGCGSGSGSamber	1	0.00017
ORF 1903	MPCVLARMRVMMQMCGSGSGSamber	1	0.00017
ORF 1904	MIRILSKKMKLGYILHCGSGSGSamber	1	0.00017
ORF 1905	MHCTLLLKMLYHCGPRCGSGSGSamber	1	0.00017
ORF 1906	MYDKWLLMMMLLHMSTCGSGSGSamber	1	0.00017
ORF 1907	MWIIPMMKTSWNCGSGSGSamber	1	0.00017
ORF 1908	MRIFCYIRMHDRIIYRCGSGSGSamber	1	0.00017
ORF 1909	MNGYWMIPMRLCGSGSGSamber	1	0.00017
ORF 1910	MAHamberamberNTGMNSSTTRTCGSGSGSamber	1	0.00017
ORF 1911	MCCRMGIMLFRLKMACGSGSGSamber	1	0.00017
ORF 1912	MCCMLLMLMLLHCGSGSGSamber	1	0.00017
ORF 1913	MQKMHPMRRKNKYCGSGSGSamber	1	0.00017
ORF 1914	MRCNMLLMHLMHHNCGSGSGSamber	1	0.00017
ORF 1915	MYGFWMLPMKSCGSGSGSamber	1	0.00017
ORF 1916	MMIPMMKLSMLCGSGSGSamber	1	0.00017
ORF 1917	MVGFYEMMHALKYICGSGSGSamber	1	0.00017
ORF 1918	MWVIPMRMKGCGSGSGSamber	1	0.00017
ORF 1919	MWIVPMMHVHWMCGSGSGSamber	1	0.00017
ORF 1920	MWIVPMKLVSHCGSGSGSamber	1	0.00017
ORF 1921	MTMAMLPMSTALKSRCGSGSGSamber	1	0.00017
ORF 1922	MWIIPMKLAHACGSGSGSamber	1	0.00017
ORF 1923	MRWLIPMKKMIPCGSGSGSamber	1	0.00017
ORF 1924	MWIIPMKMMGTCGSGSGSamber	1	0.00017
ORF 1925	MLGHGMIPMKTCGSGSGSamber	1	0.00017
ORF 1926	MIMAIRMSIVVWVWVWVLGRamber	1	0.00017
ORF 1927	MWIVPMVRSGCGSGSGSamber	1	0.00017
ORF 1928	MIVPSMKFMIMCGSGSGSamber	1	0.00017
ORF 1929	MAIPMMMLHVMCGSGSGSamber	1	0.00017
ORF 1930	MWVIPMMKMDAKCGSGSGSamber	1	0.00017
ORF 1931	MAIPMRLLMMSCYYLSCGSGSGSamber	1	0.00017
ORF 1932	MTIPMVMLDWARCGSGSGSamber	1	0.00017
ORF 1933	MRWLIPMARMQKICGSGSGSamber	1	0.00017
ORF 1934	MWVVPMKKLGNCGSGSGSamber	1	0.00017
ORF 1935	MSCLILMAMLHQCGSGSGSamber	1	0.00017
ORF 1936	MPLSGYYSMAHTLLTICGSGSGSamber	1	0.00017
ORF 1937	MWMVPMKKAIPCGSGSGSamber	1	0.00017
ORF 1938	MRCDILMKMLIWRCGSGSGSamber	1	0.00017
ORF 1939	MYIPMMVIDVMCGSGSGSamber	1	0.00017
ORF 1940	MRTWYSMRHTLLCGSGSGSamber	1	0.00017
ORF 1941	MSGRWMIPMRLCGSGSGSamber	1	0.00017
ORF 1942	MWLIPMRIARLCGSGSGSamber	1	0.00017
ORF 1943	MWIIPMRIAHTCGSGSGSamber	1	0.00017
ORF 1944	MFGWWMISMEKCGSGSGSamber	1	0.00017
ORF 1945	MMCopalopalGLIIGVGLGLGLRamber	1	0.00017
ORF 1946	MVQYQMWFLKMCGSGSGSamber	1	0.00017
ORF 1947	MSDFYPLRMNYLLHLTCGSGSGSamber	1	0.00017
ORF 1948	MCCNMLMAHLLHNCGSGSGSamber	1	0.00017
ORF 1949	MCWLIPMVRAWNMCGSGSGSamber	1	0.00017
ORF 1950	MQVPMKTMQKMLYICGSGSGSamber	1	0.00017
ORF 1951	MVIPMKMARRICVGLGLGLRamber	1	0.00017
ORF 1952	MWIIPMKMAGICGSGSGSamber	1	0.00017
ORF 1953	MPMICYIRMCSQVIWKCGSGSGSamber	1	0.00017
ORF 1954	MIKPNMRNMIMCGSGSGSamber	1	0.00017
ORF 1955	MMGIMMLNMSRSSYLICGSGSGSamber	1	0.00017
ORF 1956	MTCRMGPMLYSSIMSCGSGSGSamber	1	0.00017
ORF 1957	MWIVPMIMSGCGSGSGSamber	1	0.00017
ORF 1958	MWIIPMEQAAKCGSGSGPamber	1	0.00017
ORF 1959	MRFHICMRMHLYYGAGSGGSamber	1	0.00017
ORF 1960	MHIPMMLLSPMCGSGSGSamber	1	0.00017
ORF 1961	MWIIPMAKAHLCGSGSGSamber	1	0.00017
ORF 1962	MQKMKPMMKMNPSCGSGSGSamber	1	0.00017
ORF 1963	MWLIPMVKMSDCGSGSGSamber	1	0.00017
ORF 1964	MWLIPMKWAVLCGSGSGSamber	1	0.00017
ORF 1965	MIVPMMKLDPACGSGSGSamber	1	0.00017
ORF 1966	MWIIPMMLVAQHCGSGSGSamber	1	0.00017
ORF 1967	MWIVPMVamberAFNCGSGSGSamber	1	0.00017
ORF 1968	MWIIPMKKMFHCGSGSGSamber	1	0.00017
ORF 1969	MYSMAYAMRFSFLWCGSGSGSamber	1	0.00017
ORF 1970	MECHLLMKMLLTWVHCCGSGSGSamber	1	0.00017
ORF 1971	MYDMRYAMMFSLHTGWCGSGSGSamber	1	0.00017
ORF 1972	MWVIPMKTAYYCGSGSGSamber	1	0.00017
ORF 1973	MWKIPMVKMGCTRSKSCGSGSGSamber	1	0.00017
ORF 1974	MIIPMMIVHPFCGSGSGSamber	1	0.00017
ORF 1975	MVYFKHEWMGMPRILFCGSGSGSamber	1	0.00017
ORF 1976	MHVPMMVVHPFCGSGSGSamber	1	0.00017
ORF 1977	MTYYKWVHMLGSIILKCGSGSGSamber	1	0.00017
ORF 1978	MTWSIPMVRMIRLCGSGSGSamber	1	0.00017
ORF 1979	MYGYWMISMVLCGSGSGSamber	1	0.00017
ORF 1980	MGYRAFYSMQTVIRGMCGSGSGSamber	1	0.00017
ORF 1981	MLIPMKMINIFACGSGSGSamber	1	0.00017
ORF 1982	MWMIPMIRMGCVGLGLGLRamber	1	0.00017
ORF 1983	MLIPMKMVMAVCCGSGSGSamber	1	0.00017
ORF 1984	MGWLVPMARVMRTCGSGSGSamber	1	0.00017
ORF 1985	MLNPIIKLSTLCGSGSGSamber	1	0.00017
ORF 1986	MRCIILMKMLLVCGSGSGSamber	1	0.00017
ORF 1987	MWIIPMKKMGACGSGSGSamber	1	0.00017
ORF 1988	MMGLRGKMMYSNWKCGSGSWSamber	1	0.00017
ORF 1989	MRFVLTVMVRNRMRLLCGSGSGSamber	1	0.00017
ORF 1990	MWIIPMMRAFPSCGSGSGSamber	1	0.00017
ORF 1991	MWIVPMKKAGRCGSGSGSamber	1	0.00017
ORF 1992	MNCSMLMATLIHCGSGSGSamber	1	0.00017
ORF 1993	MYSMTKAMMWTSYPCGSGSGSamber	1	0.00017
ORF 1994	MKALMQMKWKTMHCGSGSGSamber	1	0.00017
ORF 1995	MWMIPMMLAHWPCGSGSGSamber	1	0.00017
ORF 1996	MWMVPTAIAVNCGPGAGAamber	1	0.00017
ORF 1997	MWVIPMVKARKCESGSGSamber	1	0.00017
ORF 1998	MARSMGGMMTLFVRYDCGSGSGSamber	1	0.00017
[truncated: 2,823 more rows]

## Sheet: BRD3-BD1_R4
Selection Round #4	Total Reads #30198
	Peptide sequence	Number of Reads	Proportion of library reads
ORF 1	MKTIMGMTWRTMQCGSGSGSamber	228	0.00755
ORF 2	MKFVCWIHMRNQLIFKCGSGSGSamber	219	0.00725
ORF 3	MWIIPMVKMGCGSGSGSamber	176	0.00583
ORF 4	MPNEFYSMKTTLSHICGSGSGSamber	176	0.00583
ORF 5	MNCKMGRMYIYRMEMCGSGSGSamber	172	0.0057
ORF 6	MRMTCWYVMKNQTILNCGSGSGSamber	159	0.00527
ORF 7	MRFWCYYTMKNNLILRCGSGSGSamber	159	0.00527
ORF 8	MTYLRWTMLTRIWISCGSGSGSamber	143	0.00474
ORF 9	MWIIPMKKAGCGSGSGSamber	142	0.0047
ORF 10	MYSMKYAMWWTVYPCGSGSGSamber	130	0.0043
ORF 11	MSCRILLKMWAIIHNMCGSGSGSamber	123	0.00407
ORF 12	MYGFWMVPMKMCGSGSGSamber	105	0.00348
ORF 13	MTMIILPHMRIYGLHICGSGSGSamber	105	0.00348
ORF 14	MYMLPYSMAFALAYSCGSGSGSamber	97	0.00321
ORF 15	MMGLRGHMFRNTKACGSGSGSamber	95	0.00315
ORF 16	MYSMTLAMHKSRMLCGSGSGSamber	94	0.00311
ORF 17	MNCTLLMAMLLHCGSGSGSamber	91	0.00301
ORF 18	MWIIPMVRMGNCGSGSGSamber	90	0.00298
ORF 19	MHGWWMIPMRTCGSGSGSamber	89	0.00295
ORF 20	MKHLMWMRWLTMSCGSGSGSamber	72	0.00238
ORF 21	MYGYWMIPMKLCGSGSGSamber	71	0.00235
ORF 22	MWIIPMKLSGCGSGSGSamber	71	0.00235
ORF 23	MSWMYRMALLPHCGSGSGSamber	69	0.00228
ORF 24	MQRWMVPMSKIFKGMCGSGSGSamber	68	0.00225
ORF 25	MKTLMYMTWKTMGCGSGSGSamber	67	0.00222
ORF 26	MRMYCFIIMMGHRLTKCGSGSGSamber	64	0.00212
ORF 27	MRFYCYYRMSGNIIFKCGSGSGSamber	64	0.00212
ORF 28	MFEWYSMMYALQYACGSGSGSamber	61	0.00202
ORF 29	MRLKCWILMKGVYYSRCGSGSGSamber	61	0.00202
ORF 30	MIKPNMRFMIMCGSGSGSamber	59	0.00195
ORF 31	MKKIMHMTWMTMQCGSGSGSamber	57	0.00189
ORF 32	MRIFCYIRMHDRIIYRCGSGSGSamber	57	0.00189
ORF 33	MYSMRSPLMYYKYWMTCGSGSGSamber	56	0.00185
ORF 34	MIKPNMKYMIMCGSGSGSamber	54	0.00179
ORF 35	MRCNILMAMLHNNWRFCGSGSGSamber	54	0.00179
ORF 36	MRCLILMKMLILNCGSGSGSamber	53	0.00176
ORF 37	MKWLIPMMRLDWTSCGSGSGSamber	50	0.00166
ORF 38	MRCTILMKMLLHCGSGSGSamber	50	0.00166
ORF 39	MMSLRGRMFLTKYLCGSGSGSamber	50	0.00166
ORF 40	MYSMRHAMSWLQYPKCGSGSGSamber	49	0.00162
ORF 41	MRMMCYIWMHGRLFLMCGSGSGSamber	48	0.00159
ORF 42	MLCRMGPMLGLYMYCGSGSGSamber	48	0.00159
ORF 43	MWIVPMKIVGCGSGSGSamber	47	0.00156
ORF 44	MTWLIPMIRMTLMCGSGSGSamber	47	0.00156
ORF 45	MRYTCYIFMGGKVILNCGSGSGSamber	47	0.00156
ORF 46	MHGYWMIPMRICGSGSGSamber	46	0.00152
ORF 47	MNGWWMVPMRTCGSGSGSamber	45	0.00149
ORF 48	MMPRKSGNMYWLFMLYCGSGSGSamber	45	0.00149
ORF 49	MFGYWMIAMRKCGSGSGSamber	44	0.00146
ORF 50	MGLYLDKMRRILTLCGSGSGSamber	43	0.00142
ORF 51	MIKPNMRYMIMCGSGSGSamber	43	0.00142
ORF 52	MLKPNMRYMIMCGSGSGSamber	43	0.00142
ORF 53	MLSHLSGMHRGYLMCGSGSGSamber	42	0.00139
ORF 54	MWKIPMKKLGCVGLGLGLRamber	42	0.00139
ORF 55	MWLIPMVKAVDCGSGSGSamber	41	0.00136
ORF 56	MKTIAWMTWLTMQCGSGSGSamber	41	0.00136
ORF 57	MWIVPMKTAGCGSGSGSamber	40	0.00132
ORF 58	MLCVMGLMLARHTMNCGSGSGSamber	40	0.00132
ORF 59	MKCTILMMMLIHCGSGSGSamber	40	0.00132
ORF 60	MEIPMMLLHPMCGSGSGSamber	40	0.00132
ORF 61	MSGKMPFPMAKILSTLCGSGSGSamber	40	0.00132
ORF 62	MRCQMLLMHLYHDNCGSGSGSamber	39	0.00129
ORF 63	MYGYWMIPMKTCGSGSGSamber	39	0.00129
ORF 64	MWIIPMVIAGCGSGSGSamber	39	0.00129
ORF 65	MCWLIPMVRAWNMCGSGSGSamber	39	0.00129
ORF 66	MIIPMVMLNWLRCGSGSGSamber	39	0.00129
ORF 67	MLYPMKRMLRSKMLSCGSGSGSamber	39	0.00129
ORF 68	MYLMANAMYSKTRMLCGSGSGSamber	39	0.00129
ORF 69	MSCAILMAMLLHCGSGSGSamber	38	0.00126
ORF 70	MFGWWMIPMQICGSGSGSamber	37	0.00123
ORF 71	MGCIMGPMLNLRMYCGSGSGSamber	37	0.00123
ORF 72	MDCHILMKMLLSGLYTCGSGSGSamber	37	0.00123
ORF 73	MNGWWMIPMKMCGSGSGSamber	36	0.00119
ORF 74	MTRKWLIPMQTVFRGMCGSGSGSamber	36	0.00119
ORF 75	MNGRMMIAMSFSNYLLCGSGSGSamber	35	0.00116
ORF 76	MRDSCQLLMKMLLHCNCGSGSGSamber	35	0.00116
ORF 77	MKKLMWMKWLTMGCGSGSGSamber	35	0.00116
ORF 78	MVIPMVMLNWALCGSGSGSamber	34	0.00113
ORF 79	MMGLRGRMFTKTNLICGSGSGSamber	34	0.00113
ORF 80	MNGWWMIPMRMCGSGSGSamber	34	0.00113
ORF 81	MHGWWMVPMKTCGSGSGSamber	34	0.00113
ORF 82	MKTVWGMTWLTMSCGSGSGSamber	34	0.00113
ORF 83	MWLIPMVKAVFCGSGSGSamber	34	0.00113
ORF 84	MKHWQAMPWVTISCGSGSGSamber	34	0.00113
ORF 85	MTMIIIQKMHLYGLYICGSGSGSamber	34	0.00113
ORF 86	MECLLLLKMLYHHNNVCGSGSGSamber	33	0.00109
ORF 87	MHGYWMVPMKTCGSGSGSamber	33	0.00109
ORF 88	MRCIILMKMLIHQCGSGSGSamber	33	0.00109
ORF 89	MWVIPMKLMGCGSGSGSamber	33	0.00109
ORF 90	MQKMYPMQRLNRNCGSGSGSamber	33	0.00109
ORF 91	MKCLILMMMLVHALCGSGSGSamber	32	0.00106
ORF 92	MLGYWMIPMKRCGSGSGSamber	32	0.00106
ORF 93	MFYCSKMYRLYICGSGSGSamber	32	0.00106
ORF 94	MSCTILMAMLHHCGSGSGSamber	32	0.00106
ORF 95	MKCTILMAMLLLNCGSGSGSamber	31	0.00103
ORF 96	MWLFPMVRMLHSFMLRCGSGSGSamber	31	0.00103
ORF 97	MRLTCYIWMGSKWLINCGSGSGSamber	31	0.00103
ORF 98	MYSMTHAMSWTRLPRCGSGSGSamber	31	0.00103
ORF 99	MLSHRTGMHRGYRMCGSGSGSamber	31	0.00103
ORF 100	MTGFWMIPMKRCGSGSGSamber	31	0.00103
ORF 101	MSCHMLMATLLHCGSGSGSamber	31	0.00103
ORF 102	MWLIPMIKAGCGSGSGSamber	30	0.00099
ORF 103	MRLTCWINMRGVLIRNCGSGSGSamber	30	0.00099
ORF 104	MRYLISVMWPGRMITCGSGSGSamber	30	0.00099
ORF 105	MWIIPMVKAHWCGSGSGSamber	30	0.00099
ORF 106	MWKMLNCMQLTWIRCGSGSGSamber	30	0.00099
ORF 107	MWYCNKMYRLDFCGSGSGSamber	30	0.00099
ORF 108	MSSSFCRLMYMLYLYNCGSGSGSamber	30	0.00099
ORF 109	MWTIPMVKAGCGSGSGSamber	29	0.00096
ORF 110	MWIIPMVKAGPCGSGSGSamber	29	0.00096
ORF 111	MWTIPMVKMGCGSGSGSamber	29	0.00096
ORF 112	MKNIMWMQWLTMQCGSGSGSamber	29	0.00096
ORF 113	MKNLMWMKWRTMSCGSGSGSamber	28	0.00093
ORF 114	MLKPNMKYMIMCGSGSGSamber	28	0.00093
ORF 115	MYDWMIPMVRMAYHQCGSGSGSamber	28	0.00093
ORF 116	MNMYPRWAMIYTLIYQCGSGSGSamber	28	0.00093
ORF 117	MRRVADSKMamberIYTNWLCGSGSGSamber	28	0.00093
ORF 118	MRCKILLMMLVHNLCGSGSGSamber	28	0.00093
ORF 119	MWIIPMIKAYHCGSGSGSamber	27	0.00089
ORF 120	MKCLILMKMLLLCGSGSGSamber	27	0.00089
ORF 121	MWVIPMVKMGNCGSGSGSamber	27	0.00089
ORF 122	MRYHCYIIMHDTIMFRCGSGSGSamber	27	0.00089
ORF 123	MSGYWMIPMRKCGSGSGSamber	27	0.00089
ORF 124	MECVMGPMMSLLMYSHCGSGSGSamber	27	0.00089
ORF 125	MMARFSDMISRYRLCGSGSGSamber	27	0.00089
ORF 126	MQKMYPMKRLNKNCGSGSGSamber	26	0.00086
ORF 127	MYGTWMIPMKLCGSGSGSamber	26	0.00086
ORF 128	MRLACYIVMQQNIVWNCGSGSGSamber	26	0.00086
ORF 129	MQKMYPMKMLNPNCGSGSGSamber	26	0.00086
ORF 130	MYSMKYAMMWKNDPCGSGSGSamber	26	0.00086
ORF 131	MNNCLSSHMLLATLYHCGSGSGSamber	26	0.00086
ORF 132	MSIPMRMMQRMPYICGSGSGSamber	26	0.00086
ORF 133	MTWKVPMKAAQMGCGSGSGSamber	26	0.00086
ORF 134	MRCLILLMMLMQNVCGSGSGSamber	26	0.00086
ORF 135	MRYTCWYIMNMNLIYRCGSGSGSamber	26	0.00086
ORF 136	MWIIPMKLKGCGSGSGSamber	26	0.00086
ORF 137	MNCTLLMKMLLFGCGSGSGSamber	26	0.00086
ORF 138	MWLIPMKLMGCGSGSGSamber	26	0.00086
ORF 139	MACRMGVMLMQTLLCGSGSGSamber	25	0.00083
ORF 140	MWIIPMKLAASCGSGSGSamber	25	0.00083
ORF 141	MRCQLLMMMLLHCGSGSGSamber	25	0.00083
ORF 142	MMFRFLMPYMLRFCGSGSGSamber	25	0.00083
ORF 143	MYSMQYAMHWKALPCGSGSGSamber	25	0.00083
ORF 144	MNGWWMIPMMLCGSGSGSamber	25	0.00083
ORF 145	MKTIMFMSWYTMQCGSGSGSamber	25	0.00083
ORF 146	MSCKMGLMLKRMTMKCGSGSGSamber	25	0.00083
ORF 147	MWIIPMVKAALCGSGSGSamber	25	0.00083
ORF 148	MHGFYYMMYALRYKCGSGSGSamber	25	0.00083
ORF 149	MKCTMLMAHLIHGCGSGSGSamber	25	0.00083
ORF 150	MNCAILMAMLLHCGSGSGSamber	25	0.00083
ORF 151	MMRVISNAMRLLIGIPCGSGSGSamber	24	0.00079
ORF 152	MWIIPMVKAWHCGSGSGSamber	24	0.00079
ORF 153	MLGYWMVPMKICGSGSGSamber	24	0.00079
ORF 154	MKTIMWMTWETMFCGSGSGSamber	24	0.00079
ORF 155	MSNMLTMLQKHWYCGSGSGSamber	24	0.00079
ORF 156	MTYLLMKAMNQYTRIWCGSGSGSamber	24	0.00079
ORF 157	MRCLILMKMLLHCGSGSGSamber	24	0.00079
ORF 158	MSGWWMIPMRICGSGSGSamber	24	0.00079
ORF 159	MYGYWMVPMKTCGSGSGSamber	24	0.00079
ORF 160	MYIMRWAMRIQRQILCGSGSGSamber	24	0.00079
ORF 161	MRCLILMKMLLLCGSGSGSamber	24	0.00079
ORF 162	MWIIPMMKKGCGSGSGSamber	24	0.00079
ORF 163	MKCGILLKMLYHRSMECGSGSGSamber	24	0.00079
ORF 164	MIKPNMTYMIMCGSGSGSamber	24	0.00079
ORF 165	MWIIPMKKAALCGSGSGSamber	24	0.00079
ORF 166	MWLIPMVLMGCGSGSGSamber	24	0.00079
ORF 167	MRFVLTVMVRNRMRLLCGSGSGSamber	23	0.00076
ORF 168	MNGWWMIPMSVCGSGSGSamber	23	0.00076
ORF 169	MNGHWMIPMKKCGSGSGSamber	22	0.00073
ORF 170	MYCEILMKMLIHCGSGSGSamber	22	0.00073
ORF 171	MSCVILMKMLLLCGSGSGSamber	22	0.00073
ORF 172	MYGWWMVPMSKCGSGSGSamber	22	0.00073
ORF 173	MACRMGPMLRPWFNCGSGSGSamber	22	0.00073
ORF 174	MIWNEASKMKLCRILMCGSGSGSamber	22	0.00073
ORF 175	MLYSRMIISRMIISPACGSGSGSamber	22	0.00073
ORF 176	MSGWWMVPMKTCGSGSGSamber	22	0.00073
ORF 177	MKSIMSMYWRTMQCGSGSGSamber	22	0.00073
ORF 178	MLIPMMRLHPMCGSGSGSamber	22	0.00073
ORF 179	MDGWWMIPMRVCGSGSGSamber	22	0.00073
ORF 180	MKCEILMAMLIHCGSGSGSamber	22	0.00073
ORF 181	MSMLIIKMMYCYGLRYCGSGSGSamber	21	0.0007
ORF 182	MAIPMMLLHPMCGSGSGSamber	21	0.0007
ORF 183	MYYCEKMYRLYICGSGSGSamber	21	0.0007
ORF 184	MWYCQKMYRLSICGSGSGSamber	21	0.0007
ORF 185	MACLLLMKMLIHCGSGSGSamber	21	0.0007
ORF 186	MRCLILMAMLVHCGSGSGSamber	21	0.0007
ORF 187	MRCLLLMKMLHHCGSGSGSamber	21	0.0007
ORF 188	MYTMKYAMREGYMPCGSGSGSamber	21	0.0007
ORF 189	MFVPHYQVMWRLFAQYCGSGSGSamber	20	0.00066
ORF 190	MMGLRGHMYRFTRPCGSGSGSamber	20	0.00066
ORF 191	MWIIPMVKAYHCGSGSGSamber	20	0.00066
ORF 192	MNGYWMIPMKQCGSGSGSamber	20	0.00066
ORF 193	MFGDWMIPMKLCGSGSGSamber	20	0.00066
ORF 194	MYGTWMVPMKICGSGSGSamber	20	0.00066
ORF 195	MKTIMQMSWRTMRCGSGSGSamber	20	0.00066
ORF 196	MKTIMHMIWLTMACGSGSGSamber	20	0.00066
ORF 197	MQGWWMVPMKICGSGSGSamber	20	0.00066
ORF 198	MRCLLLMKMLLLCGSGSGSamber	20	0.00066
ORF 199	MMIPMMRIHPMCGSGSGSamber	20	0.00066
ORF 200	MDAMRISCMHWNLAIRCGSGSGSamber	20	0.00066
ORF 201	MYSMMKAMLWTSHPCGSGSGSamber	20	0.00066
ORF 202	MHYHLSHKMVLKSQMLCGSGSGSamber	20	0.00066
ORF 203	MLIPMKMLDWSNCGSGSGSamber	20	0.00066
ORF 204	MMKPNMRYMIMCGSGSGSamber	20	0.00066
ORF 205	MNCSMLMATLIHCGSGSGSamber	19	0.00063
ORF 206	MTCTMGIMIQRNGMICGSGSGSamber	19	0.00063
ORF 207	MWLIPMKKAGCGSGSGSamber	19	0.00063
ORF 208	MLASSLMIMGRMIVIFCGSGSGSamber	19	0.00063
ORF 209	MYSMRHTLMSYNLWLLCGSGSGSamber	19	0.00063
ORF 210	MQKMYPMRRLNVACGSGSGSamber	19	0.00063
ORF 211	MKCAILMMMLLHCGSGSGSamber	19	0.00063
ORF 212	MMARHTTMIIRLLYCGSGSGSamber	19	0.00063
ORF 213	MKITRMCTMHNALYWTCGSGSGSamber	19	0.00063
ORF 214	MNCLILMKMLLLCGSGSGSamber	19	0.00063
ORF 215	MTGYWMIPMRLCGSGSGSamber	19	0.00063
ORF 216	MWIIPMKMTGCGSGSGSamber	19	0.00063
ORF 217	MTYVKYYWMMYVKILRCGSGSGSamber	19	0.00063
ORF 218	MNCLLLLKMLYLSNHKCGSGSGSamber	19	0.00063
ORF 219	MLYYWPKMHISYLQFCGSGSGSamber	19	0.00063
ORF 220	MLGFWMIPMRMCGSGSGSamber	19	0.00063
ORF 221	MWVIPMKIAHHCGSGSGSamber	19	0.00063
ORF 222	MTWLIPMVKAHKMCGSGSGSamber	19	0.00063
ORF 223	MYFHWGTKMWLNFPQICGSGSGSamber	18	0.0006
ORF 224	MIIPMVMLDWLNCGSGSGSamber	18	0.0006
ORF 225	MSCKLLMAMLLHCGSGSGSamber	18	0.0006
ORF 226	MSKMYRMMKITCVGLGLGLRamber	18	0.0006
ORF 227	MYCVMGMMFRRGAMICGSGSGSamber	18	0.0006
ORF 228	MTCKMGLMIDRAIMCGSGSGSamber	18	0.0006
ORF 229	MWIIPMMKMKKGCGSGSGSamber	18	0.0006
ORF 230	MKSWQKMPHVCICGSGSGSamber	18	0.0006
ORF 231	MRLSCFIIMKNQFICRCGSGSGSamber	18	0.0006
ORF 232	MPLNAWYSMSNALQYTCGSGSGSamber	18	0.0006
ORF 233	MYSMKHAMLWASAPKCGSGSGSamber	18	0.0006
ORF 234	MSDFYPLRMNYLLHLTCGSGSGSamber	18	0.0006
ORF 235	MLIPMMRIHPFCGSGSGSamber	18	0.0006
ORF 236	MYSMKHTIMTFWAYLLCGSGSGSamber	18	0.0006
ORF 237	MSCLMLMMILLHCGSGSGSamber	18	0.0006
ORF 238	MSRFLMSIMIRNRMIVCGSGSGSamber	18	0.0006
ORF 239	MKNWQRMPWVTISCGSGSGSamber	18	0.0006
ORF 240	MYYRLFRMMSGYRLLKCGSGSGSamber	18	0.0006
ORF 241	MCRTMGLYMMNDNLMWCGSGSGSamber	18	0.0006
ORF 242	MRTECTLMLLAHLYHCGSGSGSamber	18	0.0006
ORF 243	MWIIPMRLRGCGSGSGSamber	18	0.0006
ORF 244	MDRYSLSVMWQHMYIVCGSGSGSamber	18	0.0006
ORF 245	MRCTILMLMLLHCGSGSGSamber	18	0.0006
ORF 246	MYSMEHAMWWTRYPCGSGSGSamber	17	0.00056
ORF 247	MVYLKFRYMLPPQKIVCGSGSGSamber	17	0.00056
ORF 248	MRMICWIKMGPYLIWNCGSGSGSamber	17	0.00056
ORF 249	MFGYWMISMKKCGSGSGSamber	17	0.00056
ORF 250	MMMPNMRFMIMCGSGSGSamber	17	0.00056
ORF 251	MRMYCWIQMKSNTLYRCGSGSGSamber	17	0.00056
ORF 252	MCCTMGLMIPRQKMCGSGSGSamber	17	0.00056
ORF 253	MWLIPMVLSGCGSGSGSamber	17	0.00056
ORF 254	MKYECYYRMKGQTIYKCGSGSGSamber	17	0.00056
ORF 255	MMIPMMLLHPMCGSGSGSamber	17	0.00056
ORF 256	MWIIPMVKAAFCGSGSGSamber	17	0.00056
ORF 257	MYYCQRMYRLHHCGSGSGSamber	17	0.00056
ORF 258	MYSMKRAMLWTHNPCGSGSGSamber	17	0.00056
ORF 259	MWIIPMKIAYPCGSGSGSamber	17	0.00056
ORF 260	MIIPMKMLNWVLCGSGSGSamber	17	0.00056
ORF 261	MYSMIWTLMWTRLPRDCGSGSGSamber	17	0.00056
ORF 262	MKCDILLMMLYHQIRCGSGSGSamber	17	0.00056
ORF 263	MSWLIPMKKMQYTCGSGSGSamber	17	0.00056
ORF 264	MWIIPMKKAGPCGSGSGSamber	17	0.00056
ORF 265	MHCAILMAMLLHCGSGSGSamber	17	0.00056
ORF 266	MSCLMLMLTLLHCGSGSGSamber	17	0.00056
ORF 267	MWIIPMKVLGCGSGSGSamber	17	0.00056
ORF 268	MLIPMVMLDWRRCGSGSGSamber	16	0.00053
ORF 269	MYGYWMIPMMTCGSGSGSamber	16	0.00053
ORF 270	MFGSWMIPMKTCGSGSGSamber	16	0.00053
ORF 271	MSCAMLMAHLLHCGSGSGSamber	16	0.00053
ORF 272	MYAQSVMIMNFMCIIPCGSGSGSamber	16	0.00053
ORF 273	MWIIPMRKAHHCGSGSGSamber	16	0.00053
ORF 274	MIIPMRMVNAKCVGLGLGLRamber	16	0.00053
ORF 275	MLHTWPLMRIWYLMYCGSGSGSamber	16	0.00053
ORF 276	MPCTLSRMRVIMQMCGSGSGSamber	16	0.00053
ORF 277	MWIIPMRLAHPCGSGSGSamber	16	0.00053
ORF 278	MWKMLQCMDLHLLMCGSGSGSamber	16	0.00053
ORF 279	MKCTILMKMLLLCGSGSGSamber	16	0.00053
ORF 280	MYWNPDSIMHLCLIMNCGSGSGSamber	16	0.00053
ORF 281	MSCRMLMATLIHLCGSGSGSamber	16	0.00053
ORF 282	MHCLMGIMIIRRPMSCGSGSGSamber	16	0.00053
ORF 283	MTCSLLMAMLLHCGSGSGSamber	16	0.00053
ORF 284	MWIIPMKRRGCGSGSGSamber	16	0.00053
ORF 285	MMARYSEMFMRYLLCGSGSGSamber	16	0.00053
ORF 286	MWVVPMKRMGCGSGSGSamber	16	0.00053
ORF 287	MWLIPMKKSGCGSGSGSamber	16	0.00053
ORF 288	MYGTWMIPMRKCGSGSGSamber	16	0.00053
ORF 289	MSCQLLLSMLYHGYSNCGSGSGSamber	16	0.00053
ORF 290	MYSMKHAMIYRQNPCGSGSGSamber	16	0.00053
ORF 291	MYGLACRMAGAILRCGSGSGSamber	16	0.00053
ORF 292	MSCILLMAMLLHCGSGSGSamber	16	0.00053
ORF 293	MYGYWMKPMVKCGSGSGSamber	16	0.00053
ORF 294	MSCLLLMKMLLHCGSGSGSamber	16	0.00053
ORF 295	MWIIPMRKAGCCGSGSGSamber	15	0.0005
ORF 296	MRYTCWIYMQGRYIYACGSGSGSamber	15	0.0005
ORF 297	MSGYWMIPMQKCGSGSGSamber	15	0.0005
ORF 298	MSCDVLLMMLWHNNCGSGSGSamber	15	0.0005
ORF 299	MNCMILMAMLLHCGSGSGSamber	15	0.0005
ORF 300	MWIIPMKIAHHCGSGSGSamber	15	0.0005
ORF 301	MWIIPMQKAGCGSGSGSamber	15	0.0005
ORF 302	MYGYWMMPMKLCGSGSGSamber	15	0.0005
ORF 303	MRYICYIWMKNRLLWNCGSGSGSamber	15	0.0005
ORF 304	MIYWKYSYMNIWTRITCGSGSGSamber	15	0.0005
ORF 305	MHYMLYFSMAQLLTLTCGSGSGSamber	15	0.0005
ORF 306	MNGYWMIPMRMCGSGSGSamber	15	0.0005
ORF 307	MLIPMMIVHPFCGSGSGSamber	15	0.0005
ORF 308	MACTILMKMLLHCGSGSGSamber	15	0.0005
ORF 309	MKTLMWMQWRTMTCGSGSGSamber	15	0.0005
ORF 310	MECWILMAMLLHWCGSGSGSamber	15	0.0005
ORF 311	MSGYWMIPMRLCGSGSGSamber	15	0.0005
ORF 312	MEIPMMLVNPMCGSGSGSamber	15	0.0005
ORF 313	MWIIPMKKAHTCGSGSGSamber	15	0.0005
ORF 314	MWLIPMKLRGCGSGSGSamber	15	0.0005
ORF 315	MRRWLVPMKRCDWENCGSGSGSamber	15	0.0005
ORF 316	MWIVPMKRMGCGSGSGSamber	15	0.0005
ORF 317	MWVIPMVKRGCGSGSGSamber	15	0.0005
ORF 318	MWIIPMVKVFHCGSGSGSamber	14	0.00046
ORF 319	MTGWWMVPMKICGSGSGSamber	14	0.00046
ORF 320	MHIPMMLLNPMCGSGSGSamber	14	0.00046
ORF 321	MWIIPMVKAQNCGSGSGSamber	14	0.00046
ORF 322	MRMSCWIVMKNRLIRNCGSGSGSamber	14	0.00046
ORF 323	MWIIPMVIAASCGSGSGSamber	14	0.00046
ORF 324	MACLILMKMLHHWKFSCGSGSGSamber	14	0.00046
ORF 325	MMKPNMTYMIMCGSGSGSamber	14	0.00046
ORF 326	MYSMREAMKWRTYPCGSGSGSamber	14	0.00046
ORF 327	MFGFWMVPMKTCGSGSGSamber	14	0.00046
ORF 328	MFMLPYRMAFAMHYCGSGSGSamber	14	0.00046
ORF 329	MIVPMKMLDWLQCGSGSGSamber	14	0.00046
ORF 330	MFGFWMIPMRVCGSGSGSamber	14	0.00046
ORF 331	MMSLRGIMFWTRKRCGSGSGSamber	14	0.00046
ORF 332	MWYCQKMYRMKYCGSGSGSamber	14	0.00046
ORF 333	MSCLMLMATLLHCGSGSGSamber	14	0.00046
ORF 334	MDRWVIPMKMTMCTWCGSGSGSamber	14	0.00046
ORF 335	MWVIPMVKMGACGSGSGSamber	14	0.00046
ORF 336	MWIIPMMKAATQCGSGSGSamber	14	0.00046
ORF 337	MWIIPMIRSGCGSGSGSamber	14	0.00046
ORF 338	MKGYWMIPMVKCGSGSGSamber	14	0.00046
ORF 339	MIKPSMRYMIMCGSGSGSamber	14	0.00046
ORF 340	MTWLIPMKLAHNMCGSGSGSamber	14	0.00046
ORF 341	MWLIPMKIRGCGSGSGSamber	14	0.00046
ORF 342	MIIPMKMVNWMVCGSGSGSamber	14	0.00046
ORF 343	MLFNYKGSMTGLMLLMCGSGSGSamber	14	0.00046
ORF 344	MFGYWMIPMALCGSGSGSamber	14	0.00046
ORF 345	MKSWAVPMKQLMCNCGSGSGSamber	14	0.00046
ORF 346	MNRFAVSRMITKMLILCGSGSGSamber	13	0.00043
ORF 347	MSCDILMMMLLHCGSGSGSamber	13	0.00043
ORF 348	MWLIPMKKLGCGSGSGSamber	13	0.00043
ORF 349	MFGFWMIPMRRCGSGSGSamber	13	0.00043
ORF 350	MNDCTHYDMLLKHLYHCGSGSGSamber	13	0.00043
ORF 351	MRFVCWIIMKGHTLPNCGSGSGSamber	13	0.00043
ORF 352	MNCKMGRMFRMLKMLCGSGSGSamber	13	0.00043
ORF 353	MWIVPMRILGCGSGSGSamber	13	0.00043
ORF 354	MRCYILMAMLLHCGSGSGSamber	13	0.00043
ORF 355	MKKIMAMTWRTMQCGSGSGSamber	13	0.00043
ORF 356	MLYLMKTAMKSRINIGCGSGSGSamber	13	0.00043
ORF 357	MFYCTKMYRLRYCGSGSGSamber	13	0.00043
ORF 358	MWIIPMKIAFHCGSGSGSamber	13	0.00043
ORF 359	MKNLMGMSWLTMECGSGSGSamber	13	0.00043
ORF 360	MMARFASMKMKHLYCGSGSGSamber	13	0.00043
ORF 361	MKIIMNMTWITMQCGSGSGSamber	13	0.00043
ORF 362	MRMFCYIIMHSRRIPKCGSGSGSamber	13	0.00043
ORF 363	MKTLMSMRWLTMACGSGSGSamber	13	0.00043
ORF 364	MMIPMERMIRSDMLNCGSGSGSamber	13	0.00043
ORF 365	MKTVMAMTWITMRCGSGSGSamber	13	0.00043
ORF 366	MLIPMMRVHPMCGSGSGSamber	13	0.00043
ORF 367	MHGYWMVPMVKCGSGSGSamber	13	0.00043
ORF 368	MRCKMGVMLMMTLLCGSGSGSamber	13	0.00043
ORF 369	MWIIPMVKMQSCGSGSGSamber	13	0.00043
ORF 370	MKKIMQMTWVTMACGSGSGSamber	13	0.00043
ORF 371	MIIPMKMLNWTKCGSGSGSamber	13	0.00043
ORF 372	MVYVLFRKMAMPSIIRCGSGSGSamber	13	0.00043
ORF 373	MRLRCYYRMKNQVIFRCGSGSGSamber	13	0.00043
ORF 374	MAWLIPMKKMIKTCGSGSGSamber	13	0.00043
ORF 375	MMIPMMRLHPMCGSGSGSamber	13	0.00043
ORF 376	MRIMRTWRMQLYLNLMCGSGSGSamber	13	0.00043
ORF 377	MMARFTTMLVKHLLCGSGSGSamber	13	0.00043
ORF 378	MWIIPMKIAHFCGSGSGSamber	13	0.00043
ORF 379	MYGWWMIPMQQCGSGSGSamber	12	0.0004
ORF 380	MGWIVPMRRMFNFCGSGSGSamber	12	0.0004
ORF 381	MWVIPMKKMGCCGSGSGSamber	12	0.0004
ORF 382	MRMTCYIIMHDRYVRRCGSGSGSamber	12	0.0004
ORF 383	MSCLLLMKMLLKCGSGSGSamber	12	0.0004
ORF 384	MSCQLLMKMLLHNHYICGSGSGSamber	12	0.0004
ORF 385	MFGWWRMGMEMKICGSGSGSamber	12	0.0004
ORF 386	MWLIPMVKTGCGSGSGSamber	12	0.0004
ORF 387	MRCCILMMMLLHCGSGSGSamber	12	0.0004
ORF 388	MTGYWMIPMRMCGSGSGSamber	12	0.0004
ORF 389	MACKMGRMLPKMGYPCGSGSGSamber	12	0.0004
ORF 390	MEIPMMMMHPMCGSGSGSamber	12	0.0004
ORF 391	MHGYWMVPMKRCGSGSGSamber	12	0.0004
ORF 392	MTCTILLKMLFSNYGRCGSGSGSamber	12	0.0004
ORF 393	MRILGQKMRLFYNFCGSGSGSamber	12	0.0004
ORF 394	MLGYWMIPMRTCGSGSGSamber	12	0.0004
ORF 395	MQKMYPMKRMSPSCGSGSGSamber	12	0.0004
ORF 396	MRCLLLMKMLLHCGSGSGSamber	12	0.0004
ORF 397	MKSLMWMRWRTMQCGSGSGSamber	12	0.0004
ORF 398	MYGIWMIPMKLCGSGSGSamber	12	0.0004
ORF 399	MVIPMKMLDLWNCGSGSGSamber	12	0.0004
ORF 400	MFGWWMIPMRLCGSGSGSamber	12	0.0004
ORF 401	MSCCLLMAMLLHCGSGSGSamber	12	0.0004
ORF 402	MFYCQSMYRLWYCGSGSGSamber	12	0.0004
ORF 403	MNLSGYLCMMRVCIQMCGSGSGSamber	12	0.0004
ORF 404	MMKFTLSKMLRILCVLCGSGSGSamber	12	0.0004
ORF 405	MIIPMRMIDWMRCGSGSGSamber	12	0.0004
ORF 406	MPFAYPARMHFLLFLDCGSGSGSamber	12	0.0004
ORF 407	MKIPMKMVDPQCCGSGSGSamber	12	0.0004
ORF 408	MYSMKYAMVWTELPDCGSGSGSamber	12	0.0004
ORF 409	MYGDWMIPMVLCGSGSGSamber	12	0.0004
ORF 410	MVIPMKMVDLTCCGSGSGSamber	12	0.0004
ORF 411	MMARYSNMLLKHMWCGSGSGSamber	12	0.0004
ORF 412	MPLLLCMLMHNLCGSGSGSamber	12	0.0004
ORF 413	MSCLMLMKTLLHCGSGSGSamber	12	0.0004
ORF 414	MQCVLLMMMLIHCGSGSGSamber	12	0.0004
ORF 415	MWRFLQAQMYTRMILLCGSGSGSamber	11	0.00036
ORF 416	MKHQCTTHMILATLYHCGSGSGSamber	11	0.00036
ORF 417	MKCSILMAMLIHNMCCCGSGSGSamber	11	0.00036
ORF 418	MYRMATAMARMALLFCGSGSGSamber	11	0.00036
ORF 419	MVYILYRRMLGNRVIVCGSGSGSamber	11	0.00036
ORF 420	MRCLLLMMMLIKCGSGSGSamber	11	0.00036
ORF 421	MTYFIWMLQRRIFCGSGSGSamber	11	0.00036
ORF 422	MGITSYLFMYRWARDLCGSGSGSamber	11	0.00036
ORF 423	MSCLLLMKMLLTCGSGSGSamber	11	0.00036
ORF 424	MMRILSWNMRLLHSLKCGSGSGSamber	11	0.00036
ORF 425	MYWNHKSRMKLCLLLSCGSGSGSamber	11	0.00036
ORF 426	MYGYWMINMKKCGSGSGSamber	11	0.00036
ORF 427	MYGWWMVAMKQCGSGSGSamber	11	0.00036
ORF 428	MWLIPMIRSGCGSGSGSamber	11	0.00036
ORF 429	MYGNWMVPMVKCGSGSGSamber	11	0.00036
ORF 430	MMARFATMYEKHVYCGSGSGSamber	11	0.00036
ORF 431	MWIVPMKIAYHCGSGSGSamber	11	0.00036
ORF 432	MFGYWMVPMRTCGSGSGSamber	11	0.00036
ORF 433	MWVIAMKKMGCGSGSGSamber	11	0.00036
ORF 434	MRLYCYIMMKNSILFKCGSGSGSamber	11	0.00036
ORF 435	MWIIPMTKMGCGSGSGSamber	11	0.00036
ORF 436	MAISVMLMNRMVILCGSGSGSamber	11	0.00036
ORF 437	MKRIMHMKWQTMACGSGSGSamber	11	0.00036
ORF 438	MWIIPMVKAHTCGSGSGSamber	11	0.00036
ORF 439	MKRLMWMRWKTMKCGSGSGSamber	11	0.00036
ORF 440	MKCTMLMALLIHCGSGSGSamber	11	0.00036
ORF 441	MYSMRWAMSLPLWASCGSGSGSamber	11	0.00036
ORF 442	MIIPMKMVNWTKCGSGSGSamber	11	0.00036
ORF 443	MWLIPMVKAINCGSGSGSamber	11	0.00036
ORF 444	MWIIPMVKMQACGSGSGSamber	11	0.00036
ORF 445	MWIIPMKKAHVCGSGSGSamber	11	0.00036
ORF 446	MMSLRGKMYHTKIRCGSGSGSamber	11	0.00036
ORF 447	MSKMWRMIRVTCICGSGSGSamber	11	0.00036
ORF 448	MWIIPMKRLGCGSGSGSamber	11	0.00036
ORF 449	MWYVPMKIAGCGSGSGSamber	11	0.00036
ORF 450	MYGYWMIPMTKCGSGSGSamber	11	0.00036
ORF 451	MWLIPMRKMGCGSGSGSamber	11	0.00036
ORF 452	MWIIPMKITGCGSGSGSamber	11	0.00036
ORF 453	MRDSRCRLMLMFYQLNCGSGSGSamber	11	0.00036
ORF 454	MYLMSKMLMGHMALIQCGSGSGSamber	11	0.00036
ORF 455	MWVIPMKQSGCGSGSGSamber	11	0.00036
ORF 456	MSCLLLMMMLLHLHCGSGSGSamber	11	0.00036
ORF 457	MWVVPMKIRGCGSGSGSamber	11	0.00036
ORF 458	MWIIPMVRAANCGSGSGSamber	11	0.00036
ORF 459	MRCLMLMAQLIHCGSGSGSamber	11	0.00036
ORF 460	MFYCTRMYRLFHACGSGSGSamber	11	0.00036
ORF 461	MYSMTTAMSWTSYPCGSGSGSamber	11	0.00036
ORF 462	MWIIPMVKamberGCGSGSGSamber	11	0.00036
ORF 463	MHCLMLMALLLHCGSGSGSamber	11	0.00036
ORF 464	MWIIPMVLAHPCGSGSGSamber	11	0.00036
ORF 465	MWLIPMVRAVPCGSGSGSamber	11	0.00036
ORF 466	MITLNMRFMIMCGSGSGSamber	11	0.00036
ORF 467	MIKPNMKHMIMCGSGSGSamber	11	0.00036
ORF 468	MNGWWMIPMSLCGSGSGSamber	11	0.00036
ORF 469	MKRIMWMLWLTMSCGSGSGSamber	11	0.00036
ORF 470	MYSMMRAMLWTKKPRCGSGSGSamber	11	0.00036
ORF 471	MWDWLIPMVRLRCSVGLGLGLRamber	10	0.00033
ORF 472	MKLLMGMRWLTMGCGSGSGSamber	10	0.00033
ORF 473	MWLIPMVKVGCGSGSGSamber	10	0.00033
ORF 474	MNGYWMVPMKKCGSGSGSamber	10	0.00033
ORF 475	MGMSVNCLMSHMYLYRCGSGSGSamber	10	0.00033
ORF 476	MLIPMKMLDWVKCGSGSGSamber	10	0.00033
ORF 477	MMVPITQKMWMLFYFQCGSGSGSamber	10	0.00033
ORF 478	MKNLMWMTWRTMFCGSGSGSamber	10	0.00033
ORF 479	MHGYWMIPMKTCGSGSGSamber	10	0.00033
ORF 480	MIKPSMKYMIMCGSGSGSamber	10	0.00033
ORF 481	MFGTWMIPMKTCGSGSGSamber	10	0.00033
ORF 482	MRMTCWYIMHGQKISICGSGSGSamber	10	0.00033
ORF 483	MRLACFYVMKSQIVFRCGSGSGSamber	10	0.00033
ORF 484	MRLTCFIIMKSNIITHCGSGSGSamber	10	0.00033
ORF 485	MWIIPMKKAASCGSGSGSamber	10	0.00033
ORF 486	MYQHYYSMKYALRYCCGSGSGSamber	10	0.00033
ORF 487	MYHCTKMYRLYYCGSGSGSamber	10	0.00033
ORF 488	MWIIPMMKAAPTCGSGSGSamber	10	0.00033
ORF 489	MILPSMRFMIMCGSGSGSamber	10	0.00033
ORF 490	MFGYWMIAMKTCGSGSGSamber	10	0.00033
ORF 491	MWIIPMKIAGCCGSGSGSamber	10	0.00033
ORF 492	MKTFMGMTWLTMACGSGSGSamber	10	0.00033
ORF 493	MFGWWMIPMALCGSGSGSamber	10	0.00033
ORF 494	MWIIPMVMSGCGSGSGSamber	10	0.00033
ORF 495	MRCIILMGMLLHCGSGSGSamber	10	0.00033
ORF 496	MNCLILLKMLYQSSYSCGSGSGSamber	10	0.00033
ORF 497	MWIIPMVKMGKCGSGSGSamber	10	0.00033
ORF 498	MLIVMKMLDWMRCGSGSGSamber	10	0.00033
ORF 499	MKSWLVPMRMVSCRCGSGSGSamber	10	0.00033
ORF 500	MWLIPMRKMGCCGSGSGSamber	10	0.00033
ORF 501	MSGFWMIPMKKCGSGSGSamber	10	0.00033
ORF 502	MWVVPMKLMGCVGLGLGLRamber	10	0.00033
ORF 503	MTGFYVMMIAKSYHCGSGSGSamber	10	0.00033
ORF 504	MWIIPMRKAHICGSGSGSamber	10	0.00033
ORF 505	MWIIPMMIAYHCGSGSGSamber	10	0.00033
ORF 506	MKCIILMKMLYHCGSGSGSamber	10	0.00033
ORF 507	MQKMFPMKMRNRHCGSGSGSamber	10	0.00033
ORF 508	MMARNSSMLLRHALCGSGSGSamber	10	0.00033
ORF 509	MWVIPMKMLGCGSGSGSamber	10	0.00033
ORF 510	MIKPSMKFMIMCGSGSGSamber	10	0.00033
ORF 511	MSCLLLMMMLHHCGSGSGSamber	10	0.00033
ORF 512	MSMAFVYNMRLCLWCGCGSGSGSamber	10	0.00033
ORF 513	MYSMKHALMYYRAWLQCGSGSGSamber	10	0.00033
ORF 514	MWIIPMKKMGPCGSGSGSamber	10	0.00033
ORF 515	MKCTMLLMTLYHHRSCGSGSGSamber	10	0.00033
ORF 516	MTCRMGLMLRHPSMKCGSGSGSamber	10	0.00033
ORF 517	MNMRRMLSMLCFYAVHCGSGSGSamber	10	0.00033
ORF 518	MCMASALSMMSYYCWLCGSGSGSamber	10	0.00033
ORF 519	MWIVPMKRSGCGSGSGSamber	10	0.00033
ORF 520	MWIIPMMWAANCGSGSGSamber	10	0.00033
ORF 521	MYSMRYAMRYTWRDLCGSGSGSamber	10	0.00033
ORF 522	MFTMSGMIRSQAFCGSGSGSamber	10	0.00033
ORF 523	MRLTCWIVMRCHVISKCGSGSGSamber	10	0.00033
ORF 524	MIWNPASRMKLCVLAICGSGSGSamber	10	0.00033
ORF 525	MSCVMLMALLHHCGSGSGSamber	10	0.00033
ORF 526	MWLIPMVKAHPCGSGSGSamber	10	0.00033
ORF 527	MAVSRMIMGRMILLCGSGSGSamber	10	0.00033
ORF 528	MYLMRWAMRLNWSTLCGSGSGSamber	10	0.00033
ORF 529	MIMICYLRMHNQVIFRCGSGSGSamber	10	0.00033
ORF 530	MYGTWMIAMKLCGSGSGSamber	10	0.00033
ORF 531	MYGFWMVPMAKCGSGSGSamber	10	0.00033
ORF 532	MWIVPMKIAARCGSGSGSamber	10	0.00033
ORF 533	MEIPMMLLNPMCGSGSGSamber	10	0.00033
ORF 534	MYIFMAKKMLWNESIGCGSGSGSamber	10	0.00033
ORF 535	MWLIPMKIAIHCGSGSGSamber	10	0.00033
ORF 536	MMARFAMMIYKHLYCGSGSGSamber	10	0.00033
ORF 537	MYYWKVPMKKLGYHPCGSGSGSamber	10	0.00033
ORF 538	MWKIPMKKLGCGSGSGSamber	10	0.00033
ORF 539	MLIPMRMVNPMCCGSGSGSamber	10	0.00033
ORF 540	MWIIPMVKAQKCGSGSGSamber	10	0.00033
ORF 541	MMSRFSQMLLKYLFCGSGSGSamber	10	0.00033
ORF 542	MWLIPMKVSGCGSGSGSamber	9	0.0003
ORF 543	MNCLLLMAMLLHCGSGSGSamber	9	0.0003
ORF 544	MDGYYIMAMAKLWSGKCGSGSGSamber	9	0.0003
ORF 545	MVVPMKMLDWANCGSGSGSamber	9	0.0003
ORF 546	MYIPMMRVHPMCGSGSGSamber	9	0.0003
ORF 547	MRVLGVKMQIWYMACGSGSGSamber	9	0.0003
ORF 548	MFMLPYSMKAALQYCGSGSGSamber	9	0.0003
ORF 549	MCGFWMIPMRKCGSGSGSamber	9	0.0003
ORF 550	MQKMYPMKRANPHCGSGSGSamber	9	0.0003
ORF 551	MTCKMGMMMPRNSMLLCGSGSGSamber	9	0.0003
ORF 552	MWLIPMVKASPCGSGSGSamber	9	0.0003
ORF 553	MMARFSEMLVRLIFCGSGSGSamber	9	0.0003
ORF 554	MWLIPMVKAHHCGSGSGSamber	9	0.0003
ORF 555	MYSMQKCMHLRCCPCGSGSGSamber	9	0.0003
ORF 556	MPRGFYSMKHALSYKCGSGSGSamber	9	0.0003
ORF 557	MRCKMGLMLPRRAMCGSGSGSamber	9	0.0003
ORF 558	MWIVPMVKAAKCGSGSGSamber	9	0.0003
ORF 559	MWIIPMVKMANCGSGSGSamber	9	0.0003
ORF 560	MWLIPMMKSGCGSGSGSamber	9	0.0003
ORF 561	MALSKMIMSRMVVLCGSGSGSamber	9	0.0003
ORF 562	MPFHLWYSMARALSYPCGSGSGSamber	9	0.0003
ORF 563	MRCDILMKMLLHNEFFCGSGSGSamber	9	0.0003
ORF 564	MQCILLMKMLLAHCGSGSGSamber	9	0.0003
ORF 565	MRFTCYIIMHNSYLVNCGSGSGSamber	9	0.0003
ORF 566	MYSMQYAMRWKQAPACGSGSGSamber	9	0.0003
ORF 567	MSGYWMVPMRLCGSGSGSamber	9	0.0003
ORF 568	MRCLILLMMLMTRSQCGSGSGSamber	9	0.0003
ORF 569	MITPNMTYMIMCGSGSGSamber	9	0.0003
ORF 570	MTGYWMVPMKICGSGSGSamber	9	0.0003
ORF 571	MWLIPMKKAANCGSGSGSamber	9	0.0003
ORF 572	MRLTCWIFMGRTLQTNCGSGSGSamber	9	0.0003
ORF 573	MNMNFRMPWVTISCGSGSGSamber	9	0.0003
ORF 574	MTIPMKMLDWARCGSGSGSamber	9	0.0003
ORF 575	MSGYYLMMYALLWQCGSGSGSamber	9	0.0003
ORF 576	MWIIPMKKLGCGSGSGSamber	9	0.0003
ORF 577	MYSMTHAMLWSNYPKCGSGSGSamber	9	0.0003
ORF 578	MQKMYPMKRISRHCGSGSGSamber	9	0.0003
ORF 579	MYSMKHAMIYKAHPCGSGSGSamber	9	0.0003
ORF 580	MWVIPMVLLGCGSGSGSamber	9	0.0003
ORF 581	MWKIPMVKAVLCGSGSGSamber	9	0.0003
ORF 582	MWIIPMKLAAACGSGSGSamber	9	0.0003
ORF 583	MHYMIYTMSHIRNLSCGSGSGSamber	9	0.0003
ORF 584	MKCTMLMKILIHCGSGSGSamber	9	0.0003
ORF 585	MWLIPMMKMAKDCGSGSGSamber	9	0.0003
ORF 586	MWVIPMKIAHACGSGSGSamber	9	0.0003
ORF 587	MNGWWMIPMamberTCGSGSGSamber	9	0.0003
ORF 588	MKTLMWMMWRTMNCGSGSGSamber	9	0.0003
ORF 589	MYSMMHAMRWQWLPHCGSGSGSamber	9	0.0003
ORF 590	MMCLILMMMLIHCGSGSGSamber	9	0.0003
ORF 591	MWTIPMKVLGCGSGSGSamber	9	0.0003
ORF 592	MPLNGFYTMSKALAYSCGSGSGSamber	9	0.0003
ORF 593	MWIIPMRRLGCVGLGLGLRamber	9	0.0003
ORF 594	MKCNLLMAMLLSRLYTCGSGSGSamber	9	0.0003
ORF 595	MNGWWMIVMKTCGSGSGSamber	9	0.0003
ORF 596	MWIVPMVKAHSCGSGSGSamber	9	0.0003
ORF 597	MWEIPMKKMGCGSGSGSamber	9	0.0003
ORF 598	MLVTMSLYMMTAPLMWCGSGSGSamber	9	0.0003
ORF 599	MWLIPMVKRGCGSGSGSamber	9	0.0003
ORF 600	MWVIPMKISGCGSGSGSamber	9	0.0003
ORF 601	MHYVMWIMGWGYLLKCGSGSGSamber	9	0.0003
ORF 602	MWLIPMKQMGCGSGSGSamber	9	0.0003
ORF 603	MTCKMGRMFMMILKCGSGSGSamber	9	0.0003
ORF 604	MLIPMMRIHPMCGSGSGSamber	9	0.0003
ORF 605	MWLIPMKIAVHCGSGSGSamber	9	0.0003
ORF 606	MPCVLARMRVMMQMCGSGSGSamber	9	0.0003
ORF 607	MMGLRGAMFRYTNRVCGSGSGSamber	9	0.0003
ORF 608	MPNDTYDMRRALSHICGSGSGSamber	9	0.0003
ORF 609	MMARYSSMLWKHAFCGSGSGSamber	9	0.0003
ORF 610	MRYYLYRRMEGWTLLKCGSGSGSamber	9	0.0003
ORF 611	MSCLMLLMHLMHRQCGSGSGSamber	9	0.0003
ORF 612	MMIPMMRVHPMCGSGSGSamber	9	0.0003
ORF 613	MRYICFIFMGPSVLYMCGSGSGSamber	9	0.0003
ORF 614	MYGWWMIAMRVCGSGSGSamber	9	0.0003
ORF 615	MHGWWMIAMRKCGSGSGSamber	9	0.0003
ORF 616	MMGLRGIMYWWTRVCGSGSGSamber	9	0.0003
ORF 617	MRYLQYRHMNQWTLIYCGSGSGSamber	9	0.0003
ORF 618	MMPRKLGKMMKLFRLKCGSGSGSamber	9	0.0003
ORF 619	MFYCQKMYRISWCGSGSGSamber	9	0.0003
ORF 620	MWVIPMKIRGCVGLGLGLRamber	9	0.0003
ORF 621	MYGYWMVAMRLCGSGSGSamber	8	0.00026
ORF 622	MPMSFYLMEFALSYPCGSGSGSamber	8	0.00026
ORF 623	MVIPMQMLDWMRCCGSGSGSamber	8	0.00026
ORF 624	MTRYLTSVMWMTMVIACGSGSGSamber	8	0.00026
ORF 625	MIMYCYYRMKGKTIYRCGSGSGSamber	8	0.00026
ORF 626	MNRYSWYSMRRALLWSCGSGSGSamber	8	0.00026
ORF 627	MWIIPMVRVAHCGSGSGSamber	8	0.00026
ORF 628	MMGRYSEMSIRHLLCGSGSGSamber	8	0.00026
ORF 629	MWIIPMVKNGCGSGSGSamber	8	0.00026
ORF 630	MTFMSCCMRNPAYRMCGSGSGSamber	8	0.00026
ORF 631	MKIPMKMVYPRCVGLGLGLRamber	8	0.00026
ORF 632	MYSMAYAMRWQSHPCGSGSGSamber	8	0.00026
ORF 633	MMARFADMLSKHKLCGSGSGSamber	8	0.00026
ORF 634	MRHHDPFSMSFRYHNYCGSGSGSamber	8	0.00026
ORF 635	MMGLRGKMYLTQMRCGSGSGSamber	8	0.00026
ORF 636	MSCKMGRMLWPMRICGSGSGSamber	8	0.00026
ORF 637	MTCRRTSYMLLSTLYHCGSGSGSamber	8	0.00026
ORF 638	MYGTWMVAMKICGSGSGSamber	8	0.00026
ORF 639	MTCAMGTMIPRKTMKCGSGSGSamber	8	0.00026
ORF 640	MSCVMGIMLARFMYCGSGSGSamber	8	0.00026
ORF 641	MYGFWMIPMRLCGSGSGSamber	8	0.00026
ORF 642	MHTPMKMLNPMCCGSGSGSamber	8	0.00026
ORF 643	MLIPMTRMIRSVMADCGSGSGSamber	8	0.00026
ORF 644	MWLIPMRKVGCGSGSGSamber	8	0.00026
ORF 645	MMIPMMRVHPICGSGSGSamber	8	0.00026
ORF 646	MWIIPMRVAGCGSGSGSamber	8	0.00026
ORF 647	MWVIPMVKMANCGSGSGSamber	8	0.00026
ORF 648	MWLIPMKKAIYCGSGSGSamber	8	0.00026
ORF 649	MTCKMGKMIPRAKMWCGSGSGSamber	8	0.00026
ORF 650	MFIPMKMLDWLRCGSGSGSamber	8	0.00026
ORF 651	MWLIPMKLLGCGSGSGSamber	8	0.00026
ORF 652	MSWMYKMQLLYPCGSGSGSamber	8	0.00026
ORF 653	MWIVPMRLVGCGSGSGSamber	8	0.00026
ORF 654	MLCSMLMATLLHCGSGSGSamber	8	0.00026
ORF 655	MMKPNMRFMIMCGSGSGSamber	8	0.00026
ORF 656	MANEYYSMKYALQYQCGSGSGSamber	8	0.00026
ORF 657	MSGYWMVPMKTCGSGSGSamber	8	0.00026
ORF 658	MYSMQHAMRYTKLPCGSGSGSamber	8	0.00026
ORF 659	MTGYWMIPMKLCGSGSGSamber	8	0.00026
ORF 660	MIVPMKMLNWFLCGSGSGSamber	8	0.00026
ORF 661	MYIPMMRLDPMCGSGSGSamber	8	0.00026
ORF 662	MWIIPMKLAAHCGSGSGSamber	8	0.00026
ORF 663	MIRILGSMMKIWYLVPCGSGSGSamber	8	0.00026
ORF 664	MSCTLLMKMLLTCGSGSGSamber	8	0.00026
ORF 665	MYGFWMVPMKRCGSGSGSamber	8	0.00026
ORF 666	MSGWWMIPMTLCGSGSGSamber	8	0.00026
ORF 667	MWAIPMKMLGCVGLGLGLRamber	8	0.00026
ORF 668	MNFMHCTFMYNMKTMLCGSGSGSamber	8	0.00026
ORF 669	MYFGSYYSMKYAMLWSCGSGSGSamber	8	0.00026
ORF 670	MKVLMWMTWRTMTCGSGSGSamber	8	0.00026
ORF 671	MWLIPMRIAIHCGSGSGSamber	8	0.00026
ORF 672	MVYYHYMTHQMLHCGSGSGSamber	8	0.00026
ORF 673	MWIIPMKMAHMCGSGSGSamber	8	0.00026
ORF 674	MWVVPMVLAGCGSGSGSamber	8	0.00026
ORF 675	MWFVPMVKMGCGSGSGSamber	8	0.00026
ORF 676	MWLIPMKIAILCGSGSGSamber	8	0.00026
ORF 677	MWLIPMKKAHPCGSGSGSamber	8	0.00026
ORF 678	MYCQLLMMMLLHCGSGSGSamber	8	0.00026
ORF 679	MFLVSAMWMNMMILARCGSGSGSamber	8	0.00026
ORF 680	MRWTCNSAMLLATLMHCGSGSGSamber	8	0.00026
ORF 681	MYRALLYSMRHALKYVCGSGSGSamber	8	0.00026
ORF 682	MWLIPMKIAIQCGSGSGSamber	8	0.00026
ORF 683	MTYLLWMSKKRLYCGSGSGSamber	8	0.00026
ORF 684	MWIIPMKKMGSCGSGSGSamber	8	0.00026
ORF 685	MWKIPMKKAGCGSGSGSamber	8	0.00026
ORF 686	MKTIMTMSWRTMTCGSGSGSamber	8	0.00026
ORF 687	MSCVMLMAILHHCGSGSGSamber	8	0.00026
ORF 688	MHCLILMKMLLYCGSGSGSamber	8	0.00026
ORF 689	MWIIPMKKTGCGSGSGSamber	8	0.00026
ORF 690	MRCLMLMMHLLHCGSGSGSamber	8	0.00026
ORF 691	MPILLCMLYHQNCGSGSGSamber	8	0.00026
ORF 692	MISYASGMRSGFLMCGSGSGSamber	8	0.00026
ORF 693	MWIIPMRLAHNCGSGSGSamber	8	0.00026
ORF 694	MSCLILMMMLLYNCGSGSGSamber	8	0.00026
ORF 695	MTGMRLNMSRSAYVLCGSGSGSamber	8	0.00026
ORF 696	MACRLLLMMLMKNCCGSGSGSamber	8	0.00026
ORF 697	MLVMSVMIMKMMWIIHCGSGSGSamber	8	0.00026
ORF 698	MWIIPMKLAYHCGSGSGSamber	8	0.00026
ORF 699	MWIVPMKKIGCGSGSGSamber	8	0.00026
ORF 700	MMCQILMAMLLHCGSGSGSamber	8	0.00026
ORF 701	MWIVPMKMRGCGSGSGSamber	8	0.00026
ORF 702	MRLYCYITMNYQLIWNCGSGSGSamber	8	0.00026
ORF 703	MYGSWMIPMKKCGSGSGSamber	8	0.00026
ORF 704	MWVVPMVLMGCGSGSGSamber	8	0.00026
ORF 705	MMIPMMLIHPMCGSGSGSamber	8	0.00026
ORF 706	MWIVPMKKAGCGSGSGSamber	8	0.00026
ORF 707	MYGYWMVPMamberRCGSGSGSamber	8	0.00026
ORF 708	MNGHWMIPMVKCGSGSGSamber	8	0.00026
ORF 709	MLGYWMVPMRVCGSGSGSamber	8	0.00026
ORF 710	MYGHWMIPMKKCGSGSGSamber	8	0.00026
ORF 711	MWIIPMIKVGCGSGSGSamber	8	0.00026
ORF 712	MIWPMRRMARGMAQCGSGSGSamber	8	0.00026
ORF 713	MKPNWLTSMRLMLRYLCGSGSGSamber	8	0.00026
ORF 714	MHCTLLMKMLLKCGSGSGSamber	8	0.00026
ORF 715	MHGWWMIPMMRCGSGSGSamber	8	0.00026
ORF 716	MLGYWMIPMQKCGSGSGSamber	8	0.00026
ORF 717	MWLIPMMRMHPECGSGSGSamber	8	0.00026
ORF 718	MWIVPMRRMGCGSGSGSamber	8	0.00026
ORF 719	MWLVPMKIAVHCGSGSGSamber	8	0.00026
ORF 720	MNGTWMIPMIRCGSGSGSamber	8	0.00026
ORF 721	MMKPNMKYMIMCGSGSGSamber	8	0.00026
ORF 722	MHWMGQMMRQLFCGSGSGSamber	8	0.00026
ORF 723	MHWMLYHNMTHVRHLTCGSGSGSamber	8	0.00026
ORF 724	MWIIPMVKMHSCGSGSGSamber	8	0.00026
ORF 725	MAMWLIPMRLLWCNICGSGSGSamber	8	0.00026
ORF 726	MYGFWMIPMILCGSGSGSamber	8	0.00026
ORF 727	MNRFLVSRMFQSRMICCGSGSGSamber	8	0.00026
ORF 728	MRCLMLMKTLIHCGSGSGSamber	8	0.00026
ORF 729	MRMFCWIVMCDRFLHRCGSGSGSamber	8	0.00026
ORF 730	MQKMYPMKRISSYCGSGSGSamber	7	0.00023
ORF 731	MHGYWMVAMKLCGSGSGSamber	7	0.00023
ORF 732	MKYDWYSLMNNTWLVKCGSGSGSamber	7	0.00023
ORF 733	MSWMYKMQLIFPCGSGSGSamber	7	0.00023
ORF 734	MWIVPMKIAHQCGSGSGSamber	7	0.00023
ORF 735	MSCLILMKMLLTCGSGSGSamber	7	0.00023
ORF 736	MMGLRGKMYETRNRKCGSGSGSamber	7	0.00023
ORF 737	MYCAMGMMIARYSMCGSGSGSamber	7	0.00023
ORF 738	MVYYLWMERRYIICGSGSGSamber	7	0.00023
ORF 739	MRMQLILRMYIYGRWHCGSGSGSamber	7	0.00023
ORF 740	MWIIPMKIAWHCGSGSGSamber	7	0.00023
ORF 741	MWLIPMVamberLGCGSGSGSamber	7	0.00023
ORF 742	MRCTILMMMLHHCGSGSGSamber	7	0.00023
ORF 743	MTIRYSWQMLDVYMLWCGSGSGSamber	7	0.00023
ORF 744	MNGYYSMRMALSYCQVCGSGSGSamber	7	0.00023
ORF 745	MWKIPMIKMGCGSGSGSamber	7	0.00023
ORF 746	MYGNWMIPMRKCGSGSGSamber	7	0.00023
ORF 747	MMYPMKLMLRSQMFNCGSGSGSamber	7	0.00023
ORF 748	MRLTCWYFMKSCYIHRCGSGSGSamber	7	0.00023
ORF 749	MNRLMVYLMQFALQHPCGSGSGSamber	7	0.00023
ORF 750	MWVIPMKKKGCGSGSGSamber	7	0.00023
ORF 751	MYGSWMIPMRLCGSGSGSamber	7	0.00023
ORF 752	MFGIWMIPMRLCGSGSGSamber	7	0.00023
ORF 753	MVCRMGIMLLRKTMICGSGSGSamber	7	0.00023
ORF 754	MMNYRLFMAMKPNRCGSGSGSamber	7	0.00023
ORF 755	MWIIPMRWAFHCGSGSGSamber	7	0.00023
ORF 756	MWIIPMIKAAFCGSGSGSamber	7	0.00023
ORF 757	MRIPMTKMASYSPMLCGSGSGSamber	7	0.00023
ORF 758	MKCIMLMAHLIHCGSGSGSamber	7	0.00023
ORF 759	MYSMMYTFMYWLIHGTCGSGSGSamber	7	0.00023
ORF 760	MWLIPMKKAISCGSGSGSamber	7	0.00023
ORF 761	MWYCQKMYRLPLCGSGSGSamber	7	0.00023
ORF 762	MHIPMMRLNPMCGSGSGSamber	7	0.00023
ORF 763	MWIIPMVKMHKCGSGSGSamber	7	0.00023
ORF 764	MWIIPMKQAGCCGSGSGSamber	7	0.00023
ORF 765	MQCSLLMMMLIHCGSGSGSamber	7	0.00023
ORF 766	MLRPNMTFMIMCGSGSGSamber	7	0.00023
ORF 767	MMARYSQMVQRLMYCGSGSGSamber	7	0.00023
ORF 768	MHCLMLMALLHHCGSGSGSamber	7	0.00023
ORF 769	MKIPMMRLHPMCGSGSGSamber	7	0.00023
ORF 770	MSRYAKSIMLTRMVILCGSGSGSamber	7	0.00023
ORF 771	MMARHSTMIYKHYYCGSGSGSamber	7	0.00023
ORF 772	MYSMRFAMNWRGLPCGSGSGSamber	7	0.00023
ORF 773	MSWMYRMTLIKPCGSGSGSamber	7	0.00023
ORF 774	MWIIPMVMVGCGSGSGSamber	7	0.00023
ORF 775	MTCVMGTMIRRRRMNCGSGSGSamber	7	0.00023
ORF 776	MRFSCYIYMMGKIHFNCGSGSGSamber	7	0.00023
ORF 777	MKQWQKMPWVTMWCGSGSGSamber	7	0.00023
ORF 778	MWIIPMVamberKGCGSGSGSamber	7	0.00023
ORF 779	MWIIPMRKAGCGSGSGSamber	7	0.00023
ORF 780	MFGHWMIPMKLCGSGSGSamber	7	0.00023
ORF 781	MKCVMLMAHLLHCGSGSGSamber	7	0.00023
ORF 782	MRQWLVPMMIILKSRMCGSGSGSamber	7	0.00023
ORF 783	MNCLMLMATLLHCGSGSGSamber	7	0.00023
ORF 784	MLIPMKMLDWYLCGSGSGSamber	7	0.00023
ORF 785	MRLLCFIRMQGQLCYNCGSGSGSamber	7	0.00023
ORF 786	MEIPMMLANPMCGSGSGSamber	7	0.00023
ORF 787	MRCLILMSMLLHCGSGSGSamber	7	0.00023
ORF 788	MWIIPMKMAHQCGSGSGSamber	7	0.00023
ORF 789	MYDMKTAMRWSMHPCGSGSGSamber	7	0.00023
ORF 790	MYSMQHAMNWSRHPCGSGSGSamber	7	0.00023
ORF 791	MWLIPMKRIGCGSGSGSamber	7	0.00023
ORF 792	MKKLMHMSWLTMRCGSGSGSamber	7	0.00023
ORF 793	MWIIPMKRAADCGSGSGSamber	7	0.00023
ORF 794	MWKIPMKMLGCGSGSGSamber	7	0.00023
ORF 795	MQQMYPMRRVSIYCGSGSGSamber	7	0.00023
ORF 796	MRLTCFIWMNDKLWINCGSGSGSamber	7	0.00023
ORF 797	MIVSSNQKMWRLFAIYCGSGSGSamber	7	0.00023
ORF 798	MWLVPMRIAGCGSGSGSamber	7	0.00023
ORF 799	MWLIPMKIALPCGSGSGSamber	7	0.00023
ORF 800	MEIPMMLAHPMCGSGSGSamber	7	0.00023
ORF 801	MKCMILLRMLYHTPRICGSGSGSamber	7	0.00023
ORF 802	MWLIPMMKVGSNDCGSGSGSamber	7	0.00023
ORF 803	MWVIPMVKMGPCGSGSGSamber	7	0.00023
ORF 804	MRLTCWYVMKGTLNLNCGSGSGSamber	7	0.00023
ORF 805	MAISVMIMGRMILLCGSGSGSamber	7	0.00023
ORF 806	MYRHLLYSMKNALTFKCGSGSGSamber	7	0.00023
ORF 807	MFIIMMNRMLWHNPMTCGSGSGSamber	7	0.00023
ORF 808	MTGNAYYSMRYALSYHCGSGSGSamber	7	0.00023
ORF 809	MRIPMKMLSMSCVGLGLGLRamber	7	0.00023
ORF 810	MFGDWMVPMRKCGSGSGSamber	7	0.00023
ORF 811	MLWNPSSRMQLCQLEYCGSGSGSamber	7	0.00023
ORF 812	MWKIPMMKIGDWRCGSGSGSamber	7	0.00023
ORF 813	MCCQILMKMLLHCGSGSGSamber	7	0.00023
ORF 814	MNCTILMAMLIHCGSGSGSamber	7	0.00023
ORF 815	MNHWAIPMMLLACHCGSGSGSamber	7	0.00023
ORF 816	MNCSLLMMMLLHCGSGSGSamber	7	0.00023
ORF 817	MRKRWLMPMIKLFSGMCGSGSGSamber	7	0.00023
ORF 818	MYVRYTWTMNPNLLWICGSGSGSamber	7	0.00023
ORF 819	MWLIPMKIAIWCGSGSGSamber	7	0.00023
ORF 820	MRWLIPMKRMIRICGSGSGSamber	7	0.00023
ORF 821	MFYPMKRMLRGPMACGSGSGSamber	7	0.00023
ORF 822	MSCLILLKMLMWNTPHCGSGSGSamber	7	0.00023
ORF 823	MWIVPMKILGCGSGSGSamber	7	0.00023
ORF 824	MKMSGKYSMRTVLRCIVGLGLGLRamber	7	0.00023
ORF 825	MKCTILMLMLLHCGSGSGSamber	7	0.00023
ORF 826	MWVIPMKIAYQCGSGSGSamber	7	0.00023
ORF 827	MHCTLLMLMLLHCGSGSGSamber	7	0.00023
ORF 828	MVCRMGLMLSRYSMCGSGSGSamber	7	0.00023
ORF 829	MMARNSNMLEKHRFCGSGSGSamber	7	0.00023
ORF 830	MTCLLLMKMLLCCGSGSGSamber	7	0.00023
ORF 831	MTCHILLKMLMANFPRCGSGSGSamber	7	0.00023
ORF 832	MDHYCYLMYMWYHTCGSGSGSamber	7	0.00023
ORF 833	MIKLNMRFMIMCGSGSGSamber	7	0.00023
ORF 834	MLGWWMIPMVLCGSGSGSamber	7	0.00023
ORF 835	MRLTCWLLMGGVMLINCGSGSGSamber	7	0.00023
ORF 836	MYSMRMAMHWTALPVCGSGSGSamber	6	0.0002
ORF 837	MWIIPMRIAYHCGSGSGSamber	6	0.0002
ORF 838	MMGLRGRMYMSVNWTCGSGSGSamber	6	0.0002
ORF 839	MFIFMANKMLWAPLTLCGSGSGSamber	6	0.0002
ORF 840	MWLIPMKKAVACGSGSGSamber	6	0.0002
ORF 841	MIRPNMRFMIMCGSGSGSamber	6	0.0002
ORF 842	MWVIPMVMAYHCGSGSGSamber	6	0.0002
ORF 843	MNGTWMIPMKRCGSGSGSamber	6	0.0002
ORF 844	MDWLIPMVRMQKSCGSGSGSamber	6	0.0002
ORF 845	MLIPMKMVNWLKCGSGSGSamber	6	0.0002
ORF 846	MRCTLLMKMLIHCGSGSGSamber	6	0.0002
ORF 847	MYIPMVRMYRGPMACGSGSGSamber	6	0.0002
ORF 848	MWIIPMVKAYLCGSGSGSamber	6	0.0002
ORF 849	MWVIPMVKARLCGSGSGSamber	6	0.0002
ORF 850	MLCRMGLMIHRTMMPCGSGSGSamber	6	0.0002
ORF 851	MVYVKWRPMMRHQLLICGSGSGSamber	6	0.0002
ORF 852	MWVIPMKTLGCGSGSGSamber	6	0.0002
ORF 853	MWIIAMIKAGCGSGSGSamber	6	0.0002
ORF 854	MWSIPMVKMGCGSGSGSamber	6	0.0002
ORF 855	MSCLMGIMIPRSRMCGSGSGSamber	6	0.0002
ORF 856	MLFNRVPSMTSLMLYMCGSGSGSamber	6	0.0002
ORF 857	MNGWWMINMKKCGSGSGSamber	6	0.0002
ORF 858	MHCEILMKMLLLISSQCGSGSGSamber	6	0.0002
ORF 859	MMARRSPMLLRLLYCGSGSGSamber	6	0.0002
ORF 860	MQRMYVMKMLNPYCGSGSGSamber	6	0.0002
ORF 861	MIIPMIMLNWRICGSGSGSamber	6	0.0002
ORF 862	MLIPMMLVHPMCGSGSGSamber	6	0.0002
ORF 863	MWIIPMKLAHSCGSGSGSamber	6	0.0002
ORF 864	MKTMSGMYRSMAFCGSGSGSamber	6	0.0002
ORF 865	MIYPNMRYMIMCGSGSGSamber	6	0.0002
ORF 866	MYGTWMVPMRLCGSGSGSamber	6	0.0002
ORF 867	MQKMYPMKRINKLCGSGSGSamber	6	0.0002
ORF 868	MYSMWRAMLWSQYPNCGSGSGSamber	6	0.0002
ORF 869	MKRLMGMRWKTMKCGSGSGSamber	6	0.0002
ORF 870	MWIIPMRYMGCGSGSGSamber	6	0.0002
ORF 871	MWLIPMVTMGCGSGSGSamber	6	0.0002
ORF 872	MYYCTKMYRLWYCGSGSGSamber	6	0.0002
ORF 873	MYMISVMIMYQMIIMHCGSGSGSamber	6	0.0002
ORF 874	MMVPMQRMLQSAMYICGSGSGSamber	6	0.0002
ORF 875	MWIIPMVKAGDCGSGSGSamber	6	0.0002
ORF 876	MWMLAYSMAHAMWYCGSGSGSamber	6	0.0002
ORF 877	MPNSWYSMKWALRYTCGSGSGSamber	6	0.0002
ORF 878	MWLVPMKIAVSCGSGSGSamber	6	0.0002
ORF 879	MTCRMGLMIRRDAMNCGSGSGSamber	6	0.0002
ORF 880	MTYLLWTMRERVWVYCGSGSGSamber	6	0.0002
ORF 881	MITPNMRFMIMCGSGSGSamber	6	0.0002
ORF 882	MWIMPMVKMGCGSGSGSamber	6	0.0002
ORF 883	MWIIPMRWAHPCGSGSGSamber	6	0.0002
ORF 884	MWIIPMMIAYLNCGSGSGSamber	6	0.0002
ORF 885	MHCKMGIMLSHMPMNCGSGSGSamber	6	0.0002
ORF 886	MKCDILLTMLYHWSSRCGSGSGSamber	6	0.0002
ORF 887	MWIIPMKKAHQCGSGSGSamber	6	0.0002
ORF 888	MYSMKFATMLPNLQAWCGSGSGSamber	6	0.0002
ORF 889	MTCEILMKMLIHCGSGSGSamber	6	0.0002
ORF 890	MVIPMVMLNWKKCGSGSGSamber	6	0.0002
ORF 891	MSCTWFEMMIRLLRCGSGSGSamber	6	0.0002
ORF 892	MHIPMMLVNPMCGSGSGSamber	6	0.0002
ORF 893	MWGTWMIPMKTCGSGSGSamber	6	0.0002
ORF 894	MWIIPMKKAQHCGSGSGSamber	6	0.0002
ORF 895	MMGLRGMMYITQYRCGSGSGSamber	6	0.0002
ORF 896	MWIIPMKKAHRCGSGSGSamber	6	0.0002
ORF 897	MYSMRRAMLWQEDPCGSGSGSamber	6	0.0002
ORF 898	MKCTILLKMLMHYTTECGSGSGSamber	6	0.0002
ORF 899	MTYVLWVMPMPRLILCGSGSGSamber	6	0.0002
ORF 900	MTCILLMMMLLHCGSGSGSamber	6	0.0002
ORF 901	MSCELLMKMLLNCGSGSGSamber	6	0.0002
ORF 902	MKTLMLMSWITMRCGSGSGSamber	6	0.0002
ORF 903	MLIPMVMLDWSLCGSGSGSamber	6	0.0002
ORF 904	MWLIPMKTRGCGSGSGSamber	6	0.0002
ORF 905	MYGYWMIAMIRCGSGSGSamber	6	0.0002
ORF 906	MLFSNKLSMKLKMTLWCGSGSGSamber	6	0.0002
ORF 907	MMARNTQMIAAYYYCGSGSGSamber	6	0.0002
ORF 908	MCMKHCMNPHMCCGSGSGSamber	6	0.0002
ORF 909	MGYWIIPMRIAYTVHCGSGSGSamber	6	0.0002
ORF 910	MMFRNLDMLSKHYYCGSGSGSamber	6	0.0002
ORF 911	MRRFYCWIMMGSIYQKCGSGSGSamber	6	0.0002
ORF 912	MTCKMGTMLPRYWMDCGSGSGSamber	6	0.0002
ORF 913	MQFNAFSMRSVMIHMCGSGSGSamber	6	0.0002
ORF 914	MILASLPYMLHYLRYICGSGSGSamber	6	0.0002
ORF 915	MFGDWMVPMKTCGSGSGSamber	6	0.0002
ORF 916	MFGTWMIPMRTCGSGSGSamber	6	0.0002
ORF 917	MYLRMFRMSGPYMSCGSGSGSamber	6	0.0002
ORF 918	MWKIPMRLLGCGSGSGSamber	6	0.0002
ORF 919	MWLIPMVKAIHCGSGSGSamber	6	0.0002
ORF 920	MKCLMLLMTLMNRLCGSGSGSamber	6	0.0002
ORF 921	MWIIPMRTAGCGSGSGSamber	6	0.0002
ORF 922	MWLIPMKTLGCGSGSGSamber	6	0.0002
ORF 923	MWIIPMVMAFQCGSGSGSamber	6	0.0002
ORF 924	MWIIPMVKAHDCGSGSGSamber	6	0.0002
ORF 925	MLGWWMVPMRTCGSGSGSamber	6	0.0002
ORF 926	MWIIPMVIRGCGSGSGSamber	6	0.0002
ORF 927	MKCCLLMKMLLFGCGSGSGSamber	6	0.0002
ORF 928	MHGFWMIPMVTCGSGSGSamber	6	0.0002
ORF 929	MSCLMLMKTLIHCGSGSGSamber	6	0.0002
ORF 930	MRLICFIHMNKHLIFRCGSGSGSamber	6	0.0002
ORF 931	MWLVPMKLAGCGSGSGSamber	6	0.0002
ORF 932	MMARFSRMSLRHYFCGSGSGSamber	6	0.0002
ORF 933	MWIIPMKMAAPCGSGSGSamber	6	0.0002
ORF 934	MWLIPMKLAASCGSGSGSamber	6	0.0002
ORF 935	MWIIPMKTAHPCGSGSGSamber	6	0.0002
ORF 936	MIGMAWYPMASLLSIRCGSGSGSamber	6	0.0002
ORF 937	MHGWWMITMVLCGSGSGSamber	6	0.0002
ORF 938	MNRDRMMLCKWACGSGSGSamber	6	0.0002
ORF 939	MYWIIPMVKMATGCGSGSGSamber	6	0.0002
ORF 940	MHCRLLMMMLLHCGSGSGSamber	6	0.0002
ORF 941	MYDMSTAMRWKRYPACGSGSGSamber	6	0.0002
ORF 942	MYIFMMGRMLFAPRTICGSGSGSamber	6	0.0002
ORF 943	MRTMSGMLRSLAFCGSGSGSamber	6	0.0002
ORF 944	MYGTWMIPMQTCGSGSGSamber	6	0.0002
ORF 945	MRCQILMAMLLHCGSGSGSamber	6	0.0002
ORF 946	MRWLIPMVKMIQSCGSGSGSamber	6	0.0002
ORF 947	MLIPMKMLDWYRCGSGSGSamber	6	0.0002
ORF 948	MMARFASMTFRLYYCGSGSGSamber	6	0.0002
ORF 949	MSYMYRMIRVTCCGSGSGSamber	6	0.0002
ORF 950	MWKVWQMMPICINTCGSGSGSamber	6	0.0002
ORF 951	MWIIPMKWAAPCGSGSGSamber	6	0.0002
ORF 952	MWIIPMKKAGTCGSGSGSamber	6	0.0002
ORF 953	MWLIPMVKMSCGSGSGSamber	6	0.0002
ORF 954	MWIIPMVMAAFFGMCGSGSGSamber	6	0.0002
ORF 955	MYGWWMKPMKICGSGSGSamber	6	0.0002
ORF 956	MLGYWMIPMKICGSGSGSamber	6	0.0002
ORF 957	MWIIPMKKAHHCGSGSGSamber	6	0.0002
ORF 958	MPSCYKKLMTMWYYTFCGSGSGSamber	6	0.0002
ORF 959	MFGNWMVPMKTCGSGSGSamber	6	0.0002
ORF 960	MKCIILLKMLYHDHNSCGSGSGSamber	6	0.0002
ORF 961	MSCKMGLMIVRKMMHCGSGSGSamber	6	0.0002
ORF 962	MTCKMGRMFSMGRFQCGSGSGSamber	6	0.0002
ORF 963	MYSMRYAMRFTYLQCGSGSGSamber	6	0.0002
ORF 964	MKCVLLLMMLYHSHRPCGSGSGSamber	6	0.0002
ORF 965	MSCRMLMATLLHCGSGSGSamber	6	0.0002
ORF 966	MYSMKYTLMTRTSWLRCGSGSGSamber	6	0.0002
ORF 967	MQKMYPMKRLNHRCGSGSGSamber	6	0.0002
ORF 968	MKYLMMMRWKTMQCGSGSGSamber	6	0.0002
ORF 969	MAIPMMRIHPMCGSGSGSamber	6	0.0002
ORF 970	MWVIPMKIAAHCGSGSGSamber	6	0.0002
ORF 971	MNGFWMVPMKKCGSGSGSamber	6	0.0002
ORF 972	MPHSYYSMKFALQYTCGSGSGSamber	6	0.0002
ORF 973	MWIIPMKTMGCCGSGSGSamber	6	0.0002
ORF 974	MLGYWMIPMMMCGSGSGSamber	6	0.0002
ORF 975	MYCKLLMAMLLHNCGSGSGSamber	6	0.0002
ORF 976	MMGRHSTMLIRYLFCGSGSGSamber	6	0.0002
ORF 977	MFCKMGIMLARMQMQCGSGSGSamber	6	0.0002
ORF 978	MSCTILMLMLIANYGQCGSGSGSamber	6	0.0002
ORF 979	MSWYYSMMYALRYSCGSGSGSamber	6	0.0002
ORF 980	MYSMERAMRWHKLPLCGSGSGSamber	6	0.0002
ORF 981	MFGTWYSMRWAVRACGSGSGSamber	6	0.0002
ORF 982	MMPRQVGRMGVIFRIHCGSGSGSamber	6	0.0002
ORF 983	MWVVPMVTMGCGSGSGSamber	6	0.0002
ORF 984	MMIPMMTLHPMCGSGSGSamber	6	0.0002
ORF 985	MNGWWMVPMRKCGSGSGSamber	6	0.0002
ORF 986	MSCHMLMATLLLCGSGSGSamber	5	0.00017
ORF 987	MPLGMYYSMKHALSYTCGSGSGSamber	5	0.00017
ORF 988	MWIIPMIKAALCGSGSGSamber	5	0.00017
ORF 989	MNGWWMITMVKCGSGSGSamber	5	0.00017
ORF 990	MDRWLHPMRVLLCRVVGLGLGLRamber	5	0.00017
ORF 991	MHYLRYNLMTGYELLTCGSGSGSamber	5	0.00017
ORF 992	MWIIPMRKAHQCGSGSGSamber	5	0.00017
ORF 993	MYGFWMVPMRVCGSGSGSamber	5	0.00017
ORF 994	MKCTLLMLMLIHCGSGSGSamber	5	0.00017
ORF 995	MWLIPMVKAAKCGSGSGSamber	5	0.00017
ORF 996	MRCELLLKMLMNSWLACGSGSGSamber	5	0.00017
ORF 997	MNGYWMVPMKRCGSGSGSamber	5	0.00017
ORF 998	MWIVPMILSGCGSGSGSamber	5	0.00017
ORF 999	MYSMRYAMAFSFGVCGSGSGSamber	5	0.00017
ORF 1000	MWIVPMVLAHHCGSGSGSamber	5	0.00017
ORF 1001	MWIIPMKHAHPCGSGSGSamber	5	0.00017
ORF 1002	MRMLCWFVMRGTLITRCGSGSGSamber	5	0.00017
ORF 1003	MKDWYIPMRVLLCRLCGSGSGSamber	5	0.00017
ORF 1004	MYSMKYAMRWHHAPCGSGSGSamber	5	0.00017
ORF 1005	MWLIPMIRLGCGSGSGSamber	5	0.00017
ORF 1006	MYGTWMIVMKKCGSGSGSamber	5	0.00017
ORF 1007	MPVGEYYSMPHALSYTCGSGSGSamber	5	0.00017
ORF 1008	MSCLVLMKMLIHCGSGSGSamber	5	0.00017
ORF 1009	MWIVPMVRMGNCGSGSGSamber	5	0.00017
ORF 1010	MMARWAGMAQKHMYCGSGSGSamber	5	0.00017
ORF 1011	MTCVILMKMLHHCGSGSGSamber	5	0.00017
ORF 1012	MWIIPMKKAGWCGSGSGSamber	5	0.00017
ORF 1013	MMLPMKRMLRSMMMSCGSGSGSamber	5	0.00017
ORF 1014	MYGYWMLPMRKCGSGSGSamber	5	0.00017
ORF 1015	MRLLGQKMALLYWACGSGSGSamber	5	0.00017
ORF 1016	MDCKMGIMINRLVMVCGSGSGSamber	5	0.00017
ORF 1017	MSCLMLMATLIHGCGSGSGSamber	5	0.00017
ORF 1018	MACLILMKMLHHLNCSCGSGSGSamber	5	0.00017
ORF 1019	MHCTLLLMMLYHGMCGSGSGSamber	5	0.00017
ORF 1020	MSCLMLMMTLIHCGSGSGSamber	5	0.00017
ORF 1021	MYSMAYAMLWQQAPTCGSGSGSamber	5	0.00017
ORF 1022	MWIIPMQKAAYCGSGSGSamber	5	0.00017
ORF 1023	MWLIPMKVAVSCGSGSGSamber	5	0.00017
ORF 1024	MWLIPMKKAINCGSGSGSamber	5	0.00017
ORF 1025	MKCLMLMATLLKCGSGSGSamber	5	0.00017
ORF 1026	MTWLIPMKHAYRMCGSGSGSamber	5	0.00017
ORF 1027	MQKMYPMKRSNPYCGSGSGSamber	5	0.00017
ORF 1028	MYGWWMIPMSICGSGSGSamber	5	0.00017
ORF 1029	MAWLIPMKRAWQMCGSGSGSamber	5	0.00017
ORF 1030	MLGYWMVPMKTCGSGSGSamber	5	0.00017
ORF 1031	MEIPMMMRHPMCGSGSGSamber	5	0.00017
ORF 1032	MKCNILMAMLLHCGSGSGSamber	5	0.00017
ORF 1033	MSCLLLMSMLIHCGSGSGSamber	5	0.00017
ORF 1034	MWLFPMRTMAHSLMIPCGSGSGSamber	5	0.00017
ORF 1035	MWIIPMKMVHHCGSGSGSamber	5	0.00017
ORF 1036	MGWSIPMVRMKHYCGSGSGSamber	5	0.00017
ORF 1037	MWIIPMKIAASCGSGSGSamber	5	0.00017
ORF 1038	MMARHADMVARHFYCGSGSGSamber	5	0.00017
ORF 1039	MSCLLLMMMLLHLRPTCGSGSGSamber	5	0.00017
ORF 1040	MWLIPMKLAYHCGSGSGSamber	5	0.00017
ORF 1041	MWAIPMVKMACGSGSGSamber	5	0.00017
ORF 1042	MSCSMLMAHLLHCGSGSGSamber	5	0.00017
ORF 1043	MWIVPMKISGCGSGSGSamber	5	0.00017
ORF 1044	MWLIPMMKAQRNCGSGSGSamber	5	0.00017
ORF 1045	MRCLILMAMLHHNLRACGSGSGSamber	5	0.00017
ORF 1046	MWIIPMVMAAQCGSGSGSamber	5	0.00017
ORF 1047	MWLFNALSMKLMMIWMCGSGSGSamber	5	0.00017
ORF 1048	MWIIPMRKLGCGSGSGSamber	5	0.00017
ORF 1049	MWIIPMKKASPCGSGSGSamber	5	0.00017
ORF 1050	MYGSWMIPMQKCGSGSGSamber	5	0.00017
ORF 1051	MWIIPMVRAHKCGSGSGSamber	5	0.00017
ORF 1052	MPIYSYYSMRFALAYNCGSGSGSamber	5	0.00017
ORF 1053	MMGWWMIPMKRCGSGSGSamber	5	0.00017
ORF 1054	MKCLLLMKMLLTCCGSGSGSamber	5	0.00017
ORF 1055	MILPSMKYMIMCGSGSGSamber	5	0.00017
ORF 1056	MWIIPMRLAFHCGSGSGSamber	5	0.00017
ORF 1057	MQKMFPMKKVNLYCGSGSGSamber	5	0.00017
ORF 1058	MFYRMENAMQWADLFTCGSGSGSamber	5	0.00017
ORF 1059	MKCLLLMSMLLHCGSGSGSamber	5	0.00017
ORF 1060	MRFNCYIIMGDHVWWRCGSGSGSamber	5	0.00017
ORF 1061	MWVVPMKIAHHCGSGSGSamber	5	0.00017
ORF 1062	MSCIILMMMLLKCGSGSGSamber	5	0.00017
ORF 1063	MTVPMKMVSIRCVGLGLGLRamber	5	0.00017
ORF 1064	MKCRMGLMLPRSSMCGSGSGSamber	5	0.00017
ORF 1065	MWVVPMKIAYPCGSGSGSamber	5	0.00017
ORF 1066	MSCTILLMMLLHCKCGSGSGSamber	5	0.00017
ORF 1067	MWIVPMKRAAYCGSGSGSamber	5	0.00017
ORF 1068	MGLWIIPMERMAWIPCGSGSGSamber	5	0.00017
ORF 1069	MWIIPMRIAAQCGSGSGSamber	5	0.00017
ORF 1070	MKCLILLamberMLMHNAYNCGSGSGSamber	5	0.00017
ORF 1071	MSCKMGYMMPRHRMTLCGSGSGSamber	5	0.00017
ORF 1072	MMSGRCKMMSLYMIYICGSGSGSamber	5	0.00017
ORF 1073	MNGYWMIPMRLCGSGSGSamber	5	0.00017
ORF 1074	MIKPMITMAMAAWRCGSGSGSamber	5	0.00017
ORF 1075	MSCRMGLMLPRQRMCGSGSGSamber	5	0.00017
ORF 1076	MRRYLRSAMIVSRMVVCGSGSGSamber	5	0.00017
ORF 1077	MYSMQFAMWWATLPKCGSGSGSamber	5	0.00017
ORF 1078	MWIVPMKIAYFCGSGSGSamber	5	0.00017
ORF 1079	MKCMILLMMLYHWRESCGSGSGSamber	5	0.00017
ORF 1080	MYKWAVPMKRLACNSCGSGSGSamber	5	0.00017
ORF 1081	MKCLLLMKMLLSCGSGSGSamber	5	0.00017
ORF 1082	MQCTILLMMLYANGCGSGSGSamber	5	0.00017
ORF 1083	MWYIIMMKEMLWYCGSGSGSamber	5	0.00017
ORF 1084	MYGYWMMPMKVCGSGSGSamber	5	0.00017
ORF 1085	MNAGCLLLMKMLLLLKCGSGSGSamber	5	0.00017
ORF 1086	MYGFWMIPMIRCGSGSGSamber	5	0.00017
ORF 1087	MRCQILMAMLLANYARCGSGSGSamber	5	0.00017
ORF 1088	MYGWWMIPMSMCGSGSGSamber	5	0.00017
ORF 1089	MRLNCWLLMKGTIQHKCGSGSGSamber	5	0.00017
ORF 1090	MWIIPMKKMGACGSGSGSamber	5	0.00017
ORF 1091	MWIVPMVIKGCGSGSGSamber	5	0.00017
ORF 1092	MWLIPMRLMGCGSGSGSamber	5	0.00017
ORF 1093	MWVIPMRLAGCGSGSGSamber	5	0.00017
ORF 1094	MWVIPMVKAAMCGSGSGSamber	5	0.00017
ORF 1095	MWVIPMMIAHKSCGSGSGSamber	5	0.00017
ORF 1096	MYMLPYNMETALRIRCGSGSGSamber	5	0.00017
ORF 1097	MWKIPMVQAGCGSGSGSamber	5	0.00017
ORF 1098	MWIIPMKTAAACGSGSGSamber	5	0.00017
ORF 1099	MQIPMMLLNPMCGSGSGSamber	5	0.00017
ORF 1100	MMKLNMRFMIMCGSGSGSamber	5	0.00017
ORF 1101	MRLRCYIWMKNSLIFRCGSGSGSamber	5	0.00017
ORF 1102	MWVIPMVMKGCGSGSGSamber	5	0.00017
ORF 1103	MRFSCWILMSGHMLLRCGSGSGSamber	5	0.00017
ORF 1104	MRLYCWILMQQQAIYRCGSGSGSamber	5	0.00017
ORF 1105	MGRRCLLLMKMLIHNHCGSGSGSamber	5	0.00017
ORF 1106	MWIIPMRLAYWCGSGSGSamber	5	0.00017
ORF 1107	MWIIPMVQAAKCGSGSGSamber	5	0.00017
ORF 1108	MMARYASMLLKHKWCGSGSGSamber	5	0.00017
ORF 1109	MFGTWMVPMVRCGSGSGSamber	5	0.00017
ORF 1110	MWVIPMKIAARCGSGSGSamber	5	0.00017
ORF 1111	MWIVPMRLAGCGSGSGSamber	5	0.00017
ORF 1112	MYSMTYAMLWVAHPQCGSGSGSamber	5	0.00017
ORF 1113	MIIAMVMLNWELCGSGSGSamber	5	0.00017
ORF 1114	MWVIPMVLSGCGSGSGSamber	5	0.00017
ORF 1115	MYTSMRYMCHFRFAMCGSGSGSamber	5	0.00017
ORF 1116	MRCTMLMATLIHCGSGSGSamber	5	0.00017
ORF 1117	MWITPMRKMGCGSGSGSamber	5	0.00017
ORF 1118	MAIKGRMMILRGKMCGSGSGSamber	5	0.00017
ORF 1119	MPMSCIAMWGLYHRCGSGSGSamber	5	0.00017
ORF 1120	MWRVPMKISGCVGLGLGLRamber	5	0.00017
ORF 1121	MWDIPMVRSGCGSGSGSamber	5	0.00017
ORF 1122	MKRDSRMRCILLRCGSGSGSamber	5	0.00017
ORF 1123	MWIIPMamberKAHWCGSGSGSamber	5	0.00017
ORF 1124	MSCVLLMKMLLTCGSGSGSamber	5	0.00017
ORF 1125	MKLWLVPMRTLLCRICGSGSGSamber	5	0.00017
ORF 1126	MYIMRWAMRLNWMLTCGSGSGSamber	5	0.00017
ORF 1127	MWLIPMQLVGCGSGSGSamber	5	0.00017
ORF 1128	MSGYWMIPMRVCGSGSGSamber	5	0.00017
ORF 1129	MWIIPMMMAARNCGSGSGSamber	5	0.00017
ORF 1130	MWIIPMIKMGCGSGSGSamber	5	0.00017
ORF 1131	MFGWWMIAMSRCGSGSGSamber	5	0.00017
ORF 1132	MWVIPMKIAFPCGSGSGSamber	5	0.00017
ORF 1133	MHGWWMVSMKTCGSGSGSamber	5	0.00017
ORF 1134	MWKVPMKVLGCVGLGLGLRamber	5	0.00017
ORF 1135	MSCLLLMKMLLACGSGSGSamber	5	0.00017
ORF 1136	MWYCAKMYRLYHCGSGSGSamber	5	0.00017
ORF 1137	MWLIPMamberKAGCGSGSGSamber	5	0.00017
ORF 1138	MNDSCQYLMLMLLKRDCGSGSGSamber	5	0.00017
ORF 1139	MVIPMMRVHPMCGSGSGSamber	5	0.00017
ORF 1140	MVCIMGRMLPMYWTICGSGSGSamber	5	0.00017
ORF 1141	MRCLMLIMHLMLGTCGSGSGSamber	5	0.00017
ORF 1142	MKNLGLPQMPRGRKMLCGSGSGSamber	5	0.00017
ORF 1143	MLKPNMTFMIMCGSGSGSamber	5	0.00017
ORF 1144	MSCLILMKMLYAGCGSGSGSamber	5	0.00017
ORF 1145	MFCKNTSYMLLATLYHCGSGSGSamber	5	0.00017
ORF 1146	MRCLLLMMMLMHQLCGSGSGSamber	5	0.00017
ORF 1147	MSMKSCLRMTFPRYLMCGSGSGSamber	5	0.00017
ORF 1148	MSGWWMVPMKLCGSGSGSamber	5	0.00017
ORF 1149	MNCTLLIKMLYHFRTGCGSGSGSamber	5	0.00017
ORF 1150	MYGWWMIPMHKCGSGSGSamber	5	0.00017
ORF 1151	MMVPMMRLHPMCGSGSGSamber	5	0.00017
ORF 1152	MWLIPMRRIGCVGLGLGLRamber	5	0.00017
ORF 1153	MWIIPMVIAANCGSGSGSamber	5	0.00017
ORF 1154	MWIVPMMLAHYSCGSGSGSamber	5	0.00017
ORF 1155	MKMHIVAKMYRYYQSICGSGSGSamber	5	0.00017
ORF 1156	MYIMSIMIMYRMCIVSCGSGSGSamber	5	0.00017
ORF 1157	MWIIPMVKMAHCGSGSGSamber	5	0.00017
ORF 1158	MCGWLIPMVKMYQFACGSGSGSamber	5	0.00017
ORF 1159	MYSMQYAMSYNALPDCGSGSGSamber	5	0.00017
ORF 1160	MWIIPMVKAGNCGSGSGSamber	5	0.00017
ORF 1161	MMYRYLSMLTRHRFCGSGSGSamber	5	0.00017
ORF 1162	MRKPNMKYMIMCGSGSGSamber	5	0.00017
ORF 1163	MGWAIPMKKAHYYCGSGSGSamber	5	0.00017
ORF 1164	MMWIVSRTMHLLTSIECGSGSGSamber	5	0.00017
ORF 1165	MDYWLIPMKMAACYCGSGSGSamber	5	0.00017
ORF 1166	MSMQKMTSMLCYYIWTCGSGSGSamber	5	0.00017
ORF 1167	MIYYLWMSRRMIVCGSGSGSamber	5	0.00017
ORF 1168	MNGWWMVVMQKCGSGSGSamber	5	0.00017
ORF 1169	MWIIPMRLAAWCGSGSGSamber	5	0.00017
ORF 1170	MWIVPMRKAHLCGSGSGSamber	5	0.00017
ORF 1171	MQVPMMLLHPMCGSGSGSamber	5	0.00017
ORF 1172	MNKDLMRLCSRIVGLGLGLRamber	5	0.00017
ORF 1173	MLWSKSSQMYLCALLMCGSGSGSamber	5	0.00017
ORF 1174	MNCKMGRMYIYRMEICGSGSGSamber	5	0.00017
ORF 1175	MWIIPMKMAALCGSGSGSamber	5	0.00017
ORF 1176	MVMSRMMTMLCYFLVKCGSGSGSamber	5	0.00017
ORF 1177	MYGYWMIPMRRCGSGSGSamber	5	0.00017
ORF 1178	MKTLMHMSWRTMRCGSGSGSamber	5	0.00017
ORF 1179	MMCLILMKMLLKCGSGSGSamber	5	0.00017
ORF 1180	MRCSILMCMLLHCGSGSGSamber	5	0.00017
ORF 1181	MIYVLFKYMEMPRLRRCGSGSGSamber	5	0.00017
ORF 1182	MLIPMRMLDWKNCGSGSGSamber	5	0.00017
ORF 1183	MYSMARAMLWQSFPYCGSGSGSamber	5	0.00017
ORF 1184	MWMIPMVKAVACGSGSGSamber	5	0.00017
ORF 1185	MKTMTGMPRSLAFCGSGSGSamber	5	0.00017
ORF 1186	MYSMKYAMRYSFSKCGSGSGSamber	5	0.00017
ORF 1187	MWIKPMVIVGCVGLGLGLRamber	5	0.00017
ORF 1188	MWLIPMKIAVLCGSGSGSamber	5	0.00017
ORF 1189	MWIIPMKKAHLCGSGSGSamber	5	0.00017
ORF 1190	MYGFWMIAMVKCGSGSGSamber	5	0.00017
ORF 1191	MKDWSIPMVRLRCRVGLGLGLRamber	5	0.00017
ORF 1192	MRCKMGIMLGRAMLCGSGSGSamber	5	0.00017
ORF 1193	MAIPMVKMSDHHWPYCGSGSGSamber	5	0.00017
ORF 1194	MMHCNPGKMGWMLPRPCGSGSGSamber	5	0.00017
ORF 1195	MNCILLMKMLYHCGSGSGSamber	5	0.00017
ORF 1196	MYWIIPMRKMANCGSGSGSamber	5	0.00017
ORF 1197	MMGLQGWMFRNIKACGSGSGSamber	5	0.00017
ORF 1198	MRCLLLLKMLYAYKSSCGSGSGSamber	5	0.00017
ORF 1199	MTCKMGRMLTQSYMCGSGSGSamber	5	0.00017
ORF 1200	MKHWQRMPWVTVACGSGSGSamber	5	0.00017
ORF 1201	MACLVLMAMLLRGCGSGSGSamber	5	0.00017
ORF 1202	MHCVLLMKMLYHCGSGSGSamber	5	0.00017
ORF 1203	MWVIPMKIAYHCGSGSGSamber	5	0.00017
ORF 1204	MIGRSIMFMNRMILFKCGSGSGSamber	5	0.00017
ORF 1205	MSVFGRMMVFRGAMCGSGSGSamber	5	0.00017
ORF 1206	MTCEILLKMLMHGYWTCGSGSGSamber	5	0.00017
ORF 1207	MWIIPMVKARLCGSGSGSamber	5	0.00017
ORF 1208	MWKIPMKTVGCGSGSGSamber	5	0.00017
ORF 1209	MKMIMDMAWKTMQCGSGSGSamber	5	0.00017
ORF 1210	MAGYWMIPMKTCGSGSGSamber	5	0.00017
ORF 1211	MMRPNMRYMIMCGSGSGSamber	5	0.00017
ORF 1212	MWIIPMTLSGCGSGSGSamber	5	0.00017
ORF 1213	MWLVPMTWMAFSWMMPCGSGSGSamber	5	0.00017
ORF 1214	MWLIPMIKSGCGSGSGSamber	5	0.00017
ORF 1215	MIRPNMTFMIMCGSGSGSamber	5	0.00017
ORF 1216	MRYSCWIIMRGNFLNNCGSGSGSamber	5	0.00017
ORF 1217	MIIPMVMLNWPKCGSGSGSamber	5	0.00017
ORF 1218	MIVPMKMLDWPRCGSGSGSamber	5	0.00017
ORF 1219	MQRIHCLLMKMHSLYGCGSGSGSamber	5	0.00017
ORF 1220	MRCLMLMLHLLHCGSGSGSamber	5	0.00017
ORF 1221	MRFHCFIIMQNSCYWRCGSGSGSamber	5	0.00017
ORF 1222	MWWVPMKIAIPCGSGSGSamber	5	0.00017
ORF 1223	MWLIPMVKAISCGSGSGSamber	5	0.00017
ORF 1224	MKQLMHMKWLTMSCGSGSGSamber	5	0.00017
ORF 1225	MRLLCWIRMKGHVLHNCGSGSGSamber	5	0.00017
ORF 1226	MRFHCWYVMAQKVIWRCGSGSGSamber	5	0.00017
ORF 1227	MWLVPMKIAILCGSGSGSamber	5	0.00017
ORF 1228	MYYCAKMYRLRHCGSGSGSamber	5	0.00017
ORF 1229	MWVIPMMMAYWSCGSGSGSamber	5	0.00017
ORF 1230	MSCTILMMMLLLCGSGSGSamber	5	0.00017
ORF 1231	MVIPMKMLDWGRCGSGSGSamber	5	0.00017
ORF 1232	MIIPMRVMEHMNGLLCGSGSGSamber	5	0.00017
ORF 1233	MITPNMKYMIMCGSGSGSamber	5	0.00017
ORF 1234	MLWYYSMMHALNYSCGSGSGSamber	5	0.00017
ORF 1235	MRCLILMKMLHHCGSGSGSamber	5	0.00017
ORF 1236	MIVPMKMLDWAKCGSGSGSamber	5	0.00017
ORF 1237	MVIPMRMVDWMRCGSGSGSamber	5	0.00017
ORF 1238	MVRLHCWIMMNNTIVRCGSGSGSamber	4	0.00013
ORF 1239	MSCLILMKMLLLCGSGSGSamber	4	0.00013
ORF 1240	MMMLIIRNMYLYGFRTCGSGSGSamber	4	0.00013
ORF 1241	MRCLMLMSILLHCGSGSGSamber	4	0.00013
ORF 1242	MKYLVSQMWNRMVILCGSGSGSamber	4	0.00013
ORF 1243	MSCVMLMKILLHCGSGSGSamber	4	0.00013
ORF 1244	MYIPMMRVDVMCGSGSGSamber	4	0.00013
ORF 1245	MFIFMGPNMHMYWAPSCGSGSGSamber	4	0.00013
ORF 1246	MRFVCWIRMRTEVIWNCGSGSGSamber	4	0.00013
ORF 1247	MYGDWMIPMILCGSGSGSamber	4	0.00013
ORF 1248	MFGHWMIPMamberLCGSGSGSamber	4	0.00013
ORF 1249	MWIIVMKMAGCGSGSGSamber	4	0.00013
ORF 1250	MRCKMGRMFRMPIVCGSGSGSamber	4	0.00013
ORF 1251	MIIPMKMVDLFNCGSGSGSamber	4	0.00013
ORF 1252	MYGNWMVPMKKCGSGSGSamber	4	0.00013
ORF 1253	MPVDGYYRMKTALTFGCGSGSGSamber	4	0.00013
ORF 1254	MIMTCKMIYLSTRCGSGSGSamber	4	0.00013
ORF 1255	MWIIPMQKAALCGSGSGSamber	4	0.00013
ORF 1256	MKCQILMAMLLHSVSGCGSGSGSamber	4	0.00013
ORF 1257	MWIVPMVTSGCGSGSGSamber	4	0.00013
ORF 1258	MWIVPMKKAAMCGSGSGSamber	4	0.00013
ORF 1259	MQIPMMLVSPWCGSGSGSamber	4	0.00013
ORF 1260	MWIIPMVWAHSCGSGSGSamber	4	0.00013
ORF 1261	MYSMAYAMSYRHNPCGSGSGSamber	4	0.00013
ORF 1262	MYLTTRMLMNKMVIWACGSGSGSamber	4	0.00013
ORF 1263	MNKSCDLLMAMLLHKSCGSGSGSamber	4	0.00013
ORF 1264	MWIIPMVRAQHCGSGSGSamber	4	0.00013
ORF 1265	MMIPMMMIHPMCGSGSGSamber	4	0.00013
ORF 1266	MMIPMMTVHPMCGSGSGSamber	4	0.00013
ORF 1267	MLGWWMIPMMLCGSGSGSamber	4	0.00013
ORF 1268	MWYCERMYRLFSCGSGSGSamber	4	0.00013
ORF 1269	MWIIPMKRVGCGSGSGSamber	4	0.00013
ORF 1270	MYLTCWYRMQHTYIWRCGSGSGSamber	4	0.00013
ORF 1271	MACTILLMMLMHNACGSGSGSamber	4	0.00013
ORF 1272	MLKPSMRFMIMCGSGSGSamber	4	0.00013
ORF 1273	MWIIPMKMAASCGSGSGSamber	4	0.00013
ORF 1274	MWLIPMIKMGCGSGSGSamber	4	0.00013
ORF 1275	MWLVPMKLMGCGSGSGSamber	4	0.00013
ORF 1276	MRAWAISMKLLLCSVGLGLGLRamber	4	0.00013
ORF 1277	MWIVPMIMSGCGSGSGSamber	4	0.00013
ORF 1278	MSGFWMIIMKKCGSGSGSamber	4	0.00013
ORF 1279	MLRWIIPMKTCARNCGSGSGSamber	4	0.00013
ORF 1280	MYGSWMIPMRTCGSGSGSamber	4	0.00013
ORF 1281	MSCLILMKMLHHSANSCGSGSGSamber	4	0.00013
ORF 1282	MYSMKYAMRFHSLDCGSGSGSamber	4	0.00013
ORF 1283	MTWLIPMKKMWNICGSGSGSamber	4	0.00013
ORF 1284	MSMLILKFMIHYGHRICGSGSGSamber	4	0.00013
ORF 1285	MTCRMGIMLPRNWQMCGSGSGSamber	4	0.00013
ORF 1286	MLMPMRRMLKSRMLTCGSGSGSamber	4	0.00013
ORF 1287	MNCVILLKMLYHSLSECGSGSGSamber	4	0.00013
ORF 1288	MSWMYNMPLLRTCGSGSGSamber	4	0.00013
ORF 1289	MWIIPMAKAARCGSGSGSamber	4	0.00013
ORF 1290	MNTWAIPMRLLTCNCGSGSGSamber	4	0.00013
ORF 1291	MFGIWMIPMKLCGSGSGSamber	4	0.00013
ORF 1292	MWIIPMRKAAHCGSGSGSamber	4	0.00013
ORF 1293	MREWLIPMKVMRKNCGSGSGSamber	4	0.00013
ORF 1294	MYSMRWVLMLQSYWQTCGSGSGSamber	4	0.00013
ORF 1295	MWIIPMKQAASCGSGSGSamber	4	0.00013
ORF 1296	MRWCFLMMMLHLHARCGSGSGSamber	4	0.00013
ORF 1297	MKLYCYIRMGNSILLNCGSGSGSamber	4	0.00013
ORF 1298	MWVVPMVISGCGSGSGSamber	4	0.00013
ORF 1299	MSCTMLMALLIHCGSGSGSamber	4	0.00013
ORF 1300	MIYSMKNAMSWKLDYGCGSGSGSamber	4	0.00013
ORF 1301	MWVIPMKSAGCVGLGLGLRamber	4	0.00013
ORF 1302	MAWMIPMKKAYFKCGSGSGSamber	4	0.00013
ORF 1303	MRCRLLMMMLLHCGSGSGSamber	4	0.00013
ORF 1304	MYIPMMILHPMCGSGSGSamber	4	0.00013
ORF 1305	MFWLIPMKMVGRVLMYCGSGSGSamber	4	0.00013
ORF 1306	MWVVPMKLMGCGSGSGSamber	4	0.00013
ORF 1307	MHCSMLLMHLYNDVRCGSGSGSamber	4	0.00013
ORF 1308	MQKMWPMRRLNPDCGSGSGSamber	4	0.00013
ORF 1309	MTYLLWamberMKSRMWKLCGSGSGSamber	4	0.00013
ORF 1310	MWIIPMVMAHFCGSGSGSamber	4	0.00013
ORF 1311	MYGYWMVPMSRCGSGSGSamber	4	0.00013
ORF 1312	MNCLMLMKILIHCGSGSGSamber	4	0.00013
ORF 1313	MKVPMKMLDWDRCGSGSGSamber	4	0.00013
ORF 1314	MWIIPMKKAAHCGSGSGSamber	4	0.00013
ORF 1315	MLCAMGIMILRKGMKCGSGSGSamber	4	0.00013
ORF 1316	MQKMYPMQRLNKICGSGSGSamber	4	0.00013
ORF 1317	MDWLIPMRRAWNMCGSGSGSamber	4	0.00013
ORF 1318	MTCGILMAMLLHCGSGSGSamber	4	0.00013
ORF 1319	MWMIPMKKLGCGSGSGSamber	4	0.00013
ORF 1320	MDGKCYLMLMWCHFCGSGSGSamber	4	0.00013
ORF 1321	MSCTLLMKMLLLCGSGSGSamber	4	0.00013
ORF 1322	MYILMRGMRLWHPKCGSGSGSamber	4	0.00013
ORF 1323	MMFNFLGSMHPLMLHVCGSGSGSamber	4	0.00013
ORF 1324	MIIPMVMLNWTTCGSGSGSamber	4	0.00013
ORF 1325	MFYRMHDAMKWALTFNCGSGSGSamber	4	0.00013
ORF 1326	MRYYVSQMWTNHMILCGSGSGSamber	4	0.00013
ORF 1327	MNGWWMLPMRVCGSGSGSamber	4	0.00013
ORF 1328	MWIIPMKKMGLCGSGSGSamber	4	0.00013
ORF 1329	MKCTILMMMLLHCGSGSGSamber	4	0.00013
ORF 1330	MQHYYSMMSCIHITCGSGSGSamber	4	0.00013
ORF 1331	MWIVPMVKAAYCGSGSGSamber	4	0.00013
ORF 1332	MMYRFLYRMHILKLQGCGSGSGSamber	4	0.00013
ORF 1333	MSAWSVPMKLLMCSVGLGLGLRamber	4	0.00013
ORF 1334	MWIIPMKRAAYCGSGSGSamber	4	0.00013
ORF 1335	MWIIPMVLAASCGSGSGSamber	4	0.00013
ORF 1336	MWIIPMKKMANCGSGSGSamber	4	0.00013
ORF 1337	MKCWMLMAHLIHCGSGSGSamber	4	0.00013
ORF 1338	MFYCSKMYRLIDPCGSGSGSamber	4	0.00013
ORF 1339	MFGYWMITMKTCGSGSGSamber	4	0.00013
ORF 1340	MRLICWLVMKQSILLKCGSGSGSamber	4	0.00013
ORF 1341	MMTMSHMLRSDSWCGSGSGSamber	4	0.00013
ORF 1342	MRIPMMLLHPMCGSGSGSamber	4	0.00013
ORF 1343	MRFTCYIWMKQVLYRKCGSGSGSamber	4	0.00013
ORF 1344	MNCNILMAMLLHCGSGSGSamber	4	0.00013
ORF 1345	MKCCMGIMLSRVPMYCGSGSGSamber	4	0.00013
ORF 1346	MRYYLYRMSTVamberLIKCGSGSGSamber	4	0.00013
ORF 1347	MYSMTYTRMSYHLYVKCGSGSGSamber	4	0.00013
ORF 1348	MVYVLYRPMKMPILVLCGSGSGSamber	4	0.00013
ORF 1349	MWLIPMRKSGCGSGSGSamber	4	0.00013
ORF 1350	MWVVPMIIVGCGSGSGSamber	4	0.00013
ORF 1351	MRCHMLMAILMHCGSGSGSamber	4	0.00013
ORF 1352	MYYCVKMYRLTLLCGSGSGSamber	4	0.00013
ORF 1353	MWYCQRMYRLQLCGSGSGSamber	4	0.00013
ORF 1354	MQIPMMLLHPMCGSGSGSamber	4	0.00013
ORF 1355	MWLIPMKIAALCGSGSGSamber	4	0.00013
ORF 1356	MYWTWICKMRLLKPMICGSGSGSamber	4	0.00013
ORF 1357	MRVPMMRLHPMCGSGSGSamber	4	0.00013
ORF 1358	MWIIPMRIAVQCGSGSGSamber	4	0.00013
ORF 1359	MWLIPMRIAISCGSGSGSamber	4	0.00013
ORF 1360	MYGWWMVPMMLCGSGSGSamber	4	0.00013
ORF 1361	MWIIPMVIKGCGSGSGSamber	4	0.00013
ORF 1362	MMSRMLSVMKYMLRLPCGSGSGSamber	4	0.00013
ORF 1363	MWMIPMRKMGCGSGSGSamber	4	0.00013
ORF 1364	MLWNPKSMMKLCMIYLCGSGSGSamber	4	0.00013
ORF 1365	MWIIPMKTIGCGSGSGSamber	4	0.00013
ORF 1366	MMPKQIGIMRWLFMSYCGSGSGSamber	4	0.00013
ORF 1367	MWIIPMVKAGECGSGSGSamber	4	0.00013
ORF 1368	MWLVPMMKVMYHCGSGSGSamber	4	0.00013
ORF 1369	MWVVPMKIAALCGSGSGSamber	4	0.00013
ORF 1370	MWIIAMMKVGCHCGSGSGSamber	4	0.00013
ORF 1371	MWLIPMVIAGCGSGSGSamber	4	0.00013
ORF 1372	MSRIFWPRMHLHYWLYCGSGSGSamber	4	0.00013
ORF 1373	MWIVPMKKAHHCGSGSGSamber	4	0.00013
ORF 1374	MSCWMLMLTLLHCGSGSGSamber	4	0.00013
ORF 1375	MLIPMMKLHPMCGSGSGSamber	4	0.00013
ORF 1376	MWVVPMKIAWPCGSGSGSamber	4	0.00013
ORF 1377	MTCVMGLMLPRTDMCGSGSGSamber	4	0.00013
ORF 1378	MASDWLIPMVKIRWRPCGSGSGSamber	4	0.00013
ORF 1379	MRRLAYKMFLYWNACGSGSGSamber	4	0.00013
ORF 1380	MQCLMLMAHLLHCGSGSGSamber	4	0.00013
ORF 1381	MWLHTVRMPWYRSWVCGSGSGSamber	4	0.00013
ORF 1382	MKAWQKMPHVTIDCGSGSGSamber	4	0.00013
ORF 1383	MRLYCWIFMKSSMIHRCGSGSGSamber	4	0.00013
ORF 1384	MRLICFIYMKGWRLTRCGSGSGSamber	4	0.00013
ORF 1385	MYGYWMVPMRMCGSGSGSamber	4	0.00013
ORF 1386	MAIPMMLLDPMCGSGSGSamber	4	0.00013
ORF 1387	MMIPMRMMLRTRMPLCGSGSGSamber	4	0.00013
ORF 1388	MWIIPMKMRGCCGSGSGSamber	4	0.00013
ORF 1389	MLTMSGMLRSRTWCGSGSGSamber	4	0.00013
ORF 1390	MWIIPMKMAGPCGSGSGSamber	4	0.00013
ORF 1391	MAIPMMRLDPMCGSGSGSamber	4	0.00013
ORF 1392	MACRILMAMLHHCGSGSGSamber	4	0.00013
ORF 1393	MLMPMVRMLRSAMVDCGSGSGSamber	4	0.00013
ORF 1394	MYGTWMIPMRTCGSGSGSamber	4	0.00013
ORF 1395	MSCTILMAMLLQCGSGSGSamber	4	0.00013
ORF 1396	MKIPMMKLHPMCGSGSGSamber	4	0.00013
ORF 1397	MHMIVISNMFTYGHYTCGSGSGSamber	4	0.00013
ORF 1398	MFGLWMIPMKKCGSGSGSamber	4	0.00013
ORF 1399	MSCHMLMALLLFCGSGSGSamber	4	0.00013
ORF 1400	MVIPMVMLNWKLCGSGSGSamber	4	0.00013
ORF 1401	MRLFCWYYMNETVIVNCGSGSGSamber	4	0.00013
ORF 1402	MMARNIQMLFRHYYCGSGSGSamber	4	0.00013
ORF 1403	MTGWWMVPMVLCGSGSGSamber	4	0.00013
ORF 1404	MHCLILMSMLLHQCGSGSGSamber	4	0.00013
ORF 1405	MLGYWMIPMVLCGSGSGSamber	4	0.00013
ORF 1406	MSCVMGPMLRLMMYACGSGSGSamber	4	0.00013
ORF 1407	MFLLSKMIMHRMVVLKCGSGSGSamber	4	0.00013
ORF 1408	MWIIPMKQAAICGSGSGSamber	4	0.00013
ORF 1409	MWIIPMAVAGCVGLGLGLRamber	4	0.00013
ORF 1410	MWIIPMKLTGCGSGSGSamber	4	0.00013
ORF 1411	MYCALLMMMLLHCGSGSGSamber	4	0.00013
ORF 1412	MQKMFPMRRRNQYCGSGSGSamber	4	0.00013
ORF 1413	MYSMKYTMRIPKLDCGSGSGSamber	4	0.00013
ORF 1414	MSCILLMAMLLKCGSGSGSamber	4	0.00013
ORF 1415	MYYCNKMYRLYACGSGSGSamber	4	0.00013
ORF 1416	MRCLLLMKMIHHCCGSGSGSamber	4	0.00013
ORF 1417	MWIIPMVSRGCGSGSGSamber	4	0.00013
ORF 1418	MHFHGYYSMRDALSFCCGSGSGSamber	4	0.00013
ORF 1419	MMARNANMLLRHILCGSGSGSamber	4	0.00013
ORF 1420	MNCQLLLMMLYHIDRFCGSGSGSamber	4	0.00013
ORF 1421	MICMMGLMLKHTPMPCGSGSGSamber	4	0.00013
ORF 1422	MRCAILIMMLMCGLCGSGSGSamber	4	0.00013
ORF 1423	MNCVMGLMIARQSMCGSGSGSamber	4	0.00013
ORF 1424	MKMYRKMKAVCIFCGSGSGSamber	4	0.00013
ORF 1425	MARWFIPMMKILRTYMCGSGSGSamber	4	0.00013
ORF 1426	MHIPMMMLNPMCGSGSGSamber	4	0.00013
ORF 1427	MYGYWMTPMKTCGSGSGSamber	4	0.00013
ORF 1428	MWLIPMKKAYFCGSGSGSamber	4	0.00013
ORF 1429	MWLIPMKMSGCGSGSGSamber	4	0.00013
ORF 1430	MVIPMKMLNWTLCGSGSGSamber	4	0.00013
ORF 1431	MWIVPMMYAAPHCGSGSGSamber	4	0.00013
ORF 1432	MWLVPMKKAGCGSGSGSamber	4	0.00013
ORF 1433	MWYCSKMYRLWWHCGSGSGSamber	4	0.00013
ORF 1434	MEIAMTMLHPMCCGSGSGSamber	4	0.00013
ORF 1435	MWIIPMMIMGCGSGSGSamber	4	0.00013
ORF 1436	MSCLILMQMLLHCGSGSGSamber	4	0.00013
ORF 1437	MRFICWIYMKQQLVINCGSGSGSamber	4	0.00013
ORF 1438	MWAGTYLMKHCLFCCGSGSGSamber	4	0.00013
ORF 1439	MWLIPMKKAFPCGSGSGSamber	4	0.00013
ORF 1440	MHCIILMKMLLYCGSGSGSamber	4	0.00013
ORF 1441	MWLIPMVMAVNCGSGSGSamber	4	0.00013
ORF 1442	MYGYWMITMVLCGSGSGSamber	4	0.00013
ORF 1443	MMARFMQMIWRYLLCGSGSGSamber	4	0.00013
ORF 1444	MWVIPMILAHHCGSGSGSamber	4	0.00013
ORF 1445	MHCYMLMAHLLHCGSGSGSamber	4	0.00013
ORF 1446	MWIVPMMKRGCGSGSGSamber	4	0.00013
ORF 1447	MACTMLMATLLHCGSGSGSamber	4	0.00013
ORF 1448	MKRNSKMRCLLLFCGSGSGSamber	4	0.00013
ORF 1449	MYYEMMNAMAWATWFICGSGSGSamber	4	0.00013
ORF 1450	MWIIPMILSGCGSGSGSamber	4	0.00013
ORF 1451	MFGHWMIPMRICGSGSGSamber	4	0.00013
ORF 1452	MLCKMGFMLPWFIMCGSGSGSamber	4	0.00013
ORF 1453	MSWMYNMQILSPCGSGSGSamber	4	0.00013
ORF 1454	MWIVPMMRVGCGSGSGSamber	4	0.00013
ORF 1455	MKGWWMVPMKVCGSGSGSamber	4	0.00013
ORF 1456	MWIIPMRRAGCGSGSGSamber	4	0.00013
ORF 1457	MITPSMKFMIMCGSGSGSamber	4	0.00013
ORF 1458	MIIPMKMVNQMCCGSGSGSamber	4	0.00013
ORF 1459	MWIVAMVLMGCGSGSGSamber	4	0.00013
ORF 1460	MYSMKYAMSWQTDPCGSGSGSamber	4	0.00013
ORF 1461	MRCLILMMMLLSCGSGSGSamber	4	0.00013
ORF 1462	MMMFLRSPMLRAICLYCGSGSGSamber	4	0.00013
ORF 1463	MIIPNMRYMIMCGSGSGSamber	4	0.00013
ORF 1464	MWIIPMRLARHCGSGSGSamber	4	0.00013
ORF 1465	MWIIPMVamberAHPCGSGSGSamber	4	0.00013
ORF 1466	MWLIPMVKALPCGSGSGSamber	4	0.00013
ORF 1467	MWIIPMRLAYNCGSGSGSamber	4	0.00013
ORF 1468	MRCEILLGMLYHCRAICGSGSGSamber	4	0.00013
ORF 1469	MMIPMMMLHPMCGSGSGSamber	4	0.00013
ORF 1470	MRYLCWYIMNDRPIFRCGSGSGSamber	4	0.00013
ORF 1471	MACLILMKMLHFCGSGSGSamber	4	0.00013
ORF 1472	MWIIPMKTRGCGSGSGSamber	4	0.00013
ORF 1473	MRMLCYILMGGRVIPRCGSGSGSamber	4	0.00013
ORF 1474	MHGWWMIIMKRCGSGSGSamber	4	0.00013
ORF 1475	MACLILMKMLLSCGSGSGSamber	4	0.00013
ORF 1476	MSCALLMKMLLAGCGSGSGSamber	4	0.00013
ORF 1477	MMGRFAAMLTRLLYCGSGSGSamber	4	0.00013
ORF 1478	MWIVPMKKRGCGSGSGSamber	4	0.00013
ORF 1479	MRRLATKMYQYWDWCGSGSGSamber	4	0.00013
ORF 1480	MWWIPMVRMGCGSGSGSamber	4	0.00013
ORF 1481	MFGWWMVIMKTCGSGSGSamber	4	0.00013
ORF 1482	MHMWMIPMKLTLCHCGSGSGSamber	4	0.00013
ORF 1483	MWIIPMITVGCGSGSGSamber	4	0.00013
ORF 1484	MNGWWMIVMMRCGSGSGSamber	4	0.00013
ORF 1485	MTCLILMSMLLHCGSGSGSamber	4	0.00013
ORF 1486	MTGWWMIPMamberTCGSGSGSamber	4	0.00013
ORF 1487	MWLVPMVKRGCGSGSGSamber	4	0.00013
ORF 1488	MFGYWMVSMKMCGSGSGSamber	4	0.00013
ORF 1489	MMYRNSPMIFKHLYCGSGSGSamber	4	0.00013
ORF 1490	MRLTCYYVMamberKHLIWKCGSGSGSamber	4	0.00013
ORF 1491	MKYICYIIMSGRLIHRCGSGSGSamber	4	0.00013
ORF 1492	MWLIPMVKAHSCGSGSGSamber	4	0.00013
ORF 1493	MWIVPMKHMGCGSGSGSamber	4	0.00013
ORF 1494	MLIPMQTLMRAGQKMTCGSGSGSamber	4	0.00013
ORF 1495	MRCLLLMKMLLYCGSGSGSamber	4	0.00013
ORF 1496	MWIVPMKIAFWCGSGSGSamber	4	0.00013
ORF 1497	MSGYWMVPMSKCGSGSGSamber	4	0.00013
ORF 1498	MWIIPMRLAHHCGSGSGSamber	4	0.00013
ORF 1499	MWIIPMMVVGCGSGSGSamber	4	0.00013
ORF 1500	MFAWRIPMKALMCRLCGSGSGSamber	4	0.00013
ORF 1501	MFYCNKMYRLYYCGSGSGSamber	4	0.00013
ORF 1502	MIIPMVMLNWLSCGSGSGSamber	4	0.00013
ORF 1503	MWIIPMVYSGCGSGSGSamber	4	0.00013
ORF 1504	MMARFTNMLVRYLICGSGSGSamber	4	0.00013
ORF 1505	MNVLCAMLMHNVCGSGSGSamber	4	0.00013
ORF 1506	MWIIPMQKAAKCGSGSGSamber	4	0.00013
ORF 1507	MLEPMRRMLRSRMVICGSGSGSamber	4	0.00013
ORF 1508	MYGSWMVPMRLCGSGSGSamber	4	0.00013
ORF 1509	MYSMRTAMAWKSLPCGSGSGSamber	4	0.00013
ORF 1510	MWWIPMIRVGCVGLGLGLRamber	4	0.00013
ORF 1511	MHGFWMIPMILCGSGSGSamber	4	0.00013
ORF 1512	MQCNLLMKMLIHGCGSGSGSamber	4	0.00013
ORF 1513	MISSKMYNMRNALKFKCGSGSGSamber	4	0.00013
ORF 1514	MSRWSVPMVRLACRLCGSGSGSamber	4	0.00013
ORF 1515	MYGYWMIVMKQCGSGSGSamber	4	0.00013
ORF 1516	MWLVPMKIVGCGSGSGSamber	4	0.00013
ORF 1517	MKCYMLMATLIHCGSGSGSamber	4	0.00013
ORF 1518	MNCRMGRMLYPMRNCGSGSGSamber	4	0.00013
ORF 1519	MIVPMKMLNWSKCGSGSGSamber	4	0.00013
ORF 1520	MIYRKWISMLSYKIIVCGSGSGSamber	4	0.00013
ORF 1521	MLYYLYMANQMIFCGSGSGSamber	4	0.00013
ORF 1522	MYSMRYAMTYYADPCGSGSGSamber	4	0.00013
ORF 1523	MWLYPMKQMLRSNMLRCGSGSGSamber	4	0.00013
ORF 1524	MWGWWMIPMKTCGSGSGSamber	4	0.00013
ORF 1525	MWIIPMVWARPCGSGSGSamber	4	0.00013
ORF 1526	MWVVPMKTRGCGSGSGSamber	4	0.00013
ORF 1527	MVIPMKMLNWTVCGSGSGSamber	4	0.00013
ORF 1528	MSYFLWRMMSWIHCGSGSGSamber	4	0.00013
ORF 1529	MLIPMKMVMAVCCGSGSGSamber	4	0.00013
ORF 1530	MMARNGQMIWRYLLCGSGSGSamber	4	0.00013
ORF 1531	MWVIPMVLVGCGSGSGSamber	4	0.00013
ORF 1532	MSCLMLMSTLIHCGSGSGSamber	4	0.00013
ORF 1533	MACKMGRMLSMLQRCGSGSGSamber	4	0.00013
ORF 1534	MWIIPMKKAFLCGSGSGSamber	4	0.00013
ORF 1535	MWLVPMKIAIACGSGSGSamber	4	0.00013
ORF 1536	MWIIPMRIAAHCGSGSGSamber	4	0.00013
ORF 1537	MDSYCSLMYMWHRVCGSGSGSamber	4	0.00013
ORF 1538	MWIVPMVHAHHCGSGSGSamber	4	0.00013
ORF 1539	MFGYWMVAMKQCGSGSGSamber	4	0.00013
ORF 1540	MRLLQGCDMLLGTLYHCGSGSGSamber	4	0.00013
ORF 1541	MMKLNMKYMIMCGSGSGSamber	4	0.00013
ORF 1542	MQKMYPMRRLSPHCGSGSGSamber	4	0.00013
ORF 1543	MWVIPMKIMGCGSGSGSamber	4	0.00013
ORF 1544	MRLMCWIIMQDRFVLRCGSGSGSamber	4	0.00013
ORF 1545	MWIIPMKVVGCGSGSGSamber	4	0.00013
ORF 1546	MWIVPMVRAHQCGSGSGSamber	4	0.00013
ORF 1547	MVRWIIPMKRCLRSCGSGSGSamber	4	0.00013
ORF 1548	MWIIPMMLAADCGSGSGSamber	4	0.00013
ORF 1549	MLIPMKVMAMSQRHCGSGSGSamber	4	0.00013
ORF 1550	MRCRMLMATLLHCCGSGSGSamber	4	0.00013
ORF 1551	MWIIPMKIAQLCGSGSGSamber	4	0.00013
ORF 1552	MRIFCWILMRNQKVMNCGSGSGSamber	4	0.00013
ORF 1553	MWLIPMKKAVPCGSGSGSamber	4	0.00013
ORF 1554	MYGWWMEPMKTCGSGSGSamber	4	0.00013
ORF 1555	MRKPNMRYMIMCGSGSGSamber	4	0.00013
ORF 1556	MRCDMLMRTLIHCGSGSGSamber	4	0.00013
ORF 1557	MRIKQCTGMSMWHILRCGSGSGSamber	4	0.00013
ORF 1558	MMWLIPMARAWNFCGSGSGSamber	4	0.00013
ORF 1559	MWIIPMVKAQTCGSGSGSamber	4	0.00013
ORF 1560	MIVLNMRFMIMCGSGSGSamber	4	0.00013
ORF 1561	MRCRILMLMLLHCGSGSGSamber	4	0.00013
ORF 1562	MFYCSRMYRLYSCGSGSGSamber	4	0.00013
ORF 1563	MKSSRCRLMLMWYHKFCGSGSGSamber	4	0.00013
ORF 1564	MFLKSAMWMMRMVIARCGSGSGSamber	4	0.00013
ORF 1565	MFGYWMVPMVRCGSGSGSamber	4	0.00013
ORF 1566	MWYCEKMYRLKMCGSGSGSamber	4	0.00013
ORF 1567	MFLTSVMWMSQMVPHPCGSGSGSamber	4	0.00013
ORF 1568	MWIVPMKIAGMCGSGSGSamber	4	0.00013
ORF 1569	MIIPMVMLDWHYCGSGSGSamber	4	0.00013
ORF 1570	MLKVWPQMKVWYHLWCGSGSGSamber	4	0.00013
ORF 1571	MRCLILMRMLLHCGSGSGSamber	4	0.00013
ORF 1572	MWIVPMMIAGCGSGSGSamber	4	0.00013
ORF 1573	MWTIPMKLLGCGSGSGSamber	4	0.00013
ORF 1574	MSYWKWIGMNKYMKIRCGSGSGSamber	4	0.00013
ORF 1575	MWVVPMKISGCGSGSGSamber	4	0.00013
ORF 1576	MWVVPMKKVGCGSGSGSamber	4	0.00013
ORF 1577	MQRMYIMKRLNKHCGSGSGSamber	4	0.00013
ORF 1578	MQKMYPMQRLNRLCGSGSGSamber	4	0.00013
ORF 1579	MWEIPMMKAHWFCGSGSGSamber	4	0.00013
ORF 1580	MSWMYKMALLPDCGSGSGSamber	4	0.00013
ORF 1581	MWIIPMVLAATCGSGSGSamber	4	0.00013
ORF 1582	MTGYYDMMYALRYWCGSGSGSamber	4	0.00013
ORF 1583	MYCLILMKMLLKCGSGSGSamber	4	0.00013
ORF 1584	MSWMYRMQLLTPCGSGSGSamber	4	0.00013
ORF 1585	MDCKMGRMLFLTRTCGSGSGSamber	4	0.00013
ORF 1586	MHWMLYVSMEKTLHLPCGSGSGSamber	4	0.00013
ORF 1587	MMARYSQMLIRLLTCGSGSGSamber	4	0.00013
ORF 1588	MWIIPMMKMKKDCGSGSGSamber	4	0.00013
ORF 1589	MRLRCWILMNNamberIVARCGSGSGSamber	4	0.00013
ORF 1590	MWIVPMKIAGVCGSGSGSamber	3	0.0001
ORF 1591	MYSMERAMLWYRLPCGSGSGSamber	3	0.0001
ORF 1592	MWIIPMamberIAASCGSGSGSamber	3	0.0001
ORF 1593	MIIPMRMVNWPLCGSGSGSamber	3	0.0001
ORF 1594	MLYYVWMTSSMIICGSGSGSamber	3	0.0001
ORF 1595	MRCDILMRMLILCGSGSGSamber	3	0.0001
ORF 1596	MLGYWMIAMVLCGSGSGSamber	3	0.0001
ORF 1597	MYWLIPMVLMKKPCGSGSGSamber	3	0.0001
ORF 1598	MWIIPMRTKGCGSGSGSamber	3	0.0001
ORF 1599	MNKDKMMLCRMCVGLGLGLRamber	3	0.0001
ORF 1600	MKRWLVPMLLCDWDHCGSGSGSamber	3	0.0001
ORF 1601	MWIIPMVKMFNCGSGSGSamber	3	0.0001
ORF 1602	MITPSMRYMIMCGSGSGSamber	3	0.0001
ORF 1603	MSCLLLMKMLLNKCGSGSGSamber	3	0.0001
ORF 1604	MWIIPMKKAQICGSGSGSamber	3	0.0001
ORF 1605	MIVPMKMVDWMHCGSGSGSamber	3	0.0001
ORF 1606	MWVIPMVVLGCGSGSGSamber	3	0.0001
ORF 1607	MIVPMKMVNWYQCGSGSGSamber	3	0.0001
ORF 1608	MFYVKFRYMIGPLVYSCGSGSGSamber	3	0.0001
ORF 1609	MSCIILMKMLMHCGSGSGSamber	3	0.0001
ORF 1610	MMVPMKMVNWMMCGSGSGSamber	3	0.0001
ORF 1611	MHVPMMLLNPMCGSGSGSamber	3	0.0001
ORF 1612	MRLFCYYYMRGSVFWMCGSGSGSamber	3	0.0001
ORF 1613	MACLMLMLTLLHCGSGSGSamber	3	0.0001
ORF 1614	MLRPNMKYMIMCGSGSGSamber	3	0.0001
ORF 1615	MWIIPMKMAYFCGSGSGSamber	3	0.0001
ORF 1616	MWLIPMVKAFLCGSGSGSamber	3	0.0001
ORF 1617	MWTIPMVLAGCGSGSGSamber	3	0.0001
ORF 1618	MKCRMGKMILSGRMCGSGSGSamber	3	0.0001
ORF 1619	MRQFVIAIMYRYAMYVCGSGSGSamber	3	0.0001
ORF 1620	MPGHYYSMARALSYRCGSGSGSamber	3	0.0001
ORF 1621	MWCLMLMAHLIHNCGSGSGSamber	3	0.0001
ORF 1622	MSYMVYTMYHILTARCGSGSGSamber	3	0.0001
ORF 1623	MRLYCWLLMKGTKLMRCGSGSGSamber	3	0.0001
ORF 1624	MWYCSKMYRLQMCGSGSGSamber	3	0.0001
ORF 1625	MNCLILLMMLMHMSCGSGSGSamber	3	0.0001
ORF 1626	MSCRLLMMMLLHCGSGSGSamber	3	0.0001
ORF 1627	MIIPMKMLNWFSCGSGSGSamber	3	0.0001
ORF 1628	MWIIPMKKMAPCGSGSGSamber	3	0.0001
ORF 1629	MWIVPMKIAYPCGSGSGSamber	3	0.0001
ORF 1630	MHGWWMIPMHKCGSGSGSamber	3	0.0001
ORF 1631	MWIIPMRKAASCGSGSGSamber	3	0.0001
ORF 1632	MSCAILMMMLYHQCCGSGSGSamber	3	0.0001
ORF 1633	MVIPMMIVHPFCGSGSGSamber	3	0.0001
ORF 1634	MRLYCFIYMNNamberMLARCGSGSGSamber	3	0.0001
ORF 1635	MPILLCMLMHRTCGSGSGSamber	3	0.0001
ORF 1636	MWLIPMRIAVNCGSGSGSamber	3	0.0001
ORF 1637	MSMHTARNMYSYICYACGSGSGSamber	3	0.0001
ORF 1638	MWIIPMVKAQECGSGSGSamber	3	0.0001
ORF 1639	MYWCSKMYRLHWTCGSGSGSamber	3	0.0001
ORF 1640	MWKVPMMVVLYHCGSGSGSamber	3	0.0001
ORF 1641	MRCMLLLKMLMHYDNFCGSGSGSamber	3	0.0001
ORF 1642	MWIIPMKKASDCGSGSGSamber	3	0.0001
ORF 1643	MLFNTGHMMGRLMIMMCGSGSGSamber	3	0.0001
ORF 1644	MHGWWMIAMVRCGSGSGSamber	3	0.0001
ORF 1645	MWLIPMVLAHPCGSGSGSamber	3	0.0001
ORF 1646	MSYYMGIAMSGYRLIPCGSGSGSamber	3	0.0001
ORF 1647	MRFVCYLFMRGNIQVRCGSGSGSamber	3	0.0001
ORF 1648	MRCDILMKMLIWRCGSGSGSamber	3	0.0001
ORF 1649	MRLYCFYVMRHQYVYRCGSGSGSamber	3	0.0001
ORF 1650	MHMRTMRSMYCWWIVHCGSGSGSamber	3	0.0001
ORF 1651	MWLIPMKIAVWCGSGSGSamber	3	0.0001
ORF 1652	MYGWWMVVMVKCGSGSGSamber	3	0.0001
ORF 1653	MRLLCFILMKDSLLLKCGSGSGSamber	3	0.0001
ORF 1654	MWTTPVTRMTNLLTWICGSGSGSamber	3	0.0001
ORF 1655	MGYYVWSMTWIHQGCGSGSGSamber	3	0.0001
ORF 1656	MWIVPMRIAAACGSGSGSamber	3	0.0001
ORF 1657	MFWVVPMKKAQCLCGSGSGSamber	3	0.0001
ORF 1658	MWIVPMKMAHFCGSGSGSamber	3	0.0001
ORF 1659	MKCYMLLMTLYHCRDCGSGSGSamber	3	0.0001
ORF 1660	MLIPMMMLDVMRCGSGSGSamber	3	0.0001
ORF 1661	MSCTVLMMMLFANWMRCGSGSGSamber	3	0.0001
ORF 1662	MWVVPMKIAASCGSGSGSamber	3	0.0001
ORF 1663	MYGYWMKPMEKCGSGSGSamber	3	0.0001
ORF 1664	MWLVPMKIALPCGSGSGSamber	3	0.0001
ORF 1665	MLMVSMKKMMQMLQYYCGSGSGSamber	3	0.0001
ORF 1666	MSCKMNTYMYKMWYLFCGSGSGSamber	3	0.0001
ORF 1667	MNGVWMIPMKMCGSGSGSamber	3	0.0001
ORF 1668	MRYFLWMTMTWLLCGSGSGSamber	3	0.0001
ORF 1669	MIVPMRRMIRSAMKVCGSGSGSamber	3	0.0001
ORF 1670	MWYVPMKKMACGSGSGSamber	3	0.0001
ORF 1671	MSGYWMIPMKTCGSGSGSamber	3	0.0001
ORF 1672	MRYWCYILMKNQIIENCGSGSGSamber	3	0.0001
ORF 1673	MSMLVLQHMYLYGHWTCGSGSGSamber	3	0.0001
ORF 1674	MWIVPMMIAYHCGSGSGSamber	3	0.0001
ORF 1675	MWLIPMKKAADCGSGSGSamber	3	0.0001
ORF 1676	MWIIPMRIAATCGSGSGSamber	3	0.0001
ORF 1677	MWLIPMamberKLGCVGLGLGLRamber	3	0.0001
ORF 1678	MACSVLLMMLMHKVCGSGSGSamber	3	0.0001
ORF 1679	MWLIPMRRLGCVGLGLGLRamber	3	0.0001
ORF 1680	MRLRCYIIMQHQMFLRCGSGSGSamber	3	0.0001
ORF 1681	MWIVPMKKMGKCGSGSGSamber	3	0.0001
ORF 1682	MACIMLLMHLMHQHCGSGSGSamber	3	0.0001
ORF 1683	MYGWWMLPMKHCGSGSGSamber	3	0.0001
ORF 1684	MIIPMRMLNWEKCGSGSGSamber	3	0.0001
ORF 1685	MWIIPMRVRGCGSGSGSamber	3	0.0001
ORF 1686	MFDWLIPMKKLRYSCGSGSGSamber	3	0.0001
ORF 1687	MHYPYNMATVLRACGSGSGSamber	3	0.0001
ORF 1688	MKGYWMVPMKLCGSGSGSamber	3	0.0001
ORF 1689	MIVPMRMVIWMCVGLGLGLRamber	3	0.0001
ORF 1690	MWIIPMKMamberGCGSGSGSamber	3	0.0001
ORF 1691	MMVPMRLMAKGMARCGSGSGSamber	3	0.0001
ORF 1692	MWQKMYPMSRLSVVCGSGSGSamber	3	0.0001
ORF 1693	MSCTILMNMLLKCGSGSGSamber	3	0.0001
ORF 1694	MRCLMLMATLLKCGSGSGSamber	3	0.0001
ORF 1695	MWIIPMQKAAICGSGSGSamber	3	0.0001
ORF 1696	MRRWLIPMIRLVCSVGLGLGLRamber	3	0.0001
ORF 1697	MWKVPMKLMGCGSGSGSamber	3	0.0001
ORF 1698	MYYCQKMYRLSCCGSGSGSamber	3	0.0001
ORF 1699	MYSMKYAMWVWVWVLGRamber	3	0.0001
ORF 1700	MWIIPMKLAHPCGSGSGSamber	3	0.0001
ORF 1701	MHCTMLMAILHHCGSGSGSamber	3	0.0001
ORF 1702	MMARYSTMLTRYILCGSGSGSamber	3	0.0001
ORF 1703	MWIIPMVWAHYCGSGSGSamber	3	0.0001
ORF 1704	MKMVMNMMWITMQCGSGSGSamber	3	0.0001
ORF 1705	MYYLKYFKMGHYELLVCGSGSGSamber	3	0.0001
ORF 1706	MWIIPMQKAGYCGSGSGSamber	3	0.0001
ORF 1707	MTCAILMAMLLKLCGSGSGSamber	3	0.0001
ORF 1708	MYSMKHAMLWGPGFTCGSGSGSamber	3	0.0001
ORF 1709	MWMLSYDMRHAMTYCGSGSGSamber	3	0.0001
ORF 1710	MLIPMKMVDWVCCGSGSGSamber	3	0.0001
ORF 1711	MRLACWILMKHQYIQRCGSGSGSamber	3	0.0001
ORF 1712	MRCMILMAMLLFCGSGSGSamber	3	0.0001
ORF 1713	MFGIWMIPMQKCGSGSGSamber	3	0.0001
ORF 1714	MTGWWMIVMKKCGSGSGSamber	3	0.0001
ORF 1715	MWVIPMVLKGCGSGSGSamber	3	0.0001
ORF 1716	MWLIPMVKMAVCGSGSGSamber	3	0.0001
ORF 1717	MWVIPMKMAARCGSGSGSamber	3	0.0001
ORF 1718	MWMIPMKLLGCGSGSGSamber	3	0.0001
ORF 1719	MWIIPMVKASSCGSGSGSamber	3	0.0001
ORF 1720	MWIIPMAIAAFCGSGSGSamber	3	0.0001
ORF 1721	MMARHSSMLSRYLLCGSGSGSamber	3	0.0001
ORF 1722	MWIVPMKVKGCGSGSGSamber	3	0.0001
ORF 1723	MQYYLWMKKTWIYCGSGSGSamber	3	0.0001
ORF 1724	MWLESMLMLHHDARCCGSGSGSamber	3	0.0001
ORF 1725	MLGFWMIPMRKCGSGSGSamber	3	0.0001
ORF 1726	MHGTWMIPMRLCGSGSGSamber	3	0.0001
ORF 1727	MWIIPMIKAYWCGSGSGSamber	3	0.0001
ORF 1728	MLMNGWYSMKRAMLFTCGSGSGSamber	3	0.0001
ORF 1729	MSILCAMLMHNQCGSGSGSamber	3	0.0001
ORF 1730	MFGYWMVPMRHCGSGSGSamber	3	0.0001
ORF 1731	MTGYWMIPMQRCGSGSGSamber	3	0.0001
ORF 1732	MMCKMGLMWIRYSMCGSGSGSamber	3	0.0001
ORF 1733	MWIVPMKMAMNKGNCGSGSGSamber	3	0.0001
ORF 1734	MSPYKLSMRHMLMMPCGSGSGSamber	3	0.0001
ORF 1735	MWIIVMKKVGCGSGSGSamber	3	0.0001
ORF 1736	MSWLIPMRRMWNNCGSGSGSamber	3	0.0001
ORF 1737	MMFRNITTMFPFAYSICGSGSGSamber	3	0.0001
ORF 1738	MYEFYSMMYALNWRCGSGSGSamber	3	0.0001
ORF 1739	MACFMLMLHLLHCGSGSGSamber	3	0.0001
ORF 1740	MYGWWMIPMKSCGSGSGSamber	3	0.0001
ORF 1741	MQEWYSMMHALRYACGSGSGSamber	3	0.0001
ORF 1742	MWIIPMMRAATCGSGSGSamber	3	0.0001
ORF 1743	MKNLMGMTWQTMKCGSGSGSamber	3	0.0001
ORF 1744	MRLKCYYTMKTKLIWKCGSGSGSamber	3	0.0001
ORF 1745	MWIIPMRLAALCGSGSGSamber	3	0.0001
ORF 1746	MQIPMMRVHPMCGSGSGSamber	3	0.0001
ORF 1747	MNCKILMAMLLHCGSGSGSamber	3	0.0001
ORF 1748	MYSMEHAMRWTRPPQCGSGSGSamber	3	0.0001
ORF 1749	MWLVPMVKMACGSGSGSamber	3	0.0001
ORF 1750	MRRWIIPMKLCAPECGSGSGSamber	3	0.0001
ORF 1751	MKCIMLMLHLYHCGSGSGSamber	3	0.0001
ORF 1752	MKSIMGMGWITMSCGSGSGSamber	3	0.0001
ORF 1753	MWIIPMVWAHECGSGSGSamber	3	0.0001
ORF 1754	MSWLIPMKTLKRPCGSGSGSamber	3	0.0001
ORF 1755	MHGYWMVVMKTCGSGSGSamber	3	0.0001
ORF 1756	MVCKMGKMLAMLQRVGLGLGLRamber	3	0.0001
ORF 1757	MRYLLSLMWNTMRIYCGSGSGSamber	3	0.0001
ORF 1758	MFGCQKMYRLWFTCGSGSGSamber	3	0.0001
ORF 1759	MIKPNMQFMIMCGSGSGSamber	3	0.0001
ORF 1760	MTCRMGRMLHIWLHCGSGSGSamber	3	0.0001
ORF 1761	MMARASDMVTRLLFCGSGSGSamber	3	0.0001
ORF 1762	MWVIPMVMIGCGSGSGSamber	3	0.0001
ORF 1763	MRFGFHSWMFRNTQFLCGSGSGSamber	3	0.0001
ORF 1764	MLCLLLMKMLHHCGSGSGSamber	3	0.0001
ORF 1765	MNSWYSMMRALEWFCGSGSGSamber	3	0.0001
ORF 1766	MMPRNSGLMRLLFRHYCGSGSGSamber	3	0.0001
ORF 1767	MWYCEKMYRLSHCGSGSGSamber	3	0.0001
ORF 1768	MSCKMCLAMVWDYTFRCGSGSGSamber	3	0.0001
ORF 1769	MWIIPMQRSGCGSGSGSamber	3	0.0001
ORF 1770	MACAILMKMLIHNHCRCGSGSGSamber	3	0.0001
ORF 1771	MKCTMLMKTLLFCGSGSGSamber	3	0.0001
ORF 1772	MVMYCYITMRGHTIRRCGSGSGSamber	3	0.0001
ORF 1773	MMMRFQPMLQRHMWCGSGSGSamber	3	0.0001
ORF 1774	MKCLLLMKMLILQCGSGSGSamber	3	0.0001
ORF 1775	MSCLMLMLLLHHCGSGSGSamber	3	0.0001
ORF 1776	MCGWWMINMKKCGSGSGSamber	3	0.0001
ORF 1777	MYTMAFAMRRSRMLCGSGSGSamber	3	0.0001
ORF 1778	MRCTILMLMLLKCGSGSGSamber	3	0.0001
ORF 1779	MHGTWMIPMVTCGSGSGSamber	3	0.0001
ORF 1780	MSGWWMIAMELCGSGSGSamber	3	0.0001
ORF 1781	MSCIMGQMLRHWPMPCGSGSGSamber	3	0.0001
ORF 1782	MYSMRSALMTFVLWTMCGSGSGSamber	3	0.0001
ORF 1783	MNCEILLKMLYLCPTICGSGSGSamber	3	0.0001
ORF 1784	MQHSYYSMKYALDYSCGSGSGSamber	3	0.0001
ORF 1785	MRKWLIPMVMLECSCGSGSGSamber	3	0.0001
ORF 1786	MRCNILMVMLLHWSKECGSGSGSamber	3	0.0001
ORF 1787	MWIIPMRKAHTCGSGSGSamber	3	0.0001
ORF 1788	MRCQTLLKMLYHWTSMCGSGSGSamber	3	0.0001
ORF 1789	MIRVMVRMAKGMATCGSGSGSamber	3	0.0001
ORF 1790	MRLICFIIMASNTQWKCGSGSGSamber	3	0.0001
ORF 1791	MNCLLLMKMLLQCGSGSGSamber	3	0.0001
ORF 1792	MSCIMLMAILLHCGSGSGSamber	3	0.0001
ORF 1793	MWLIPMKKAMPCGSGSGSamber	3	0.0001
ORF 1794	MYGWWMKPMIQCGSGSGSamber	3	0.0001
ORF 1795	MQKMFPMTRLNIHCGSGSGSamber	3	0.0001
ORF 1796	MWIIPMARSGCGSGSGSamber	3	0.0001
ORF 1797	MWVIPMVKVRHCGSGSGSamber	3	0.0001
ORF 1798	MSCHILMAMLHYCGSGSGSamber	3	0.0001
ORF 1799	MSCILLMKMLLLNCSVCGSGSGSamber	3	0.0001
ORF 1800	MSWAVPMKQASMGCGSGSGSamber	3	0.0001
ORF 1801	MWLIPMKKAYDCGSGSGSamber	3	0.0001
ORF 1802	MWLIPMQKVGCGSGSGSamber	3	0.0001
ORF 1803	MYGYWMVTMKICGSGSGSamber	3	0.0001
ORF 1804	MTIGLMGPMFNSPMIYCGSGSGSamber	3	0.0001
ORF 1805	MWIMPMKMMGCGSGSGSamber	3	0.0001
ORF 1806	MFGWMTPMVRCNIRPCGSGSGSamber	3	0.0001
ORF 1807	MWLQCYYWMKGFLQTRCGSGSGSamber	3	0.0001
ORF 1808	MIYIRFSYMTMPTILQCGSGSGSamber	3	0.0001
ORF 1809	MWVIPMILRGCGSGSGSamber	3	0.0001
ORF 1810	MACTLLMKMLHHCGSGSGSamber	3	0.0001
ORF 1811	MYSMKYAMTYESPYRCGSGSGSamber	3	0.0001
ORF 1812	MIIPMSVMSMKGRRCGSGSGSamber	3	0.0001
ORF 1813	MWLIPMVKAVWCGSGSGSamber	3	0.0001
ORF 1814	MTGFWMIPMKTCGSGSGSamber	3	0.0001
ORF 1815	MWLIPMVRAYPCGSGSGSamber	3	0.0001
ORF 1816	MIVPSMRYMIMCGSGSGSamber	3	0.0001
ORF 1817	MWFIPMVKMGCGSGSGSamber	3	0.0001
ORF 1818	MVWNPKSLMLLCLVGLGLGLRamber	3	0.0001
ORF 1819	MKTIMNMTWITMYCGSGSGSamber	3	0.0001
ORF 1820	MRLYCFIIMKNMHLYMCGSGSGSamber	3	0.0001
ORF 1821	MWLIPMMKMDIRCGSGSGSamber	3	0.0001
ORF 1822	MWIVPMVKAALCGSGSGSamber	3	0.0001
ORF 1823	MMPKKSGIMYLWLYYLCGSGSGSamber	3	0.0001
ORF 1824	MSCLILMAMLLSCGSGSGSamber	3	0.0001
ORF 1825	MKRLMQMQWLTMQCGSGSGSamber	3	0.0001
ORF 1826	MSTSCQLLMAMLIHYSCGSGSGSamber	3	0.0001
ORF 1827	MWLIPMVKAIYCGSGSGSamber	3	0.0001
ORF 1828	MSCRLLMLMLLHCGSGSGSamber	3	0.0001
ORF 1829	MSCIILMKMLLHCGSGSGSamber	3	0.0001
ORF 1830	MSGWWMMPMKMCGSGSGSamber	3	0.0001
ORF 1831	MWIIPMMLVDFRCGSGSGSamber	3	0.0001
ORF 1832	MWIIPMRRMGCCGSGSGSamber	3	0.0001
ORF 1833	MRTMQQMLRSMTFCGSGSGSamber	3	0.0001
ORF 1834	MWTIPMKKAGCCGSGSGSamber	3	0.0001
ORF 1835	MRCQVLMMMLLFGCGSGSGSamber	3	0.0001
ORF 1836	MWIIPMIKQGCCGSGSGSamber	3	0.0001
ORF 1837	MSKPMVEMQKMWYLCGSGSGSamber	3	0.0001
ORF 1838	MRMTCWYLMSQRIIYRCGSGSGSamber	3	0.0001
ORF 1839	MWIVPMKVAYLCGSGSGSamber	3	0.0001
ORF 1840	MWLIPMIRVGCGSGSGSamber	3	0.0001
ORF 1841	MVYVKYEHMTMPKLINCGSGSGSamber	3	0.0001
ORF 1842	MIYGSWNMMKILHLYTCGSGSGSamber	3	0.0001
ORF 1843	MSCALLMKMLLCCGSGSGSamber	3	0.0001
ORF 1844	MWTIPMVKMACGSGSGSamber	3	0.0001
ORF 1845	MKCLMLMMILIHCGSGSGSamber	3	0.0001
ORF 1846	MSCNLLMAMLHHCGSGSGSamber	3	0.0001
ORF 1847	MWLIPMKYMGCGSGSGSamber	3	0.0001
ORF 1848	MWVIPMMIAHNCGSGSGSamber	3	0.0001
ORF 1849	MWIVPMRILGCVGLGLGLRamber	3	0.0001
ORF 1850	MIRPSMTFMIMCGSGSGSamber	3	0.0001
ORF 1851	MLMPMVTMLRSTMLRCGSGSGSamber	3	0.0001
ORF 1852	MMGYWMIPMRKCGSGSGSamber	3	0.0001
ORF 1853	MYSMPFAMHWRFYPDCGSGSGSamber	3	0.0001
ORF 1854	MWIVPMILVHHCGSGSGSamber	3	0.0001
ORF 1855	MWIIPMRLAADCGSGSGSamber	3	0.0001
ORF 1856	MKCLLLMKMLLWCGSGSGSamber	3	0.0001
ORF 1857	MSGYWLIPMTTCSMHRCGSGSGSamber	3	0.0001
ORF 1858	MWLIPMKIARPCGSGSGSamber	3	0.0001
ORF 1859	MWIIPMVIAFHCGSGSGSamber	3	0.0001
ORF 1860	MFGYWMVPMAICGSGSGSamber	3	0.0001
ORF 1861	MKTMTGMVRSQTWCGSGSGSamber	3	0.0001
ORF 1862	MWVIPMMKAARCGSGSGSamber	3	0.0001
ORF 1863	MRIPMMAVHPMCGSGSGSamber	3	0.0001
ORF 1864	MWVVPMKIAATCGSGSGSamber	3	0.0001
ORF 1865	MSKQPKMRCLLLYCGSGSGSamber	3	0.0001
ORF 1866	MAIPMMMIHPMCGSGSGSamber	3	0.0001
ORF 1867	MWLIPMKIAANCGSGSGSamber	3	0.0001
ORF 1868	MYWLVPMMMAACLHLTCGSGSGSamber	3	0.0001
ORF 1869	MGWIIPMKKMRKCGSGSGSamber	3	0.0001
ORF 1870	MRCLILMMMLLKLCGSGSGSamber	3	0.0001
ORF 1871	MIKPMVMLDWDKCGSGSGSamber	3	0.0001
ORF 1872	MIWNYNSRMWLCLLYSCGSGSGSamber	3	0.0001
ORF 1873	MKCLVLMAMLLHTNWQCGSGSGSamber	3	0.0001
ORF 1874	MEIPMMLKHPMCGSGSGSamber	3	0.0001
ORF 1875	MNWAFTMPWVTIRCGSGSGSamber	3	0.0001
ORF 1876	MWKMLQCMLIRAYGQCGSGSGSamber	3	0.0001
ORF 1877	MPLDAWYSMKHAMSYSCGSGSGSamber	3	0.0001
ORF 1878	MAIIGFYSMKHALSYKCGSGSGSamber	3	0.0001
ORF 1879	MTCLLLMKMLILCGSGSGSamber	3	0.0001
ORF 1880	MSGYWMMPMIKCGSGSGSamber	3	0.0001
ORF 1881	MWIIPMKTAHQCGSGSGSamber	3	0.0001
ORF 1882	MNRWLIPMVRLQCQCGSGSGSamber	3	0.0001
ORF 1883	MWLIPMRWAIQCGSGSGSamber	3	0.0001
ORF 1884	MWIIPMRLAHLCGSGSGSamber	3	0.0001
ORF 1885	MQWKPDQKMPWVTINRCGSGSGSamber	3	0.0001
ORF 1886	MDGWWMIIMQKCGSGSGSamber	3	0.0001
ORF 1887	MWLIPMVWAVKCGSGSGSamber	3	0.0001
ORF 1888	MWIIPMRMAHNCGSGSGSamber	3	0.0001
ORF 1889	MRCLMLMLTLLKCGSGSGSamber	3	0.0001
ORF 1890	MWLIPMVKARSCGSGSGSamber	3	0.0001
ORF 1891	MSSWLIPMRYWWMHYCGSGSGSamber	3	0.0001
ORF 1892	MNGTWMVPMKTCGSGSGSamber	3	0.0001
ORF 1893	MWIIPMRTLGCGSGSGSamber	3	0.0001
ORF 1894	MSCNMLMALLLKCGSGSGSamber	3	0.0001
ORF 1895	MWVIPMKIAHDCGSGSGSamber	3	0.0001
ORF 1896	MWILPMKISGCGSGSGSamber	3	0.0001
ORF 1897	MWIIPMTRMGCGSGSGSamber	3	0.0001
ORF 1898	MNKWAVPMVKLLCRCGSGSGSamber	3	0.0001
ORF 1899	MWVIPMVKMHSCGSGSGSamber	3	0.0001
ORF 1900	MWMVPMKIAIQCGSGSGSamber	3	0.0001
ORF 1901	MWLIPMVRAVHCGSGSGSamber	3	0.0001
ORF 1902	MWIIPMRWAAICGSGSGSamber	3	0.0001
ORF 1903	MWLIPMKSLGCGSGSGSamber	3	0.0001
ORF 1904	MYGWWMIPMQECGSGSGSamber	3	0.0001
ORF 1905	MIYYRWMTHRMIWCGSGSGSamber	3	0.0001
ORF 1906	MNAWHKPMMIVICRVRCGSGSGSamber	3	0.0001
ORF 1907	MNCSLLMSMLLHQCGSGSGSamber	3	0.0001
ORF 1908	MWIVPMVTMGCGSGSGSamber	3	0.0001
ORF 1909	MWWIPMVRRGCGSGSGSamber	3	0.0001
ORF 1910	MWKPWQKMPSVVMFCGSGSGSamber	3	0.0001
ORF 1911	MNGTWMIPMVMCGSGSGSamber	3	0.0001
ORF 1912	MWLIPMKKAAKCGSGSGSamber	3	0.0001
ORF 1913	MIRLNMRYMIMCGSGSGSamber	3	0.0001
ORF 1914	MYGWWMVSMKTCGSGSGSamber	3	0.0001
ORF 1915	MNMRFAVSMANYYCFLCGSGSGSamber	3	0.0001
ORF 1916	MHGWWMIAMIRCGSGSGSamber	3	0.0001
ORF 1917	MWIIPMKRAHMCGSGSGSamber	3	0.0001
ORF 1918	MWIIPMKIASSCGSGSGSamber	3	0.0001
ORF 1919	MTRWWIPMQSVFCRSVGLGLGLRamber	3	0.0001
ORF 1920	MIIPMKMLDFWLCGSGSGSamber	3	0.0001
ORF 1921	MNWLIPMAMILSSSMLCGSGSGSamber	3	0.0001
ORF 1922	MWKIPMKVAGCGSGSGSamber	3	0.0001
ORF 1923	MWVISMVRMGCGSGSGSamber	3	0.0001
ORF 1924	MHSWIIPMKRCDWLRCGSGSGSamber	3	0.0001
ORF 1925	MRMLCWIEMRGRVFVKCGSGSGSamber	3	0.0001
ORF 1926	MAMKPKMRCILLCGSGSGSamber	3	0.0001
ORF 1927	MWIVPMVKAHKCGSGSGSamber	3	0.0001
ORF 1928	MKYLLYHMGRWKRIECGSGSGSamber	3	0.0001
ORF 1929	MIIPMRMLDWLNCGSGSGSamber	3	0.0001
ORF 1930	MSCVMGPMLYWTWLCGSGSGSamber	3	0.0001
ORF 1931	MWIIPMVKMASCGSGSGSamber	3	0.0001
ORF 1932	MRIPMMALHPMCGSGSGSamber	3	0.0001
ORF 1933	MYIFMAKKMLWVWVWVLGRamber	3	0.0001
ORF 1934	MSCVILLKMLKAGYSRCGSGSGSamber	3	0.0001
ORF 1935	MQIPMMLIHPICGSGSGSamber	3	0.0001
ORF 1936	MNGWWMIAMRLCGSGSGSamber	3	0.0001
ORF 1937	MTGYWMVPMKTCGSGSGSamber	3	0.0001
ORF 1938	MQKWFIPMVAVYCRFCGSGSGSamber	3	0.0001
ORF 1939	MWKPPRGKMAWAYYLLCGSGSGSamber	3	0.0001
ORF 1940	MWIIPMMLAGRCGSGSGSamber	3	0.0001
ORF 1941	MIVPMVMVNWAKCGSGSGSamber	3	0.0001
ORF 1942	MWVIPMVKAHTCGSGSGSamber	3	0.0001
ORF 1943	MWIIPMMLAAFHCGSGSGSamber	3	0.0001
ORF 1944	MSWMYNMQLLRPCGSGSGSamber	3	0.0001
ORF 1945	MWVIPMKKAGFCGSGSGSamber	3	0.0001
ORF 1946	MWVVPMALMGCGSGSGSamber	3	0.0001
ORF 1947	MYWCSKMYRLWHCGSGSGSamber	3	0.0001
ORF 1948	MMWRNTMWGLNCCGSGSGSamber	3	0.0001
ORF 1949	MHCLILQMMLWQNVCGSGSGSamber	3	0.0001
ORF 1950	MIIAMVMVNWARCGSGSGSamber	3	0.0001
ORF 1951	MHCLILMLMLHHCGSGSGSamber	3	0.0001
ORF 1952	MWITVMARMYRGLMLSCGSGSGSamber	3	0.0001
ORF 1953	MRWPNMRFMIMCGSGSGSamber	3	0.0001
ORF 1954	MLIPMMRLNPLCGSGSGSamber	3	0.0001
ORF 1955	MYDMTRAMLWTRLPNCGSGSGSamber	3	0.0001
ORF 1956	MWLIPMKIAIACGSGSGSamber	3	0.0001
ORF 1957	MMSLRGKMFWTKCLCGSGSGSamber	3	0.0001
ORF 1958	MYGSWMIPMRKCGSGSGSamber	3	0.0001
ORF 1959	MNGWWMVNMKKCGSGSGSamber	3	0.0001
ORF 1960	MSCVILLKMLYNRPQHCGSGSGSamber	3	0.0001
ORF 1961	MSHFARSKMWQSMVIWCGSGSGSamber	3	0.0001
ORF 1962	MFMRRWWLRCVVGLGLGLRamber	3	0.0001
ORF 1963	MLIMVGKMPRPQNTMCGSGSGSamber	3	0.0001
ORF 1964	MLYGWLVPMVKACQIPCGSGSGSamber	3	0.0001
ORF 1965	MYGYWMVPMTLCGSGSGSamber	3	0.0001
ORF 1966	MEIPMMKIHPMCGSGSGSamber	3	0.0001
ORF 1967	MKMLMEMRWRTMQCGSGSGSamber	3	0.0001
ORF 1968	MMTRYSQMLLKYYYCGSGSGSamber	3	0.0001
ORF 1969	MWIVPMRISGCGSGSGSamber	3	0.0001
ORF 1970	MWVIPMKIAAWCGSGSGSamber	3	0.0001
ORF 1971	MWLIPMVKAITCGSGSGSamber	3	0.0001
ORF 1972	MMARYASMIQRHAICGSGSGSamber	3	0.0001
ORF 1973	MMIPMVMVLWSMCGSGSGSamber	3	0.0001
ORF 1974	MNGYWMIPMAKCGSGSGSamber	3	0.0001
ORF 1975	MLIPMVMVNWLYCGSGSGSamber	3	0.0001
ORF 1976	MKQIMEMAWRTMECGSGSGSamber	3	0.0001
ORF 1977	MHKLYWYTMSNALYFCCGSGSGSamber	3	0.0001
ORF 1978	MWIVPMKKAAYCGSGSGSamber	3	0.0001
ORF 1979	MNCRMLMAHLLHCGSGSGSamber	3	0.0001
ORF 1980	MRYTCYILMCGQLVRRCGSGSGSamber	3	0.0001
ORF 1981	MMSLRGRMFWNMRRCGSGSGSamber	3	0.0001
ORF 1982	MWLIPMVKMHKCGSGSGSamber	3	0.0001
ORF 1983	MAIGWMVPMAKILWLYCGSGSGSamber	3	0.0001
ORF 1984	MTWLVPMRRMIRICGSGSGSamber	3	0.0001
ORF 1985	MWDIPMIKSGCGSGSGSamber	3	0.0001
ORF 1986	MWVIPMKVARHCGSGSGSamber	3	0.0001
ORF 1987	MWLIPMRKAGCGSGSGSamber	3	0.0001
ORF 1988	MWLIPMKKAALCGSGSGSamber	3	0.0001
ORF 1989	MWIIPMKIASHCGSGSGSamber	3	0.0001
ORF 1990	MFYLKMLAMFHYIRMKCGSGSGSamber	3	0.0001
ORF 1991	MHCKILMAMLIHCGSGSGSamber	3	0.0001
ORF 1992	MVGFYEMMHALKYICGSGSGSamber	3	0.0001
ORF 1993	MYSMKYAMRFSFHHCGSGSGSamber	3	0.0001
ORF 1994	MMYRYLSMAARHAYCGSGSGSamber	3	0.0001
ORF 1995	MWLVPMKIAINCGSGSGSamber	3	0.0001
ORF 1996	MIIPMIMLDWGLCGSGSGSamber	3	0.0001
ORF 1997	MIIPMKMVKLICVGLGLGLRamber	3	0.0001
ORF 1998	MTCKMGRMFSMTNHSCGSGSGSamber	3	0.0001
[truncated: 8,233 more rows]

## Sheet: BRD3-BD1_R5
Selection Round #5	Total Reads #24924
	Peptide sequence	Number of Reads	Proportion of library reads
ORF 1	MTYLRWTMLTRIWISCGSGSGSamber	654	0.02624
ORF 2	MKTIMGMTWRTMQCGSGSGSamber	514	0.02062
ORF 3	MKFVCWIHMRNQLIFKCGSGSGSamber	423	0.01697
ORF 4	MYSMKYAMWWTVYPCGSGSGSamber	413	0.01657
ORF 5	MPNEFYSMKTTLSHICGSGSGSamber	386	0.01549
ORF 6	MRFWCYYTMKNNLILRCGSGSGSamber	311	0.01248
ORF 7	MWIIPMVKMGCGSGSGSamber	251	0.01007
ORF 8	MNCTLLMAMLLHCGSGSGSamber	237	0.00951
ORF 9	MRMTCWYVMKNQTILNCGSGSGSamber	215	0.00863
ORF 10	MSCRILLKMWAIIHNMCGSGSGSamber	207	0.00831
ORF 11	MMGLRGHMFRNTKACGSGSGSamber	198	0.00794
ORF 12	MTMIILPHMRIYGLHICGSGSGSamber	184	0.00738
ORF 13	MYMLPYSMAFALAYSCGSGSGSamber	173	0.00694
ORF 14	MNCKMGRMYIYRMEMCGSGSGSamber	146	0.00586
ORF 15	MYSMTLAMHKSRMLCGSGSGSamber	143	0.00574
ORF 16	MWIIPMKKAGCGSGSGSamber	135	0.00542
ORF 17	MKTLMYMTWKTMGCGSGSGSamber	130	0.00522
ORF 18	MYGYWMIPMKLCGSGSGSamber	110	0.00441
ORF 19	MHGWWMIPMRTCGSGSGSamber	110	0.00441
ORF 20	MYGFWMVPMKMCGSGSGSamber	99	0.00397
ORF 21	MRCLILMKMLILNCGSGSGSamber	95	0.00381
ORF 22	MSCAILMAMLLHCGSGSGSamber	94	0.00377
ORF 23	MRCNILMAMLHNNWRFCGSGSGSamber	92	0.00369
ORF 24	MSWMYRMALLPHCGSGSGSamber	89	0.00357
ORF 25	MFEWYSMMYALQYACGSGSGSamber	86	0.00345
ORF 26	MRFYCYYRMSGNIIFKCGSGSGSamber	84	0.00337
ORF 27	MYGYWMIPMKTCGSGSGSamber	80	0.00321
ORF 28	MRLKCWILMKGVYYSRCGSGSGSamber	73	0.00293
ORF 29	MWIIPMVRMGNCGSGSGSamber	72	0.00289
ORF 30	MKHLMWMRWLTMSCGSGSGSamber	72	0.00289
ORF 31	MTMIIIQKMHLYGLYICGSGSGSamber	72	0.00289
ORF 32	MIKPNMRFMIMCGSGSGSamber	72	0.00289
ORF 33	MWIIPMKLSGCGSGSGSamber	70	0.00281
ORF 34	MRIFCYIRMHDRIIYRCGSGSGSamber	70	0.00281
ORF 35	MFGWWMIPMQICGSGSGSamber	67	0.00269
ORF 36	MKWLIPMMRLDWTSCGSGSGSamber	65	0.00261
ORF 37	MNGWWMIPMRMCGSGSGSamber	65	0.00261
ORF 38	MYSMRSPLMYYKYWMTCGSGSGSamber	65	0.00261
ORF 39	MRYTCYIFMGGKVILNCGSGSGSamber	65	0.00261
ORF 40	MRMYCFIIMMGHRLTKCGSGSGSamber	61	0.00245
ORF 41	MIIPMVMLNWLRCGSGSGSamber	61	0.00245
ORF 42	MHGWWMVPMKTCGSGSGSamber	60	0.00241
ORF 43	MNNCLSSHMLLATLYHCGSGSGSamber	60	0.00241
ORF 44	MYLMANAMYSKTRMLCGSGSGSamber	60	0.00241
ORF 45	MKHWQAMPWVTISCGSGSGSamber	59	0.00237
ORF 46	MRDSCQLLMKMLLHCNCGSGSGSamber	58	0.00233
ORF 47	MIKPNMKYMIMCGSGSGSamber	58	0.00233
ORF 48	MCWLIPMVRAWNMCGSGSGSamber	58	0.00233
ORF 49	MIKPNMRYMIMCGSGSGSamber	58	0.00233
ORF 50	MSGKMPFPMAKILSTLCGSGSGSamber	57	0.00229
ORF 51	MRCQMLLMHLYHDNCGSGSGSamber	55	0.00221
ORF 52	MLCVMGLMLARHTMNCGSGSGSamber	55	0.00221
ORF 53	MKKLMWMKWLTMGCGSGSGSamber	54	0.00217
ORF 54	MSCTILMAMLHHCGSGSGSamber	54	0.00217
ORF 55	MGCIMGPMLNLRMYCGSGSGSamber	54	0.00217
ORF 56	MHGYWMIPMRICGSGSGSamber	52	0.00209
ORF 57	MECLLLLKMLYHHNNVCGSGSGSamber	52	0.00209
ORF 58	MKCTILMMMLIHCGSGSGSamber	52	0.00209
ORF 59	MLYYWPKMHISYLQFCGSGSGSamber	52	0.00209
ORF 60	MKNIMWMQWLTMQCGSGSGSamber	52	0.00209
ORF 61	MWIVPMKIVGCGSGSGSamber	51	0.00205
ORF 62	MNGWWMVPMRTCGSGSGSamber	49	0.00197
ORF 63	MNGWWMIPMKMCGSGSGSamber	49	0.00197
ORF 64	MYSMRHAMSWLQYPKCGSGSGSamber	49	0.00197
ORF 65	MLCRMGPMLGLYMYCGSGSGSamber	49	0.00197
ORF 66	MRCTILMKMLLHCGSGSGSamber	48	0.00193
ORF 67	MMPRKSGNMYWLFMLYCGSGSGSamber	48	0.00193
ORF 68	MNCAILMAMLLHCGSGSGSamber	48	0.00193
ORF 69	MYSMRHTLMSYNLWLLCGSGSGSamber	47	0.00189
ORF 70	MGLYLDKMRRILTLCGSGSGSamber	47	0.00189
ORF 71	MHCAILMAMLLHCGSGSGSamber	47	0.00189
ORF 72	MCRTMGLYMMNDNLMWCGSGSGSamber	45	0.00181
ORF 73	MKKIMHMTWMTMQCGSGSGSamber	45	0.00181
ORF 74	MDCHILMKMLLSGLYTCGSGSGSamber	44	0.00177
ORF 75	MRYLISVMWPGRMITCGSGSGSamber	43	0.00173
ORF 76	MWIIPMVIAGCGSGSGSamber	43	0.00173
ORF 77	MRYHCYIIMHDTIMFRCGSGSGSamber	43	0.00173
ORF 78	MRLTCYIWMGSKWLINCGSGSGSamber	42	0.00169
ORF 79	MWIIPMVKAYHCGSGSGSamber	41	0.00165
ORF 80	MNGWWMIPMMLCGSGSGSamber	41	0.00165
ORF 81	MYGTWMVPMKICGSGSGSamber	40	0.0016
ORF 82	MWKIPMKKLGCVGLGLGLRamber	40	0.0016
ORF 83	MNCTLLMKMLLFGCGSGSGSamber	40	0.0016
ORF 84	MRRVADSKMamberIYTNWLCGSGSGSamber	40	0.0016
ORF 85	MTWLIPMIRMTLMCGSGSGSamber	40	0.0016
ORF 86	MQRWMVPMSKIFKGMCGSGSGSamber	39	0.00156
ORF 87	MWVIPMKLMGCGSGSGSamber	39	0.00156
ORF 88	MRCQLLMMMLLHCGSGSGSamber	39	0.00156
ORF 89	MYSMQYAMHWKALPCGSGSGSamber	39	0.00156
ORF 90	MMSLRGRMFLTKYLCGSGSGSamber	39	0.00156
ORF 91	MRMMCYIWMHGRLFLMCGSGSGSamber	39	0.00156
ORF 92	MNDCTHYDMLLKHLYHCGSGSGSamber	38	0.00152
ORF 93	MLGYWMIPMKRCGSGSGSamber	38	0.00152
ORF 94	MEIPMMLLHPMCGSGSGSamber	38	0.00152
ORF 95	MYSMKRAMLWTHNPCGSGSGSamber	37	0.00148
ORF 96	MFYCSKMYRLYICGSGSGSamber	36	0.00144
ORF 97	MNMYPRWAMIYTLIYQCGSGSGSamber	35	0.0014
ORF 98	MSDFYPLRMNYLLHLTCGSGSGSamber	35	0.0014
ORF 99	MSCCLLMAMLLHCGSGSGSamber	35	0.0014
ORF 100	MFMLPYRMAFAMHYCGSGSGSamber	34	0.00136
ORF 101	MHGFYYMMYALRYKCGSGSGSamber	34	0.00136
ORF 102	MMARFSDMISRYRLCGSGSGSamber	34	0.00136
ORF 103	MWIVPMKTAGCGSGSGSamber	33	0.00132
ORF 104	MKNLMWMKWRTMSCGSGSGSamber	32	0.00128
ORF 105	MTYLLMKAMNQYTRIWCGSGSGSamber	32	0.00128
ORF 106	MRCLILMKMLLLCGSGSGSamber	32	0.00128
ORF 107	MIYWKYSYMNIWTRITCGSGSGSamber	31	0.00124
ORF 108	MWYCQKMYRLSICGSGSGSamber	31	0.00124
ORF 109	MHCLMGIMIIRRPMSCGSGSGSamber	31	0.00124
ORF 110	MACLLLMKMLIHCGSGSGSamber	31	0.00124
ORF 111	MRCKILLMMLVHNLCGSGSGSamber	31	0.00124
ORF 112	MWIIPMVKAWHCGSGSGSamber	30	0.0012
ORF 113	MNCLLLMAMLLHCGSGSGSamber	30	0.0012
ORF 114	MRLACYIVMQQNIVWNCGSGSGSamber	30	0.0012
ORF 115	MQKMYPMKMLNPNCGSGSGSamber	30	0.0012
ORF 116	MMFRFLMPYMLRFCGSGSGSamber	30	0.0012
ORF 117	MRCLILLMMLMQNVCGSGSGSamber	30	0.0012
ORF 118	MYCEILMKMLIHCGSGSGSamber	29	0.00116
ORF 119	MKCAILMMMLLHCGSGSGSamber	29	0.00116
ORF 120	MYGYWMVPMKTCGSGSGSamber	29	0.00116
ORF 121	MYDWMIPMVRMAYHQCGSGSGSamber	29	0.00116
ORF 122	MKTIMHMIWLTMACGSGSGSamber	29	0.00116
ORF 123	MACTILMKMLLHCGSGSGSamber	29	0.00116
ORF 124	MYSMKHTIMTFWAYLLCGSGSGSamber	29	0.00116
ORF 125	MWIIPMVKAALCGSGSGSamber	29	0.00116
ORF 126	MWIIPMKKAALCGSGSGSamber	29	0.00116
ORF 127	MKCTMLMAHLIHGCGSGSGSamber	29	0.00116
ORF 128	MRMICWIKMGPYLIWNCGSGSGSamber	28	0.00112
ORF 129	MLSHLSGMHRGYLMCGSGSGSamber	28	0.00112
ORF 130	MWIIPMVKAGPCGSGSGSamber	28	0.00112
ORF 131	MTWKVPMKAAQMGCGSGSGSamber	28	0.00112
ORF 132	MQGWWMVPMKICGSGSGSamber	28	0.00112
ORF 133	MFGYWMIAMRKCGSGSGSamber	28	0.00112
ORF 134	MSGYWMIPMRKCGSGSGSamber	28	0.00112
ORF 135	MLYPMKRMLRSKMLSCGSGSGSamber	28	0.00112
ORF 136	MSGWWMVPMKTCGSGSGSamber	28	0.00112
ORF 137	MIIPMKMLNWVLCGSGSGSamber	28	0.00112
ORF 138	MWVIPMKIAHHCGSGSGSamber	28	0.00112
ORF 139	MRCLLLMKMLHHCGSGSGSamber	28	0.00112
ORF 140	MWLIPMIKAGCGSGSGSamber	27	0.00108
ORF 141	MKHQCTTHMILATLYHCGSGSGSamber	27	0.00108
ORF 142	MRLYCYIMMKNSILFKCGSGSGSamber	27	0.00108
ORF 143	MIWNEASKMKLCRILMCGSGSGSamber	27	0.00108
ORF 144	MYSMKHAMLWASAPKCGSGSGSamber	27	0.00108
ORF 145	MWIIPMVKAHWCGSGSGSamber	27	0.00108
ORF 146	MVIPMVMLNWALCGSGSGSamber	26	0.00104
ORF 147	MRMYCWIQMKSNTLYRCGSGSGSamber	26	0.00104
ORF 148	MYSMTHAMSWTRLPRCGSGSGSamber	26	0.00104
ORF 149	MWIIPMMKKGCGSGSGSamber	26	0.00104
ORF 150	MMARYSEMFMRYLLCGSGSGSamber	26	0.00104
ORF 151	MSCKMGLMLKRMTMKCGSGSGSamber	26	0.00104
ORF 152	MDAMRISCMHWNLAIRCGSGSGSamber	26	0.00104
ORF 153	MFIIMMNRMLWHNPMTCGSGSGSamber	26	0.00104
ORF 154	MSCHMLMATLLHCGSGSGSamber	26	0.00104
ORF 155	MSCILLMAMLLHCGSGSGSamber	26	0.00104
ORF 156	MKTIAWMTWLTMQCGSGSGSamber	26	0.00104
ORF 157	MKCEILMAMLIHCGSGSGSamber	26	0.00104
ORF 158	MNCLLLLKMLYLSNHKCGSGSGSamber	25	0.001
ORF 159	MYSMQYAMRWKQAPACGSGSGSamber	25	0.001
ORF 160	MKSWQKMPHVCICGSGSGSamber	25	0.001
ORF 161	MYSMKHAMIYRQNPCGSGSGSamber	25	0.001
ORF 162	MWLIPMKKAGCGSGSGSamber	24	0.00096
ORF 163	MRCIILMKMLIHQCGSGSGSamber	24	0.00096
ORF 164	MMARHTTMIIRLLYCGSGSGSamber	24	0.00096
ORF 165	MRCLLLMKMLLHCGSGSGSamber	24	0.00096
ORF 166	MRCLILMAMLVHCGSGSGSamber	24	0.00096
ORF 167	MFGDWMIPMKLCGSGSGSamber	24	0.00096
ORF 168	MSIPMRMMQRMPYICGSGSGSamber	24	0.00096
ORF 169	MTRKWLIPMQTVFRGMCGSGSGSamber	24	0.00096
ORF 170	MWLIPMVKAVFCGSGSGSamber	24	0.00096
ORF 171	MKITRMCTMHNALYWTCGSGSGSamber	24	0.00096
ORF 172	MYLMSKMLMGHMALIQCGSGSGSamber	24	0.00096
ORF 173	MWYCNKMYRLDFCGSGSGSamber	24	0.00096
ORF 174	MKRIMWMLWLTMSCGSGSGSamber	24	0.00096
ORF 175	MDGWWMIPMRVCGSGSGSamber	24	0.00096
ORF 176	MSCDILMMMLLHCGSGSGSamber	23	0.00092
ORF 177	MYYCQRMYRLHHCGSGSGSamber	23	0.00092
ORF 178	MSCLMLMATLLHCGSGSGSamber	23	0.00092
ORF 179	MFVPHYQVMWRLFAQYCGSGSGSamber	22	0.00088
ORF 180	MRLTCWINMRGVLIRNCGSGSGSamber	22	0.00088
ORF 181	MSMLIIKMMYCYGLRYCGSGSGSamber	22	0.00088
ORF 182	MYGTWMIPMKLCGSGSGSamber	22	0.00088
ORF 183	MNGWWMIPMSVCGSGSGSamber	22	0.00088
ORF 184	MHYMLYFSMAQLLTLTCGSGSGSamber	22	0.00088
ORF 185	MWTIPMVKMGCGSGSGSamber	22	0.00088
ORF 186	MHYHLSHKMVLKSQMLCGSGSGSamber	22	0.00088
ORF 187	MYAQSVMIMNFMCIIPCGSGSGSamber	21	0.00084
ORF 188	MWLFPMVRMLHSFMLRCGSGSGSamber	21	0.00084
ORF 189	MWIIPMKIAHHCGSGSGSamber	21	0.00084
ORF 190	MRCLILMKMLLHCGSGSGSamber	21	0.00084
ORF 191	MKCLILMKMLLLCGSGSGSamber	21	0.00084
ORF 192	MWIIPMVKAAFCGSGSGSamber	21	0.00084
ORF 193	MLYSRMIISRMIISPACGSGSGSamber	21	0.00084
ORF 194	MKCGILLKMLYHRSMECGSGSGSamber	21	0.00084
ORF 195	MECVMGPMMSLLMYSHCGSGSGSamber	21	0.00084
ORF 196	MRYTCWYIMNMNLIYRCGSGSGSamber	21	0.00084
ORF 197	MLVTMSLYMMTAPLMWCGSGSGSamber	21	0.00084
ORF 198	MWKMLNCMQLTWIRCGSGSGSamber	21	0.00084
ORF 199	MWIIPMKLKGCGSGSGSamber	21	0.00084
ORF 200	MMRVISNAMRLLIGIPCGSGSGSamber	20	0.0008
ORF 201	MYCVMGMMFRRGAMICGSGSGSamber	20	0.0008
ORF 202	MNCLILLKMLYQSSYSCGSGSGSamber	20	0.0008
ORF 203	MRCYILMAMLLHCGSGSGSamber	20	0.0008
ORF 204	MLGYWMVPMKICGSGSGSamber	20	0.0008
ORF 205	MSMAFVYNMRLCLWCGCGSGSGSamber	20	0.0008
ORF 206	MNLSGYLCMMRVCIQMCGSGSGSamber	20	0.0008
ORF 207	MHGYWMVPMVKCGSGSGSamber	20	0.0008
ORF 208	MFYCNKMYRLYYCGSGSGSamber	20	0.0008
ORF 209	MDRYSLSVMWQHMYIVCGSGSGSamber	20	0.0008
ORF 210	MWIIPMVKVFHCGSGSGSamber	19	0.00076
ORF 211	MWTIPMVKAGCGSGSGSamber	19	0.00076
ORF 212	MFGFWMVPMKTCGSGSGSamber	19	0.00076
ORF 213	MKKIMAMTWRTMQCGSGSGSamber	19	0.00076
ORF 214	MYIMRWAMRIQRQILCGSGSGSamber	19	0.00076
ORF 215	MNCLILMKMLLLCGSGSGSamber	19	0.00076
ORF 216	MVYYHYMTHQMLHCGSGSGSamber	19	0.00076
ORF 217	MDRWVIPMKMTMCTWCGSGSGSamber	19	0.00076
ORF 218	MTCSLLMAMLLHCGSGSGSamber	19	0.00076
ORF 219	MECWILMAMLLHWCGSGSGSamber	19	0.00076
ORF 220	MYRHLLYSMKNALTFKCGSGSGSamber	19	0.00076
ORF 221	MWLIPMVKAVDCGSGSGSamber	19	0.00076
ORF 222	MYVRYTWTMNPNLLWICGSGSGSamber	19	0.00076
ORF 223	MNCSMLMATLIHCGSGSGSamber	18	0.00072
ORF 224	MRYTCWIYMQGRYIYACGSGSGSamber	18	0.00072
ORF 225	MFMLPYSMKAALQYCGSGSGSamber	18	0.00072
ORF 226	MHGYWMVPMKTCGSGSGSamber	18	0.00072
ORF 227	MSKMYRMMKITCVGLGLGLRamber	18	0.00072
ORF 228	MYQHYYSMKYALRYCCGSGSGSamber	18	0.00072
ORF 229	MYSMKYAMMWKNDPCGSGSGSamber	18	0.00072
ORF 230	MWLIPMVLMGCGSGSGSamber	18	0.00072
ORF 231	MWIIPMVKMGKCGSGSGSamber	18	0.00072
ORF 232	MKYECYYRMKGQTIYKCGSGSGSamber	18	0.00072
ORF 233	MIKPNMTYMIMCGSGSGSamber	18	0.00072
ORF 234	MTYVKYYWMMYVKILRCGSGSGSamber	18	0.00072
ORF 235	MRLRCYYRMKNQVIFRCGSGSGSamber	18	0.00072
ORF 236	MLKPNMRYMIMCGSGSGSamber	18	0.00072
ORF 237	MRIMRTWRMQLYLNLMCGSGSGSamber	18	0.00072
ORF 238	MFYPMKRMLRGPMACGSGSGSamber	18	0.00072
ORF 239	MYGLACRMAGAILRCGSGSGSamber	18	0.00072
ORF 240	MSCLMLMLTLLHCGSGSGSamber	18	0.00072
ORF 241	MYGYWMIPMMTCGSGSGSamber	17	0.00068
ORF 242	MKCLILMMMLVHALCGSGSGSamber	17	0.00068
ORF 243	MKTIMWMTWETMFCGSGSGSamber	17	0.00068
ORF 244	MWIIPMIKAYHCGSGSGSamber	17	0.00068
ORF 245	MMKPNMTYMIMCGSGSGSamber	17	0.00068
ORF 246	MFGFWMIPMRVCGSGSGSamber	17	0.00068
ORF 247	MSRYAKSIMLTRMVILCGSGSGSamber	17	0.00068
ORF 248	MWVIPMVKMGNCGSGSGSamber	17	0.00068
ORF 249	MPLNAWYSMSNALQYTCGSGSGSamber	17	0.00068
ORF 250	MMKPNMRYMIMCGSGSGSamber	17	0.00068
ORF 251	MWDWLIPMVRLRCSVGLGLGLRamber	16	0.00064
ORF 252	MMGLRGHMYRFTRPCGSGSGSamber	16	0.00064
ORF 253	MVYLKFRYMLPPQKIVCGSGSGSamber	16	0.00064
ORF 254	MKNLMWMTWRTMFCGSGSGSamber	16	0.00064
ORF 255	MMGLRGRMFTKTNLICGSGSGSamber	16	0.00064
ORF 256	MDGYYIMAMAKLWSGKCGSGSGSamber	16	0.00064
ORF 257	MKTLMWMMWRTMNCGSGSGSamber	16	0.00064
ORF 258	MNGYWMIPMKQCGSGSGSamber	16	0.00064
ORF 259	MFGFWMIPMRRCGSGSGSamber	16	0.00064
ORF 260	MSCVMGIMLARFMYCGSGSGSamber	16	0.00064
ORF 261	MWLIPMVKAHHCGSGSGSamber	16	0.00064
ORF 262	MLHTWPLMRIWYLMYCGSGSGSamber	16	0.00064
ORF 263	MKTVWGMTWLTMSCGSGSGSamber	16	0.00064
ORF 264	MWLIPMVLSGCGSGSGSamber	16	0.00064
ORF 265	MYGFWMVPMKRCGSGSGSamber	16	0.00064
ORF 266	MWIIPMKKAHVCGSGSGSamber	16	0.00064
ORF 267	MKTIMQMSWRTMRCGSGSGSamber	16	0.00064
ORF 268	MSCLLLMMMLHHCGSGSGSamber	16	0.00064
ORF 269	MWIIPMVKAHDCGSGSGSamber	16	0.00064
ORF 270	MRCLLLMKMLLLCGSGSGSamber	16	0.00064
ORF 271	MKTIMFMSWYTMQCGSGSGSamber	16	0.00064
ORF 272	MPILLCMLYHQNCGSGSGSamber	16	0.00064
ORF 273	MYSMIWTLMWTRLPRDCGSGSGSamber	16	0.00064
ORF 274	MQKMYPMQRLNRNCGSGSGSamber	16	0.00064
ORF 275	MWVIPMVKRGCGSGSGSamber	16	0.00064
ORF 276	MKCDILLMMLYHQIRCGSGSGSamber	16	0.00064
ORF 277	MTWLIPMVKAHKMCGSGSGSamber	16	0.00064
ORF 278	MWLIPMVRAVPCGSGSGSamber	16	0.00064
ORF 279	MWLIPMKLMGCGSGSGSamber	16	0.00064
ORF 280	MITPNMRFMIMCGSGSGSamber	15	0.0006
ORF 281	MYFHWGTKMWLNFPQICGSGSGSamber	15	0.0006
ORF 282	MLSHRTGMHRGYRMCGSGSGSamber	15	0.0006
ORF 283	MKCTMLLMTLYHHRSCGSGSGSamber	15	0.0006
ORF 284	MYGTWMIPMRKCGSGSGSamber	15	0.0006
ORF 285	MNGRMMIAMSFSNYLLCGSGSGSamber	15	0.0006
ORF 286	MWKMLQCMDLHLLMCGSGSGSamber	15	0.0006
ORF 287	MSGWWMIPMRICGSGSGSamber	15	0.0006
ORF 288	MWYCQKMYRMKYCGSGSGSamber	15	0.0006
ORF 289	MYSMKHALMYYRAWLQCGSGSGSamber	15	0.0006
ORF 290	MYGSWMIPMKKCGSGSGSamber	15	0.0006
ORF 291	MHWMLYHNMTHVRHLTCGSGSGSamber	15	0.0006
ORF 292	MIIPMVMLDWLNCGSGSGSamber	14	0.00056
ORF 293	MRMQLILRMYIYGRWHCGSGSGSamber	14	0.00056
ORF 294	MGITSYLFMYRWARDLCGSGSGSamber	14	0.00056
ORF 295	MQKMYPMKRLNKNCGSGSGSamber	14	0.00056
ORF 296	MWLIPMKKLGCGSGSGSamber	14	0.00056
ORF 297	MQKMYPMKRANPHCGSGSGSamber	14	0.00056
ORF 298	MSCDVLLMMLWHNNCGSGSGSamber	14	0.00056
ORF 299	MWIIPMQKAGCGSGSGSamber	14	0.00056
ORF 300	MQKMYPMRRLNVACGSGSGSamber	14	0.00056
ORF 301	MTGFWMIPMKRCGSGSGSamber	14	0.00056
ORF 302	MHYMIYTMSHIRNLSCGSGSGSamber	14	0.00056
ORF 303	MYYWKVPMKKLGYHPCGSGSGSamber	14	0.00056
ORF 304	MIKPSMKFMIMCGSGSGSamber	14	0.00056
ORF 305	MWYCAKMYRLYHCGSGSGSamber	14	0.00056
ORF 306	MSCLLLMMMLLHLHCGSGSGSamber	14	0.00056
ORF 307	MKTVMAMTWITMRCGSGSGSamber	14	0.00056
ORF 308	MMIPMMRIHPMCGSGSGSamber	14	0.00056
ORF 309	MKNWQRMPWVTISCGSGSGSamber	14	0.00056
ORF 310	MYSMRYTLMFTSLTHWCGSGSGSamber	14	0.00056
ORF 311	MAWLIPMKKMIKTCGSGSGSamber	14	0.00056
ORF 312	MLIPMMRLHPMCGSGSGSamber	14	0.00056
ORF 313	MNCTILMAMLIHCGSGSGSamber	14	0.00056
ORF 314	MYLMRWAMRLNWSTLCGSGSGSamber	14	0.00056
ORF 315	MLIPMKMLDWSNCGSGSGSamber	14	0.00056
ORF 316	MWIVPMKILGCGSGSGSamber	14	0.00056
ORF 317	MWIIPMRLRGCGSGSGSamber	14	0.00056
ORF 318	MWRFLQAQMYTRMILLCGSGSGSamber	13	0.00052
ORF 319	MWLIPMKVSGCGSGSGSamber	13	0.00052
ORF 320	MRFVCWIRMRTEVIWNCGSGSGSamber	13	0.00052
ORF 321	MHGYWMIPMKTCGSGSGSamber	13	0.00052
ORF 322	MRCTLLMKMLIHCGSGSGSamber	13	0.00052
ORF 323	MAISVMLMNRMVILCGSGSGSamber	13	0.00052
ORF 324	MMARFATMYEKHVYCGSGSGSamber	13	0.00052
ORF 325	MALSKMIMSRMVVLCGSGSGSamber	13	0.00052
ORF 326	MWIIPMTKMGCGSGSGSamber	13	0.00052
ORF 327	MIIPMRMVNAKCVGLGLGLRamber	13	0.00052
ORF 328	MIIPMKMVNWTKCGSGSGSamber	13	0.00052
ORF 329	MYWNPDSIMHLCLIMNCGSGSGSamber	13	0.00052
ORF 330	MMARNTQMIAAYYYCGSGSGSamber	13	0.00052
ORF 331	MRCQILMAMLLHCGSGSGSamber	13	0.00052
ORF 332	MRLSCFIIMKNQFICRCGSGSGSamber	13	0.00052
ORF 333	MRCLMLMLHLLHCGSGSGSamber	13	0.00052
ORF 334	MFLVSAMWMNMMILARCGSGSGSamber	13	0.00052
ORF 335	MLIPMMRIHPFCGSGSGSamber	13	0.00052
ORF 336	MLIPMMRVHPMCGSGSGSamber	13	0.00052
ORF 337	MWWIPMVRMGCGSGSGSamber	13	0.00052
ORF 338	MWIIPMKKAHTCGSGSGSamber	13	0.00052
ORF 339	MWIIPMKIAYPCGSGSGSamber	13	0.00052
ORF 340	MWIVPMKRMGCGSGSGSamber	13	0.00052
ORF 341	MYGDWMIPMVLCGSGSGSamber	13	0.00052
ORF 342	MSWYYSMMYALRYSCGSGSGSamber	13	0.00052
ORF 343	MFYCQKMYRISWCGSGSGSamber	13	0.00052
ORF 344	MYTMKYAMREGYMPCGSGSGSamber	13	0.00052
ORF 345	MSCLLLMKMLLHCGSGSGSamber	13	0.00052
ORF 346	MWIIPMKVLGCGSGSGSamber	13	0.00052
ORF 347	MGWIVPMRRMFNFCGSGSGSamber	12	0.00048
ORF 348	MHIPMMLLNPMCGSGSGSamber	12	0.00048
ORF 349	MRLACFYVMKSQIVFRCGSGSGSamber	12	0.00048
ORF 350	MKIPMKMVYPRCVGLGLGLRamber	12	0.00048
ORF 351	MFGYWMISMKKCGSGSGSamber	12	0.00048
ORF 352	MMMPNMRFMIMCGSGSGSamber	12	0.00048
ORF 353	MMARFSEMLVRLIFCGSGSGSamber	12	0.00048
ORF 354	MCCTMGLMIPRQKMCGSGSGSamber	12	0.00048
ORF 355	MPFHLWYSMARALSYPCGSGSGSamber	12	0.00048
ORF 356	MTRYLTSVMWMTMVIACGSGSGSamber	12	0.00048
ORF 357	MWIIPMMKMKKGCGSGSGSamber	12	0.00048
ORF 358	MRFTCYIIMHNSYLVNCGSGSGSamber	12	0.00048
ORF 359	MTCTILLKMLFSNYGRCGSGSGSamber	12	0.00048
ORF 360	MMARHSTMIYKHYYCGSGSGSamber	12	0.00048
ORF 361	MYSMRRAMLWQEDPCGSGSGSamber	12	0.00048
ORF 362	MYSMRWAMSLPLWASCGSGSGSamber	12	0.00048
ORF 363	MRLRCYIWMKNSLIFRCGSGSGSamber	12	0.00048
ORF 364	MKTLMSMRWLTMACGSGSGSamber	12	0.00048
ORF 365	MSNMLTMLQKHWYCGSGSGSamber	12	0.00048
ORF 366	MWVIPMVKMGACGSGSGSamber	12	0.00048
ORF 367	MSCALLMKMLLAGCGSGSGSamber	12	0.00048
ORF 368	MMKFTLSKMLRILCVLCGSGSGSamber	12	0.00048
ORF 369	MTYVMFRYMLRSLVVRCGSGSGSamber	12	0.00048
ORF 370	MACRLLLMMLMKNCCGSGSGSamber	12	0.00048
ORF 371	MWLIPMVKRGCGSGSGSamber	12	0.00048
ORF 372	MSKMWRMIRVTCICGSGSGSamber	12	0.00048
ORF 373	MYYRLFRMMSGYRLLKCGSGSGSamber	12	0.00048
ORF 374	MEIPMMLLNPMCGSGSGSamber	12	0.00048
ORF 375	MYSMMKAMLWTSHPCGSGSGSamber	12	0.00048
ORF 376	MTCHILLKMLMANFPRCGSGSGSamber	12	0.00048
ORF 377	MIIPMKMVNWMVCGSGSGSamber	12	0.00048
ORF 378	MSSSFCRLMYMLYLYNCGSGSGSamber	12	0.00048
ORF 379	MACRMGVMLMQTLLCGSGSGSamber	11	0.00044
ORF 380	MIKPSMKYMIMCGSGSGSamber	11	0.00044
ORF 381	MLKPNMKYMIMCGSGSGSamber	11	0.00044
ORF 382	MSCQLLMKMLLHNHYICGSGSGSamber	11	0.00044
ORF 383	MLIPMTRMIRSVMADCGSGSGSamber	11	0.00044
ORF 384	MMKPNMRFMIMCGSGSGSamber	11	0.00044
ORF 385	MYYCEKMYRLYICGSGSGSamber	11	0.00044
ORF 386	MRYICYIWMKNRLLWNCGSGSGSamber	11	0.00044
ORF 387	MWIVPMRILGCGSGSGSamber	11	0.00044
ORF 388	MWIIPMVKAHTCGSGSGSamber	11	0.00044
ORF 389	MLYLMKTAMKSRINIGCGSGSGSamber	11	0.00044
ORF 390	MKCTILMKMLLLCGSGSGSamber	11	0.00044
ORF 391	MWIIPMKIAFHCGSGSGSamber	11	0.00044
ORF 392	MTGFYVMMIAKSYHCGSGSGSamber	11	0.00044
ORF 393	MWIVPMKRSGCGSGSGSamber	11	0.00044
ORF 394	MIIPMRMLDWLNCGSGSGSamber	11	0.00044
ORF 395	MMIPMERMIRSDMLNCGSGSGSamber	11	0.00044
ORF 396	MEIPMMLVNPMCGSGSGSamber	11	0.00044
ORF 397	MSRFLMSIMIRNRMIVCGSGSGSamber	11	0.00044
ORF 398	MKKIMQMTWVTMACGSGSGSamber	11	0.00044
ORF 399	MTGYWMIPMRLCGSGSGSamber	11	0.00044
ORF 400	MWIIPMVRAANCGSGSGSamber	11	0.00044
ORF 401	MIYRKWISMLSYKIIVCGSGSGSamber	11	0.00044
ORF 402	MYIFMAKKMLWNESIGCGSGSGSamber	11	0.00044
ORF 403	MWLIPMKKSGCGSGSGSamber	11	0.00044
ORF 404	MMARFTTMLVKHLLCGSGSGSamber	11	0.00044
ORF 405	MWIIPMVLAHPCGSGSGSamber	11	0.00044
ORF 406	MSCLILMKMLLLCGSGSGSamber	10	0.0004
ORF 407	MRCLMLMSILLHCGSGSGSamber	10	0.0004
ORF 408	MYSMEHAMWWTRYPCGSGSGSamber	10	0.0004
ORF 409	MRFVLTVMVRNRMRLLCGSGSGSamber	10	0.0004
ORF 410	MNRYSWYSMRRALLWSCGSGSGSamber	10	0.0004
ORF 411	MSCAMLMAHLLHCGSGSGSamber	10	0.0004
ORF 412	MLCRMGLMIHRTMMPCGSGSGSamber	10	0.0004
ORF 413	MMRILSWNMRLLHSLKCGSGSGSamber	10	0.0004
ORF 414	MLASSLMIMGRMIVIFCGSGSGSamber	10	0.0004
ORF 415	MYHCTKMYRLYYCGSGSGSamber	10	0.0004
ORF 416	MPRGFYSMKHALSYKCGSGSGSamber	10	0.0004
ORF 417	MRCCILMMMLLHCGSGSGSamber	10	0.0004
ORF 418	MWIIPMMKAAPTCGSGSGSamber	10	0.0004
ORF 419	MWIVPMVKAAKCGSGSGSamber	10	0.0004
ORF 420	MRMTWRIMTHILHNCGSGSGSamber	10	0.0004
ORF 421	MQCSLLMMMLIHCGSGSGSamber	10	0.0004
ORF 422	MLIVMKMLDWMRCGSGSGSamber	10	0.0004
ORF 423	MACRMGPMLRPWFNCGSGSGSamber	10	0.0004
ORF 424	MWIIPMKLAAHCGSGSGSamber	10	0.0004
ORF 425	MMARFASMKMKHLYCGSGSGSamber	10	0.0004
ORF 426	MWIIPMIKMGCGSGSGSamber	10	0.0004
ORF 427	MYSMQHAMNWSRHPCGSGSGSamber	10	0.0004
ORF 428	MFGWWMIPMRLCGSGSGSamber	10	0.0004
ORF 429	MIGMAWYPMASLLSIRCGSGSGSamber	10	0.0004
ORF 430	MWLIPMMKVGSNDCGSGSGSamber	10	0.0004
ORF 431	MWIIPMKRRGCGSGSGSamber	10	0.0004
ORF 432	MKTLMHMSWRTMRCGSGSGSamber	10	0.0004
ORF 433	MIWNPASRMKLCVLAICGSGSGSamber	10	0.0004
ORF 434	MYSMARAMLWQSFPYCGSGSGSamber	10	0.0004
ORF 435	MWVVPMKRMGCGSGSGSamber	10	0.0004
ORF 436	MRLYCYITMNYQLIWNCGSGSGSamber	10	0.0004
ORF 437	MWIIPMIRSGCGSGSGSamber	10	0.0004
ORF 438	MYSMKYAMVWTELPDCGSGSGSamber	10	0.0004
ORF 439	MMARYSSMLWKHAFCGSGSGSamber	10	0.0004
ORF 440	MSCQLLLSMLYHGYSNCGSGSGSamber	10	0.0004
ORF 441	MRYLQYRHMNQWTLIYCGSGSGSamber	10	0.0004
ORF 442	MKSWAVPMKQLMCNCGSGSGSamber	10	0.0004
ORF 443	MRCLMLMKTLIHCGSGSGSamber	10	0.0004
ORF 444	MRMFCWIVMCDRFLHRCGSGSGSamber	10	0.0004
ORF 445	MVIPMQMLDWMRCCGSGSGSamber	9	0.00036
ORF 446	MYGWWMIPMQQCGSGSGSamber	9	0.00036
ORF 447	MYWCSKMYRLHWTCGSGSGSamber	9	0.00036
ORF 448	MTCTMGIMIQRNGMICGSGSGSamber	9	0.00036
ORF 449	MSCKLLMAMLLHCGSGSGSamber	9	0.00036
ORF 450	MTYFIWMLQRRIFCGSGSGSamber	9	0.00036
ORF 451	MMARFADMLSKHKLCGSGSGSamber	9	0.00036
ORF 452	MTWLIPMKKMWNICGSGSGSamber	9	0.00036
ORF 453	MSCLMGIMIPRSRMCGSGSGSamber	9	0.00036
ORF 454	MKTMSGMYRSMAFCGSGSGSamber	9	0.00036
ORF 455	MWVIPMVKMANCGSGSGSamber	9	0.00036
ORF 456	MWLIPMKLLGCGSGSGSamber	9	0.00036
ORF 457	MWLIPMMKSGCGSGSGSamber	9	0.00036
ORF 458	MFGWWMIPMALCGSGSGSamber	9	0.00036
ORF 459	MKCVLLLMMLYHSHRPCGSGSGSamber	9	0.00036
ORF 460	MIVPMKMLDWLQCGSGSGSamber	9	0.00036
ORF 461	MANEYYSMKYALQYQCGSGSGSamber	9	0.00036
ORF 462	MYGWWMVPMSKCGSGSGSamber	9	0.00036
ORF 463	MIRILGSMMKIWYLVPCGSGSGSamber	9	0.00036
ORF 464	MWIIPMKLAASCGSGSGSamber	9	0.00036
ORF 465	MKSLMWMRWRTMQCGSGSGSamber	9	0.00036
ORF 466	MMIPMMLLHPMCGSGSGSamber	9	0.00036
ORF 467	MHMIVISNMFTYGHYTCGSGSGSamber	9	0.00036
ORF 468	MSCRMLMATLIHLCGSGSGSamber	9	0.00036
ORF 469	MRCTILMLMLLHCGSGSGSamber	9	0.00036
ORF 470	MKNLMGMSWLTMECGSGSGSamber	9	0.00036
ORF 471	MNCVMGLMIARQSMCGSGSGSamber	9	0.00036
ORF 472	MWYCSKMYRLWWHCGSGSGSamber	9	0.00036
ORF 473	MYGYWMIPMTKCGSGSGSamber	9	0.00036
ORF 474	MWLIPMKKAHPCGSGSGSamber	9	0.00036
ORF 475	MVIPMKMLDLWNCGSGSGSamber	9	0.00036
ORF 476	MRWTCNSAMLLATLMHCGSGSGSamber	9	0.00036
ORF 477	MTYLLWMSKKRLYCGSGSGSamber	9	0.00036
ORF 478	MWLIPMKRIGCGSGSGSamber	9	0.00036
ORF 479	MCMASALSMMSYYCWLCGSGSGSamber	9	0.00036
ORF 480	MKTLMWMQWRTMTCGSGSGSamber	9	0.00036
ORF 481	MVIPMKMVNPLCCGSGSGSamber	9	0.00036
ORF 482	MYDMSTAMRWKRYPACGSGSGSamber	9	0.00036
ORF 483	MLIPMKMLDWYRCGSGSGSamber	9	0.00036
ORF 484	MSYMYRMIRVTCCGSGSGSamber	9	0.00036
ORF 485	MRCELLLKMLMNSWLACGSGSGSamber	9	0.00036
ORF 486	MWIIPMMKAATQCGSGSGSamber	9	0.00036
ORF 487	MVYVLFRKMAMPSIIRCGSGSGSamber	9	0.00036
ORF 488	MKGYWMIPMVKCGSGSGSamber	9	0.00036
ORF 489	MMIPMMRLHPMCGSGSGSamber	9	0.00036
ORF 490	MRTECTLMLLAHLYHCGSGSGSamber	9	0.00036
ORF 491	MMARFAMMIYKHLYCGSGSGSamber	9	0.00036
ORF 492	MKCQVLLAMLYHRLTNCGSGSGSamber	9	0.00036
ORF 493	MFGYWMIPMALCGSGSGSamber	9	0.00036
ORF 494	MLYYVWMTSSMIICGSGSGSamber	8	0.00032
ORF 495	MNGYWMVPMKKCGSGSGSamber	8	0.00032
ORF 496	MVYILYRRMLGNRVIVCGSGSGSamber	8	0.00032
ORF 497	MWIIPMRKAGCCGSGSGSamber	8	0.00032
ORF 498	MYIPMMRVHPMCGSGSGSamber	8	0.00032
ORF 499	MSCLMLMATLIHGCGSGSGSamber	8	0.00032
ORF 500	MAIPMMLLHPMCGSGSGSamber	8	0.00032
ORF 501	MYYNMSTVMTTGMWYVCGSGSGSamber	8	0.00032
ORF 502	MSCLLLMKMLLKCGSGSGSamber	8	0.00032
ORF 503	MNCVILLKMLYHSLSECGSGSGSamber	8	0.00032
ORF 504	MTCRRTSYMLLSTLYHCGSGSGSamber	8	0.00032
ORF 505	MSCLLLMMMLLHLRPTCGSGSGSamber	8	0.00032
ORF 506	MWIIPMVMAAQCGSGSGSamber	8	0.00032
ORF 507	MYSMQKCMHLRCCPCGSGSGSamber	8	0.00032
ORF 508	MRFVCWIIMKGHTLPNCGSGSGSamber	8	0.00032
ORF 509	MNCLMLMKILIHCGSGSGSamber	8	0.00032
ORF 510	MYYCTKMYRLWYCGSGSGSamber	8	0.00032
ORF 511	MMNYRLFMAMKPNRCGSGSGSamber	8	0.00032
ORF 512	MWIIPMRWAFHCGSGSGSamber	8	0.00032
ORF 513	MKCRMGLMLPRSSMCGSGSGSamber	8	0.00032
ORF 514	MYGFWMIPMRLCGSGSGSamber	8	0.00032
ORF 515	MWIIPMRLAHPCGSGSGSamber	8	0.00032
ORF 516	MWLIPMVKVGCGSGSGSamber	8	0.00032
ORF 517	MWIIPMKKAHQCGSGSGSamber	8	0.00032
ORF 518	MRCQILMAMLLANYARCGSGSGSamber	8	0.00032
ORF 519	MPCTLSRMRVIMQMCGSGSGSamber	8	0.00032
ORF 520	MWIIPMVKAYPCGSGSGSamber	8	0.00032
ORF 521	MASDWLIPMVKIRWRPCGSGSGSamber	8	0.00032
ORF 522	MRRLAYKMFLYWNACGSGSGSamber	8	0.00032
ORF 523	MQKMYPMKRMSPSCGSGSGSamber	8	0.00032
ORF 524	MYMLPYNMETALRIRCGSGSGSamber	8	0.00032
ORF 525	MVRRLATKMYMYYYTLCGSGSGSamber	8	0.00032
ORF 526	MFYCTKMYRLRYCGSGSGSamber	8	0.00032
ORF 527	MRMSCWIVMKNRLIRNCGSGSGSamber	8	0.00032
ORF 528	MWIIPMVKMQACGSGSGSamber	8	0.00032
ORF 529	MGYWIIPMRIAYTVHCGSGSGSamber	8	0.00032
ORF 530	MPFAYPARMHFLLFLDCGSGSGSamber	8	0.00032
ORF 531	MNGWWMIPMamberTCGSGSGSamber	8	0.00032
ORF 532	MYLRMFRMSGPYMSCGSGSGSamber	8	0.00032
ORF 533	MIYGSWNMMKILHLYTCGSGSGSamber	8	0.00032
ORF 534	MTGYWMVPMKTCGSGSGSamber	8	0.00032
ORF 535	MPLNGFYTMSKALAYSCGSGSGSamber	8	0.00032
ORF 536	MMARYSNMLLKHMWCGSGSGSamber	8	0.00032
ORF 537	MYIMSIMIMYRMCIVSCGSGSGSamber	8	0.00032
ORF 538	MWIIPMKTAHPCGSGSGSamber	8	0.00032
ORF 539	MMYRYLSMLTRHRFCGSGSGSamber	8	0.00032
ORF 540	MKCNLLMAMLLSRLYTCGSGSGSamber	8	0.00032
ORF 541	MDYWLIPMKMAACYCGSGSGSamber	8	0.00032
ORF 542	MWVIPMVKMGPCGSGSGSamber	8	0.00032
ORF 543	MNKDLMRLCSRIVGLGLGLRamber	8	0.00032
ORF 544	MMYRNSPMIFKHLYCGSGSGSamber	8	0.00032
ORF 545	MWIIPMRLAHHCGSGSGSamber	8	0.00032
ORF 546	MIIPMKMLNWTKCGSGSGSamber	8	0.00032
ORF 547	MWLIPMKQMGCGSGSGSamber	8	0.00032
ORF 548	MWIVPMKMRGCGSGSGSamber	8	0.00032
ORF 549	MSCLMLMSTLIHCGSGSGSamber	8	0.00032
ORF 550	MNHWAIPMMLLACHCGSGSGSamber	8	0.00032
ORF 551	MRLLQGCDMLLGTLYHCGSGSGSamber	8	0.00032
ORF 552	MRYICFIFMGPSVLYMCGSGSGSamber	8	0.00032
ORF 553	MWIIPMKKAGPCGSGSGSamber	8	0.00032
ORF 554	MWLIPMKIRGCGSGSGSamber	8	0.00032
ORF 555	MHWMGQMMRQLFCGSGSGSamber	8	0.00032
ORF 556	MRCLILMKMLHHCGSGSGSamber	8	0.00032
ORF 557	MNGWWMIPMSLCGSGSGSamber	8	0.00032
ORF 558	MSCLILMMMLLYNCGSGSGSamber	8	0.00032
ORF 559	MWLIPMVKLGCGSGSGSamber	7	0.00028
ORF 560	MPLGMYYSMKHALSYTCGSGSGSamber	7	0.00028
ORF 561	MWIVPMKIAHQCGSGSGSamber	7	0.00028
ORF 562	MLIPMVMLDWRRCGSGSGSamber	7	0.00028
ORF 563	MSCLILMKMLLTCGSGSGSamber	7	0.00028
ORF 564	MRQFVIAIMYRYAMYVCGSGSGSamber	7	0.00028
ORF 565	MLIPMKMLDWVKCGSGSGSamber	7	0.00028
ORF 566	MMVPITQKMWMLFYFQCGSGSGSamber	7	0.00028
ORF 567	MTGWWMVPMKICGSGSGSamber	7	0.00028
ORF 568	MRRLATKMYQYWDWCGSGSGSamber	7	0.00028
ORF 569	MRCTILMMMLHHCGSGSGSamber	7	0.00028
ORF 570	MLGFWMIPMRMCGSGSGSamber	7	0.00028
ORF 571	MWIIPMVKamberGCGSGSGSamber	7	0.00028
ORF 572	MQKMYPMKRINKLCGSGSGSamber	7	0.00028
ORF 573	MNCMILMAMLLHCGSGSGSamber	7	0.00028
ORF 574	MKSIMGMGWITMSCGSGSGSamber	7	0.00028
ORF 575	MWIIPMKIAGCCGSGSGSamber	7	0.00028
ORF 576	MIIPMRMIDWMRCGSGSGSamber	7	0.00028
ORF 577	MKTFMGMTWLTMACGSGSGSamber	7	0.00028
ORF 578	MRCDILMKMLLHNEFFCGSGSGSamber	7	0.00028
ORF 579	MSWMYKMQLLYPCGSGSGSamber	7	0.00028
ORF 580	MWIIPMVMSGCGSGSGSamber	7	0.00028
ORF 581	MSCRILLKMWVWVWVLGRamber	7	0.00028
ORF 582	MKRIMHMKWQTMACGSGSGSamber	7	0.00028
ORF 583	MTCEILMKMLIHCGSGSGSamber	7	0.00028
ORF 584	MSGYYLMMYALLWQCGSGSGSamber	7	0.00028
ORF 585	MKCLMLMMILIHCGSGSGSamber	7	0.00028
ORF 586	MSCNLLMAMLHHCGSGSGSamber	7	0.00028
ORF 587	MWLIPMVKAINCGSGSGSamber	7	0.00028
ORF 588	MWVIPMVLLGCGSGSGSamber	7	0.00028
ORF 589	MNGYWMIPMRMCGSGSGSamber	7	0.00028
ORF 590	MWIIPMVMVGCGSGSGSamber	7	0.00028
ORF 591	MQWKPDQKMPWVTINRCGSGSGSamber	7	0.00028
ORF 592	MWIIPMKLAAACGSGSGSamber	7	0.00028
ORF 593	MTGWWMVPMVLCGSGSGSamber	7	0.00028
ORF 594	MWIIPMVKAFACGSGSGSamber	7	0.00028
ORF 595	MNKWAVPMVKLLCRCGSGSGSamber	7	0.00028
ORF 596	MYSMMHAMRWQWLPHCGSGSGSamber	7	0.00028
ORF 597	MMARNSSMLLRHALCGSGSGSamber	7	0.00028
ORF 598	MWIIPMILSGCGSGSGSamber	7	0.00028
ORF 599	MNCLMLMATLLHCGSGSGSamber	7	0.00028
ORF 600	MKCTILMAMLLLNCGSGSGSamber	7	0.00028
ORF 601	MNCSLLMMMLLHCGSGSGSamber	7	0.00028
ORF 602	MFCKMGIMLARMQMQCGSGSGSamber	7	0.00028
ORF 603	MFYCQSMYRLWYCGSGSGSamber	7	0.00028
ORF 604	MYGWWMVAMKQCGSGSGSamber	7	0.00028
ORF 605	MMYRYLGMAQKHALCGSGSGSamber	7	0.00028
ORF 606	MSCLMLMMILLHCGSGSGSamber	7	0.00028
ORF 607	MKSIMSMYWRTMQCGSGSGSamber	7	0.00028
ORF 608	MRRWLVPMKRCDWENCGSGSGSamber	7	0.00028
ORF 609	MMARFASMTFRLYYCGSGSGSamber	7	0.00028
ORF 610	MKIPMKMVDPQCCGSGSGSamber	7	0.00028
ORF 611	MWLIPMVKAHPCGSGSGSamber	7	0.00028
ORF 612	MMIPMMLIHPMCGSGSGSamber	7	0.00028
ORF 613	MWIVPMKKAGCGSGSGSamber	7	0.00028
ORF 614	MHIPMMRLNPMCGSGSGSamber	7	0.00028
ORF 615	MACTILLMMLMHNACGSGSGSamber	7	0.00028
ORF 616	MTLHRFKNMLRYLQFICGSGSGSamber	7	0.00028
ORF 617	MTWLIPMKLAHNMCGSGSGSamber	7	0.00028
ORF 618	MKMSGKYSMRTVLRCIVGLGLGLRamber	7	0.00028
ORF 619	MLRLLGTKMRLIYLMPCGSGSGSamber	7	0.00028
ORF 620	MVIPMKMVDLTCCGSGSGSamber	7	0.00028
ORF 621	MRFHCFIIMQNSCYWRCGSGSGSamber	7	0.00028
ORF 622	MMKPNMKYMIMCGSGSGSamber	7	0.00028
ORF 623	MFGYWMVPMVRCGSGSGSamber	7	0.00028
ORF 624	MLKVWPQMKVWYHLWCGSGSGSamber	7	0.00028
ORF 625	MYGYWMKPMVKCGSGSGSamber	7	0.00028
ORF 626	MWIIPMKMAALCGSGSGSamber	7	0.00028
ORF 627	MYSMMRAMLWTKKPRCGSGSGSamber	7	0.00028
ORF 628	MIVPMKMLNWFLCGSGSGSamber	7	0.00028
ORF 629	MRLTCWLLMGGVMLINCGSGSGSamber	7	0.00028
ORF 630	MWIIPMRIAYHCGSGSGSamber	6	0.00024
ORF 631	MKCNILMAMLLHCGSGSGSamber	6	0.00024
ORF 632	MIRPNMRFMIMCGSGSGSamber	6	0.00024
ORF 633	MKCSILMAMLIHNMCCCGSGSGSamber	6	0.00024
ORF 634	MWVIPMKKMGCCGSGSGSamber	6	0.00024
ORF 635	MHGWWMVAMKVCGSGSGSamber	6	0.00024
ORF 636	MVVPMKMLDWANCGSGSGSamber	6	0.00024
ORF 637	MYSMAYAMRWQSHPCGSGSGSamber	6	0.00024
ORF 638	MTCELLMKMLIHCGSGSGSamber	6	0.00024
ORF 639	MWIIPMRKAHHCGSGSGSamber	6	0.00024
ORF 640	MSCKMGRMLWPMRICGSGSGSamber	6	0.00024
ORF 641	MWLFPMRTMAHSLMIPCGSGSGSamber	6	0.00024
ORF 642	MTCAMGTMIPRKTMKCGSGSGSamber	6	0.00024
ORF 643	MWIIPMKKAASCGSGSGSamber	6	0.00024
ORF 644	MYSMKFATMLPNLQAWCGSGSGSamber	6	0.00024
ORF 645	MKNLMGMTWQTMKCGSGSGSamber	6	0.00024
ORF 646	MILPSMRFMIMCGSGSGSamber	6	0.00024
ORF 647	MYSMWRAMLWSQYPNCGSGSGSamber	6	0.00024
ORF 648	MWIIPMMLKGCGSGSGSamber	6	0.00024
ORF 649	MWVVPMKIAHHCGSGSGSamber	6	0.00024
ORF 650	MFIPMKMLDWLRCGSGSGSamber	6	0.00024
ORF 651	MIIPMVMLNWLTCGSGSGSamber	6	0.00024
ORF 652	MACKMGRMLPKMGYPCGSGSGSamber	6	0.00024
ORF 653	MYGYWMMPMKLCGSGSGSamber	6	0.00024
ORF 654	MFGYWMVPMRTCGSGSGSamber	6	0.00024
ORF 655	MSCVILMKMLLLCGSGSGSamber	6	0.00024
ORF 656	MWYCQKMYRLPLCGSGSGSamber	6	0.00024
ORF 657	MKCTLLMLMLIHCGSGSGSamber	6	0.00024
ORF 658	MSIPMVLMQTMWLLTCGSGSGSamber	6	0.00024
ORF 659	MNGYWMIPMRLCGSGSGSamber	6	0.00024
ORF 660	MWYCQRMYRLQLCGSGSGSamber	6	0.00024
ORF 661	MRCLILLMMLMTRSQCGSGSGSamber	6	0.00024
ORF 662	MRILGQKMRLFYNFCGSGSGSamber	6	0.00024
ORF 663	MWIIPMVIAASCGSGSGSamber	6	0.00024
ORF 664	MTGYWMVPMKICGSGSGSamber	6	0.00024
ORF 665	MYRMATAMARMALLFCGSGSGSamber	6	0.00024
ORF 666	MSCHILMSMLIHCGSGSGSamber	6	0.00024
ORF 667	MWLIPMVKTGCGSGSGSamber	6	0.00024
ORF 668	MWIVPMKKAHHCGSGSGSamber	6	0.00024
ORF 669	MQCILLMKMLLAHCGSGSGSamber	6	0.00024
ORF 670	MWIIPMKKMGACGSGSGSamber	6	0.00024
ORF 671	MKRLMWMRWKTMKCGSGSGSamber	6	0.00024
ORF 672	MWLIPMRKMGCCGSGSGSamber	6	0.00024
ORF 673	MYEFYSMMYALNWRCGSGSGSamber	6	0.00024
ORF 674	MWVVPMKLMGCVGLGLGLRamber	6	0.00024
ORF 675	MWIVPMRLAGCGSGSGSamber	6	0.00024
ORF 676	MKCTMLMKILIHCGSGSGSamber	6	0.00024
ORF 677	MWIIPMTRMGCGSGSGSamber	6	0.00024
ORF 678	MKVLMWMTWRTMTCGSGSGSamber	6	0.00024
ORF 679	MRCAILIMMLMCGLCGSGSGSamber	6	0.00024
ORF 680	MWIIPMMIAYHCGSGSGSamber	6	0.00024
ORF 681	MWLIPMKIAILCGSGSGSamber	6	0.00024
ORF 682	MKRDSRMRCILLRCGSGSGSamber	6	0.00024
ORF 683	MRFICWIYMKQQLVINCGSGSGSamber	6	0.00024
ORF 684	MKIIMNMTWITMQCGSGSGSamber	6	0.00024
ORF 685	MQKWFIPMVAVYCRFCGSGSGSamber	6	0.00024
ORF 686	MYIMRWAMRLNWMLTCGSGSGSamber	6	0.00024
ORF 687	MFGHWMIPMKLCGSGSGSamber	6	0.00024
ORF 688	MLIPMMIVHPFCGSGSGSamber	6	0.00024
ORF 689	MRCLILMSMLLHCGSGSGSamber	6	0.00024
ORF 690	MWIIPMKITGCGSGSGSamber	6	0.00024
ORF 691	MYRALLYSMRHALKYVCGSGSGSamber	6	0.00024
ORF 692	MWIVPMRISGCGSGSGSamber	6	0.00024
ORF 693	MFCKNTSYMLLATLYHCGSGSGSamber	6	0.00024
ORF 694	MPLLLCMLMHNLCGSGSGSamber	6	0.00024
ORF 695	MWLIPMKIAVLCGSGSGSamber	6	0.00024
ORF 696	MWIIPMVKAGNCGSGSGSamber	6	0.00024
ORF 697	MSMQKMTSMLCYYIWTCGSGSGSamber	6	0.00024
ORF 698	MYSMRYAMRYTWRDLCGSGSGSamber	6	0.00024
ORF 699	MKYICYIIMSGRLIHRCGSGSGSamber	6	0.00024
ORF 700	MWKIPMVKAGCGSGSGSamber	6	0.00024
ORF 701	MRLTCWIVMRCHVISKCGSGSGSamber	6	0.00024
ORF 702	MWLIPMKLRGCGSGSGSamber	6	0.00024
ORF 703	MRLLCWIRMKGHVLHNCGSGSGSamber	6	0.00024
ORF 704	MIMPMVMLDWIRCGSGSGSamber	6	0.00024
ORF 705	MMCQILMAMLLHCGSGSGSamber	6	0.00024
ORF 706	MLIPMMRIHPMCGSGSGSamber	6	0.00024
ORF 707	MAIPMVKMSDHHWPYCGSGSGSamber	6	0.00024
ORF 708	MMARYTSMLLRHMLCGSGSGSamber	6	0.00024
ORF 709	MRCSMLMAHLLHCGSGSGSamber	6	0.00024
ORF 710	MFYCTRMYRLFHACGSGSGSamber	6	0.00024
ORF 711	MYGYWMVPMamberRCGSGSGSamber	6	0.00024
ORF 712	MWLIPMKIAIHCGSGSGSamber	6	0.00024
ORF 713	MSCLMLLMHLMHRQCGSGSGSamber	6	0.00024
ORF 714	MIWPMRRMARGMAQCGSGSGSamber	6	0.00024
ORF 715	MMIPMMRVHPMCGSGSGSamber	6	0.00024
ORF 716	MRKRWLMPMIKLFSGMCGSGSGSamber	6	0.00024
ORF 717	MWVIPMKIAAHCGSGSGSamber	6	0.00024
ORF 718	MYGWWMIAMRVCGSGSGSamber	6	0.00024
ORF 719	MFYCSKMYRLFYVCGSGSGSamber	6	0.00024
ORF 720	MHCLMLMALLLHCGSGSGSamber	6	0.00024
ORF 721	MHGFYYMMTALRYRCGSGSGSamber	6	0.00024
ORF 722	MWVIPMVMKGCGSGSGSamber	6	0.00024
ORF 723	MIVPMKMLDWPRCGSGSGSamber	6	0.00024
ORF 724	MHLWIVPMQISYIRYCGSGSGSamber	6	0.00024
ORF 725	MQIPMVKMDTRPWPYCGSGSGSamber	6	0.00024
ORF 726	MFGTWYSMRWAVRACGSGSGSamber	6	0.00024
ORF 727	MRFHCWYVMAQKVIWRCGSGSGSamber	6	0.00024
ORF 728	MLFNYKGSMTGLMLLMCGSGSGSamber	6	0.00024
ORF 729	MWVIPMKIRGCVGLGLGLRamber	6	0.00024
ORF 730	MKYDWYSLMNNTWLVKCGSGSGSamber	5	0.0002
ORF 731	MRCQLLMKMLLFCGSGSGSamber	5	0.0002
ORF 732	MGMSVNCLMSHMYLYRCGSGSGSamber	5	0.0002
ORF 733	MFGWWMIPMVVCGSGSGSamber	5	0.0002
ORF 734	MMIPMMMIHPMCGSGSGSamber	5	0.0002
ORF 735	MYIPMVRMYRGPMACGSGSGSamber	5	0.0002
ORF 736	MYSMKYAMRWHHAPCGSGSGSamber	5	0.0002
ORF 737	MWIIPMKKAGWCGSGSGSamber	5	0.0002
ORF 738	MTMRYCLTMLERYLLACGSGSGSamber	5	0.0002
ORF 739	MWVIPMKQSGCGSGSGSamber	5	0.0002
ORF 740	MRYWCYILMKNQIIENCGSGSGSamber	5	0.0002
ORF 741	MYSMAYAMLWQQAPTCGSGSGSamber	5	0.0002
ORF 742	MSCLLLMKMLLTCGSGSGSamber	5	0.0002
ORF 743	MMWIVSRTMHLLTSIECGSGSGSamber	5	0.0002
ORF 744	MWIIPMKLAHPCGSGSGSamber	5	0.0002
ORF 745	MNTWAIPMRLLTCNCGSGSGSamber	5	0.0002
ORF 746	MNRLMVYLMQFALQHPCGSGSGSamber	5	0.0002
ORF 747	MSGYWMIPMQKCGSGSGSamber	5	0.0002
ORF 748	MMARRSPMLLRLLYCGSGSGSamber	5	0.0002
ORF 749	MMIPMMRVHPICGSGSGSamber	5	0.0002
ORF 750	MWIIPMKLAHSCGSGSGSamber	5	0.0002
ORF 751	MGTDCILMKMLLHCCGSGSGSamber	5	0.0002
ORF 752	MVCRMGIMLLRKTMICGSGSGSamber	5	0.0002
ORF 753	MWLIPMVKAIHCGSGSGSamber	5	0.0002
ORF 754	MWIIPMQIAGCGSGSGSamber	5	0.0002
ORF 755	MTCKMGKMIPRAKMWCGSGSGSamber	5	0.0002
ORF 756	MFYRMHDAMKWALTFNCGSGSGSamber	5	0.0002
ORF 757	MKCSILLLMLYHCKQNCGSGSGSamber	5	0.0002
ORF 758	MTCVMGLMIRRLPMCGSGSGSamber	5	0.0002
ORF 759	MMYRFLYRMHILKLQGCGSGSGSamber	5	0.0002
ORF 760	MKCWMLMAHLIHCGSGSGSamber	5	0.0002
ORF 761	MSCKMGYMMPRHRMTLCGSGSGSamber	5	0.0002
ORF 762	MVYVLYRPMKMPILVLCGSGSGSamber	5	0.0002
ORF 763	MHGYWMVPMKRCGSGSGSamber	5	0.0002
ORF 764	MSCRMGLMLPRQRMCGSGSGSamber	5	0.0002
ORF 765	MRCLLLMMMLHHCGSGSGSamber	5	0.0002
ORF 766	MSGYWMVPMRLCGSGSGSamber	5	0.0002
ORF 767	MYSMQFAMWWATLPKCGSGSGSamber	5	0.0002
ORF 768	MKSWLVPMRMVSCRCGSGSGSamber	5	0.0002
ORF 769	MWKIPMKTVGCGSGSGSamber	5	0.0002
ORF 770	MWRWAIPMKLTVCSACGSGSGSamber	5	0.0002
ORF 771	MIIPMMWVHPFCGSGSGSamber	5	0.0002
ORF 772	MKCTMLMALLIHCGSGSGSamber	5	0.0002
ORF 773	MYGSWMIPMKTCGSGSGSamber	5	0.0002
ORF 774	MTCILLMMMLLHCGSGSGSamber	5	0.0002
ORF 775	MACTMLMATLLHCGSGSGSamber	5	0.0002
ORF 776	MQIPMMLLNPMCGSGSGSamber	5	0.0002
ORF 777	MYSMTHAMLWSNYPKCGSGSGSamber	5	0.0002
ORF 778	MWKIPMVKAVLCGSGSGSamber	5	0.0002
ORF 779	MWIIPMMamberAHHCGSGSGSamber	5	0.0002
ORF 780	MWIIPMVLLGCGSGSGSamber	5	0.0002
ORF 781	MYFGSYYSMKYAMLWSCGSGSGSamber	5	0.0002
ORF 782	MHCWILMMMLIHCGSGSGSamber	5	0.0002
ORF 783	MMARNANMLLRHILCGSGSGSamber	5	0.0002
ORF 784	MYSMKHAMLWVWVWVLGRamber	5	0.0002
ORF 785	MWIIPMVKNGCGSGSGSamber	5	0.0002
ORF 786	MMSLRGKMYHTKIRCGSGSGSamber	5	0.0002
ORF 787	MKQWQKMPWVTMWCGSGSGSamber	5	0.0002
ORF 788	MWLIPMKMSGCGSGSGSamber	5	0.0002
ORF 789	MWIVPMVKAHKCGSGSGSamber	5	0.0002
ORF 790	MLGWWMVPMRTCGSGSGSamber	5	0.0002
ORF 791	MSCRDGWHMLMATLQHCGSGSGSamber	5	0.0002
ORF 792	MSCLLLMKMLLACGSGSGSamber	5	0.0002
ORF 793	MTCKMGVMLGWLYICGSGSGSamber	5	0.0002
ORF 794	MYSMKYAMSWQTDPCGSGSGSamber	5	0.0002
ORF 795	MSGWWMISMVKCGSGSGSamber	5	0.0002
ORF 796	MFYCNKMYRLYICGSGSGSamber	5	0.0002
ORF 797	MRCLMLIMHLMLGTCGSGSGSamber	5	0.0002
ORF 798	MNMRRMLSMLCFYAVHCGSGSGSamber	5	0.0002
ORF 799	MWIIPMKMAAPCGSGSGSamber	5	0.0002
ORF 800	MRLTCFIWMNDKLWINCGSGSGSamber	5	0.0002
ORF 801	MMYRYLSMAARHAYCGSGSGSamber	5	0.0002
ORF 802	MWYCEKMYRLSHCGSGSGSamber	5	0.0002
ORF 803	MKCMILLRMLYHTPRICGSGSGSamber	5	0.0002
ORF 804	MWEIPMKKMGCGSGSGSamber	5	0.0002
ORF 805	MYIPMMILHPMCGSGSGSamber	5	0.0002
ORF 806	MHGWCLLMKMLLSRCGSGSGSamber	5	0.0002
ORF 807	MNCKMGRMYIYRMEICGSGSGSamber	5	0.0002
ORF 808	MDHYCYLMYMWYHTCGSGSGSamber	5	0.0002
ORF 809	MTGNAYYSMRYALSYHCGSGSGSamber	5	0.0002
ORF 810	MDWLVPMKKMWRVCGSGSGSamber	5	0.0002
ORF 811	MWIIPMVKMQSCGSGSGSamber	5	0.0002
ORF 812	MWIIPMVYSGCGSGSGSamber	5	0.0002
ORF 813	MWIIPMKKTGCGSGSGSamber	5	0.0002
ORF 814	MWIIPMKKAGTCGSGSGSamber	5	0.0002
ORF 815	MVCIMGRMLPMYWTICGSGSGSamber	5	0.0002
ORF 816	MLWNPSSRMQLCQLEYCGSGSGSamber	5	0.0002
ORF 817	MHCLMLMLTLLHCGSGSGSamber	5	0.0002
ORF 818	MWIIPMVKMGCGSGSamber	5	0.0002
ORF 819	MRCKMGIMLGRAMLCGSGSGSamber	5	0.0002
ORF 820	MMARFSRMSLRHYFCGSGSGSamber	5	0.0002
ORF 821	MLGYWMIPMKICGSGSGSamber	5	0.0002
ORF 822	MWLYPMKQMLRSNMLRCGSGSGSamber	5	0.0002
ORF 823	MPILLCMLYHNSCGSGSGSamber	5	0.0002
ORF 824	MYGFWMVPMAKCGSGSGSamber	5	0.0002
ORF 825	MKCIILLKMLYHDHNSCGSGSGSamber	5	0.0002
ORF 826	MYSMTTAMSWTSYPCGSGSGSamber	5	0.0002
ORF 827	MQCCILMAMLHHCGSGSGSamber	5	0.0002
ORF 828	MTCKMGRMFSMGRFQCGSGSGSamber	5	0.0002
ORF 829	MTYLHWMTKTRLWCGSGSGSamber	5	0.0002
ORF 830	MRMTCYIIMHDRYVRRCGSGSGSamber	5	0.0002
ORF 831	MSWLIPMKKMQYTCGSGSGSamber	5	0.0002
ORF 832	MHGWWMIPMMRCGSGSGSamber	5	0.0002
ORF 833	MLGYWMIPMQKCGSGSGSamber	5	0.0002
ORF 834	MRCLMLMATLLKCGSGSGSamber	5	0.0002
ORF 835	MRLMCWIIMQDRFVLRCGSGSGSamber	5	0.0002
ORF 836	MWIIPMKIAHFCGSGSGSamber	5	0.0002
ORF 837	MKCTLLVKMLYHWSQSCGSGSGSamber	5	0.0002
ORF 838	MWLIPMMRMHPECGSGSGSamber	5	0.0002
ORF 839	MCYYLYMKKQMIICGSGSGSamber	5	0.0002
ORF 840	MPHSYYSMKFALQYTCGSGSGSamber	5	0.0002
ORF 841	MHGWWMIAMRKCGSGSGSamber	5	0.0002
ORF 842	MYGHWMIPMKKCGSGSGSamber	5	0.0002
ORF 843	MYCKLLMAMLLHNCGSGSGSamber	5	0.0002
ORF 844	MMGRHSTMLIRYLFCGSGSGSamber	5	0.0002
ORF 845	MRCRILMLMLLHCGSGSGSamber	5	0.0002
ORF 846	MIGYDNCLMLMLTLLHCGSGSGSamber	5	0.0002
ORF 847	MACLLLVMMLMTQKCGSGSGSamber	5	0.0002
ORF 848	MNCNILMAMLLHCGSGSGSamber	5	0.0002
ORF 849	MMARNSNMLEKHRFCGSGSGSamber	5	0.0002
ORF 850	MKSWQRMPHVTISCGSGSGSamber	5	0.0002
ORF 851	MTGMRLNMSRSAYVLCGSGSGSamber	5	0.0002
ORF 852	MMSRFSQMLLKYLFCGSGSGSamber	5	0.0002
ORF 853	MWEIPMMKAHWFCGSGSGSamber	5	0.0002
ORF 854	MMIPMMTLHPMCGSGSGSamber	5	0.0002
ORF 855	MRACCCLLMAMLIHQTCGSGSGSamber	5	0.0002
ORF 856	MWYCTSMYRLHYLCGSGSGSamber	5	0.0002
ORF 857	MVIPMRMVDWMRCGSGSGSamber	5	0.0002
ORF 858	MLWYYSMMHALNYSCGSGSGSamber	5	0.0002
ORF 859	MSCLMLMKTLLHCGSGSGSamber	5	0.0002
ORF 860	MQCVLLMMMLIHCGSGSGSamber	5	0.0002
ORF 861	MYSMERAMLWYRLPCGSGSGSamber	4	0.00016
ORF 862	MSCHMLMATLLLCGSGSGSamber	4	0.00016
ORF 863	MMGLRGRMYMSVNWTCGSGSGSamber	4	0.00016
ORF 864	MSHYYDMMRALLYWCGSGSGSamber	4	0.00016
ORF 865	MWIIPMVRMGSCGSGSGSamber	4	0.00016
ORF 866	MYMLPYSMIHCIHLCGSGSGSamber	4	0.00016
ORF 867	MACLMLMLTLLHCGSGSGSamber	4	0.00016
ORF 868	MHYLRYNLMTGYELLTCGSGSGSamber	4	0.00016
ORF 869	MPVDGYYRMKTALTFGCGSGSGSamber	4	0.00016
ORF 870	MWIIPMKKMGLCGSGSGSamber	4	0.00016
ORF 871	MNCEILLKMLYHWHTMCGSGSGSamber	4	0.00016
ORF 872	MNGYWMVPMKRCGSGSGSamber	4	0.00016
ORF 873	MNKSCDLLMAMLLHKSCGSGSGSamber	4	0.00016
ORF 874	MFGTWMIPMKTCGSGSGSamber	4	0.00016
ORF 875	MRCLLLMMMLIKCGSGSGSamber	4	0.00016
ORF 876	MWYCSRMYRLMYCGSGSGSamber	4	0.00016
ORF 877	MRMTCWYIMHGQKISICGSGSGSamber	4	0.00016
ORF 878	MWLIPMIRLGCGSGSGSamber	4	0.00016
ORF 879	MWIIPMRVAGCGSGSGSamber	4	0.00016
ORF 880	MFGTWMIPMRTCGSGSGSamber	4	0.00016
ORF 881	MSGWWMVPMKLCGSGSGSamber	4	0.00016
ORF 882	MYKWAVPMKRLACNSCGSGSGSamber	4	0.00016
ORF 883	MSGYWMIPMKTCGSGSGSamber	4	0.00016
ORF 884	MSCLMLMMTLIHCGSGSGSamber	4	0.00016
ORF 885	MVYVKWRPMMRHQLLICGSGSGSamber	4	0.00016
ORF 886	MWIVPMIMSGCGSGSGSamber	4	0.00016
ORF 887	MYSMKHCMHMKVSPCGSGSGSamber	4	0.00016
ORF 888	MHYPYNMATVLRACGSGSGSamber	4	0.00016
ORF 889	MYGNWMIPMRKCGSGSGSamber	4	0.00016
ORF 890	MYGWWMIPMSICGSGSGSamber	4	0.00016
ORF 891	MVIPMKMLNWTLCGSGSGSamber	4	0.00016
ORF 892	MMYPMKLMLRSQMFNCGSGSGSamber	4	0.00016
ORF 893	MACLILMKMLHHWKFSCGSGSGSamber	4	0.00016
ORF 894	MYYCQKMYRLSCCGSGSGSamber	4	0.00016
ORF 895	MYSMKYAMWVWVWVLGRamber	4	0.00016
ORF 896	MMARYSTMLTRYILCGSGSGSamber	4	0.00016
ORF 897	MYGTWMVAMKICGSGSGSamber	4	0.00016
ORF 898	MWVIPMVLKGCGSGSGSamber	4	0.00016
ORF 899	MSCSMLMAHLLHCGSGSGSamber	4	0.00016
ORF 900	MWIIPMVKASSCGSGSGSamber	4	0.00016
ORF 901	MWIVPMKIAYHCGSGSGSamber	4	0.00016
ORF 902	MRCRLLMMMLLHCGSGSGSamber	4	0.00016
ORF 903	MHGYWMIPMKICGSGSGSamber	4	0.00016
ORF 904	MHCSMLLMHLYNDVRCGSGSGSamber	4	0.00016
ORF 905	MYGWWMIPMSMCGSGSGSamber	4	0.00016
ORF 906	MFCQLLMAMLHHCGSGSGSamber	4	0.00016
ORF 907	MRCKMGLMLPRRAMCGSGSGSamber	4	0.00016
ORF 908	MQKMWPMRRLNPDCGSGSGSamber	4	0.00016
ORF 909	MWIIPMRLAFHCGSGSGSamber	4	0.00016
ORF 910	MWIIPMVMAHFCGSGSGSamber	4	0.00016
ORF 911	MRCMLLMMMLVHKLCGSGSGSamber	4	0.00016
ORF 912	MWLVPMVKMACGSGSGSamber	4	0.00016
ORF 913	MIIPMVMLNWPKCGSGSGSamber	4	0.00016
ORF 914	MWIIPMVKMANCGSGSGSamber	4	0.00016
ORF 915	MTCVLLMKMLLKCGSGSGSamber	4	0.00016
ORF 916	MYTMAFAMRRSRMLCGSGSGSamber	4	0.00016
ORF 917	MWIIPMVWARPCGSGSGSamber	4	0.00016
ORF 918	MIIPMKMVKLICVGLGLGLRamber	4	0.00016
ORF 919	MTCKMGLMIDRAIMCGSGSGSamber	4	0.00016
ORF 920	MRKWLIPMVMLECSCGSGSGSamber	4	0.00016
ORF 921	MWIIPMMKAHTQCGSGSGSamber	4	0.00016
ORF 922	MYYCVKMYRLTLLCGSGSGSamber	4	0.00016
ORF 923	MWIVPMRLAHHCGSGSGSamber	4	0.00016
ORF 924	MITPNMTYMIMCGSGSGSamber	4	0.00016
ORF 925	MMSRMLSVMKYMLRLPCGSGSGSamber	4	0.00016
ORF 926	MNCKMGRMFRMLKMLCGSGSGSamber	4	0.00016
ORF 927	MWLIPMVKAHSCGSGSGSamber	4	0.00016
ORF 928	MWIIPMKIAAQCGSGSGSamber	4	0.00016
ORF 929	MACTLLMKMLHHCGSGSGSamber	4	0.00016
ORF 930	MYSMKYAMTYESPYRCGSGSGSamber	4	0.00016
ORF 931	MWLIPMVRAYPCGSGSGSamber	4	0.00016
ORF 932	MMARYSQMVQRLMYCGSGSGSamber	4	0.00016
ORF 933	MKTIMNMTWITMYCGSGSGSamber	4	0.00016
ORF 934	MWLIPMKKAANCGSGSGSamber	4	0.00016
ORF 935	MFGFYSMMKALDWHCGSGSGSamber	4	0.00016
ORF 936	MSCIILMKMLLHCGSGSGSamber	4	0.00016
ORF 937	MYIPMMRLDPMCGSGSGSamber	4	0.00016
ORF 938	MNMNFRMPWVTISCGSGSGSamber	4	0.00016
ORF 939	MYCLLLMKMLLFCGSGSGSamber	4	0.00016
ORF 940	MWIIPMVKARLCGSGSGSamber	4	0.00016
ORF 941	MMSLRGIMFWTRKRCGSGSGSamber	4	0.00016
ORF 942	MWIVPMRILGCVGLGLGLRamber	4	0.00016
ORF 943	MKTLMLMSWITMRCGSGSGSamber	4	0.00016
ORF 944	MWIIPMKKLGCGSGSGSamber	4	0.00016
ORF 945	MKIPMMKLHPMCGSGSGSamber	4	0.00016
ORF 946	MQKMYPMKRISRHCGSGSGSamber	4	0.00016
ORF 947	MIWNYNSRMWLCLLYSCGSGSGSamber	4	0.00016
ORF 948	MRFSCWILMSGHMLLRCGSGSGSamber	4	0.00016
ORF 949	MMARASDMVTRLLFCGSGSGSamber	4	0.00016
ORF 950	MWIIPMRLAHLCGSGSGSamber	4	0.00016
ORF 951	MRLYCWILMQQQAIYRCGSGSGSamber	4	0.00016
ORF 952	MVIPMQVMAMTRQRCGSGSGSamber	4	0.00016
ORF 953	MFGTWMVPMVRCGSGSGSamber	4	0.00016
ORF 954	MWVIPMKIAARCGSGSGSamber	4	0.00016
ORF 955	MNGWWMLPMKICGSGSGSamber	4	0.00016
ORF 956	MYYCNKMYRLYACGSGSGSamber	4	0.00016
ORF 957	MSGWWMIPMVTCGSGSGSamber	4	0.00016
ORF 958	MWVIPMKIAHACGSGSGSamber	4	0.00016
ORF 959	MNGTWMIPMVMCGSGSGSamber	4	0.00016
ORF 960	MYSMQHAMMWSRLPRCGSGSGSamber	4	0.00016
ORF 961	MMGLRGKMYLTQMRCGSGSGSamber	4	0.00016
ORF 962	MWIIPMMIMGCGSGSGSamber	4	0.00016
ORF 963	MWIIPMKRLGCGSGSGSamber	4	0.00016
ORF 964	MMARNADMLLKALFCGSGSGSamber	4	0.00016
ORF 965	MQKMFPMKMRNRHCGSGSGSamber	4	0.00016
ORF 966	MYSMHYAMLWTHDPCGSGSGSamber	4	0.00016
ORF 967	MWVIPMKMLGCGSGSGSamber	4	0.00016
ORF 968	MYCQLLMMMLLHCGSGSGSamber	4	0.00016
ORF 969	MRMFCYIIMHSRRIPKCGSGSGSamber	4	0.00016
ORF 970	MWIIPMKMAHQCGSGSGSamber	4	0.00016
ORF 971	MWIIPMVIRGCGSGSGSamber	4	0.00016
ORF 972	MYSMSWAMLWRCLPTCGSGSGSamber	4	0.00016
ORF 973	MWIIPMKKMGSCGSGSGSamber	4	0.00016
ORF 974	MLYMCYYTMRGTVIYNCGSGSGSamber	4	0.00016
ORF 975	MKTIMTMSWRTMTCGSGSGSamber	4	0.00016
ORF 976	MPHWYSMMLALQWSCGSGSGSamber	4	0.00016
ORF 977	MVIPMMRVHPMCGSGSGSamber	4	0.00016
ORF 978	MWIIPMKKAHLCGSGSGSamber	4	0.00016
ORF 979	MMVPMMRLHPMCGSGSGSamber	4	0.00016
ORF 980	MWIVPMKKAAYCGSGSGSamber	4	0.00016
ORF 981	MWLVPMKLAGCGSGSGSamber	4	0.00016
ORF 982	MSCLILMKMLYAGCGSGSGSamber	4	0.00016
ORF 983	MWKIPMKMLGCGSGSGSamber	4	0.00016
ORF 984	MQKMYPMKRLNHRCGSGSGSamber	4	0.00016
ORF 985	MACLILMKMLHFCGSGSGSamber	4	0.00016
ORF 986	MWIIPMVKMGLCGSGSGSamber	4	0.00016
ORF 987	MWIIPMVIAANCGSGSGSamber	4	0.00016
ORF 988	MEIPMMLAHPMCGSGSGSamber	4	0.00016
ORF 989	MIYYLFRMNAMMWIYCGSGSGSamber	4	0.00016
ORF 990	MHGWWMIPMMTCGSGSGSamber	4	0.00016
ORF 991	MRCLLLMKMLHANCGSGSGSamber	4	0.00016
ORF 992	MYSMTYAMRWISHPCGSGSGSamber	4	0.00016
ORF 993	MTCLILMSMLLHCGSGSGSamber	4	0.00016
ORF 994	MWLIPMKIAIQCGSGSGSamber	4	0.00016
ORF 995	MYIFMMGRMLFAPRTICGSGSGSamber	4	0.00016
ORF 996	MSGYWMIPMRLCGSGSGSamber	4	0.00016
ORF 997	MWLIPMTKVGCVGLGLGLRamber	4	0.00016
ORF 998	MRCKMGVMLMMTLLCGSGSGSamber	4	0.00016
ORF 999	MYSMRFAMRFGPSGCGSGSGSamber	4	0.00016
ORF 1000	MACSVLLMMLMHKVCGSGSGSamber	4	0.00016
ORF 1001	MWVIPMKISGCGSGSGSamber	4	0.00016
ORF 1002	MACELLLKMLYHTQCPCGSGSGSamber	4	0.00016
ORF 1003	MFAWRIPMKALMCRLCGSGSGSamber	4	0.00016
ORF 1004	MVNLYPLRMNYLSHLKCGSGSGSamber	4	0.00016
ORF 1005	MYSMKYAMRYSFSKCGSGSGSamber	4	0.00016
ORF 1006	MMARNSQMLWRHMLCGSGSGSamber	4	0.00016
ORF 1007	MRNDSKMRCILLRCGSGSGSamber	4	0.00016
ORF 1008	MKDWSIPMVRLRCRVGLGLGLRamber	4	0.00016
ORF 1009	MKYLMQMRWKTMACGSGSGSamber	4	0.00016
ORF 1010	MWLIPMKIAVHCGSGSGSamber	4	0.00016
ORF 1011	MHCNLLMAMLLMGCGSGSGSamber	4	0.00016
ORF 1012	MRKICWIFMGNTLFRRCGSGSGSamber	4	0.00016
ORF 1013	MWGWWMIPMKTCGSGSGSamber	4	0.00016
ORF 1014	MIKPNMTFMIMCGSGSGSamber	4	0.00016
ORF 1015	MKHWQRMPWVTVACGSGSGSamber	4	0.00016
ORF 1016	MACLVLMAMLLRGCGSGSGSamber	4	0.00016
ORF 1017	MFGSWMIPMKTCGSGSGSamber	4	0.00016
ORF 1018	MRLYCFYVMRHQYVYRCGSGSGSamber	4	0.00016
ORF 1019	MWIIPMIKVGCGSGSGSamber	4	0.00016
ORF 1020	MSCRMLMATLLHCGSGSGSamber	4	0.00016
ORF 1021	MHCAILMMMLHHCGSGSGSamber	4	0.00016
ORF 1022	MYYCQKMYRLLRCGSGSGSamber	4	0.00016
ORF 1023	MYSMKYTLMTRTSWLRCGSGSGSamber	4	0.00016
ORF 1024	MDMAWPMKRMHWRCGSGSGSamber	4	0.00016
ORF 1025	MWIIPMVKASDCGSGSGSamber	4	0.00016
ORF 1026	MSCRLLMMMLHHCGSGSGSamber	4	0.00016
ORF 1027	MRSCTLLMAMLLHSCGSGSGSamber	4	0.00016
ORF 1028	MNGFWMVPMKKCGSGSGSamber	4	0.00016
ORF 1029	MWIIPMRIAANCGSGSGSamber	4	0.00016
ORF 1030	MRCRMLMATLLHCCGSGSGSamber	4	0.00016
ORF 1031	MWIIPMVKAQTCGSGSGSamber	4	0.00016
ORF 1032	MWKIPMKKLGCGSGSGSamber	4	0.00016
ORF 1033	MIKPNMKHMIMCGSGSGSamber	4	0.00016
ORF 1034	MFLTSVMWMSQMVPHPCGSGSGSamber	4	0.00016
ORF 1035	MVCRMGLMLSRYSMCGSGSGSamber	4	0.00016
ORF 1036	MLIPMRMVNPMCCGSGSGSamber	4	0.00016
ORF 1037	MWLIPMVKAISCGSGSGSamber	4	0.00016
ORF 1038	MMTPNMRYMIMCGSGSGSamber	4	0.00016
ORF 1039	MYGFWMIPMILCGSGSGSamber	4	0.00016
ORF 1040	MNRFLVSRMFQSRMICCGSGSGSamber	4	0.00016
ORF 1041	MKMIMDMAWKTMQCGSGSGSamber	4	0.00016
ORF 1042	MLGWWMIPMVLCGSGSGSamber	4	0.00016
ORF 1043	MFIPMMMLHPMCGSGSGSamber	3	0.00012
ORF 1044	MLGYWMIAMVLCGSGSGSamber	3	0.00012
ORF 1045	MWIIAMIKAGCGSGSGSamber	3	0.00012
ORF 1046	MPMSFYLMEFALSYPCGSGSGSamber	3	0.00012
ORF 1047	MYMLPYVMRHALEYCGSGSGSamber	3	0.00012
ORF 1048	MNGWWMITMVKCGSGSGSamber	3	0.00012
ORF 1049	MFIFMANKMLWAPLTLCGSGSGSamber	3	0.00012
ORF 1050	MWIIPMKKAQICGSGSGSamber	3	0.00012
ORF 1051	MWLIPMKKAVACGSGSGSamber	3	0.00012
ORF 1052	MYSMRRAMLWTPPVCGSGSGSamber	3	0.00012
ORF 1053	MRFWCYYTMKNNLILRCGSGSamber	3	0.00012
ORF 1054	MIVPMKMVDWMHCGSGSGSamber	3	0.00012
ORF 1055	MRCKMGPMLGIRMYHCGSGSGSamber	3	0.00012
ORF 1056	MDRWLHPMRVLLCRVVGLGLGLRamber	3	0.00012
ORF 1057	MYGNWMVPMKKCGSGSGSamber	3	0.00012
ORF 1058	MQVLEITKMIRYILRACGSGSGSamber	3	0.00012
ORF 1059	MWIVPMKIAYPCGSGSGSamber	3	0.00012
ORF 1060	MWLVPMKIAVSCGSGSGSamber	3	0.00012
ORF 1061	MWIIPMRKAASCGSGSGSamber	3	0.00012
ORF 1062	MTCKMGRMLHMWLFCGSGSGSamber	3	0.00012
ORF 1063	MWIVPMKKAAMCGSGSGSamber	3	0.00012
ORF 1064	MMGLRGKMYETRNRKCGSGSGSamber	3	0.00012
ORF 1065	MWIIPMVWAHSCGSGSGSamber	3	0.00012
ORF 1066	MWVIPMKKSGCGSGSGSamber	3	0.00012
ORF 1067	MYLTTRMLMNKMVIWACGSGSGSamber	3	0.00012
ORF 1068	MWIIPMKKAGVCGSGSGSamber	3	0.00012
ORF 1069	MRCMLLLKMLMHYDNFCGSGSGSamber	3	0.00012
ORF 1070	MIMYCYYRMKGKTIYRCGSGSGSamber	3	0.00012
ORF 1071	MGYRAFYSMQTVIRGMCGSGSGSamber	3	0.00012
ORF 1072	MSCKMGTMLPRISMWCGSGSGSamber	3	0.00012
ORF 1073	MWIIPMKHAHPCGSGSGSamber	3	0.00012
ORF 1074	MVYYLWMERRYIICGSGSGSamber	3	0.00012
ORF 1075	MRFWRYYTMKNNLILRCGSGSGSamber	3	0.00012
ORF 1076	MMARWAGMAQKHMYCGSGSGSamber	3	0.00012
ORF 1077	MWVVPMKIAASCGSGSGSamber	3	0.00012
ORF 1078	MWIIPMQIRGCGSGSGSamber	3	0.00012
ORF 1079	MDCRWLLMAMLIHHCGSGSGSamber	3	0.00012
ORF 1080	MLMVSMKKMMQMLQYYCGSGSGSamber	3	0.00012
ORF 1081	MYGYWMLPMRKCGSGSGSamber	3	0.00012
ORF 1082	MIVSSNQKMWRLFAIYCGSGSGSamber	3	0.00012
ORF 1083	MWIIPMVRAVQCGSGSGSamber	3	0.00012
ORF 1084	MWLIPMIRSGCGSGSGSamber	3	0.00012
ORF 1085	MYSMEFAMKWTHAPHCGSGSGSamber	3	0.00012
ORF 1086	MRYFLWMTMTWLLCGSGSGSamber	3	0.00012
ORF 1087	MWIIPMVKAQNCGSGSGSamber	3	0.00012
ORF 1088	MWIIPMKIAWHCGSGSGSamber	3	0.00012
ORF 1089	MEACNTHMLLATLWHCGSGSGSamber	3	0.00012
ORF 1090	MHCTLLLMMLYHGMCGSGSGSamber	3	0.00012
ORF 1091	MNGHWMIPMKKCGSGSGSamber	3	0.00012
ORF 1092	MTIRYSWQMLDVYMLWCGSGSGSamber	3	0.00012
ORF 1093	MIIPMRMLNWEKCGSGSGSamber	3	0.00012
ORF 1094	MRCAILIMMLMCQKCGSGSGSamber	3	0.00012
ORF 1095	MRTMQGMPRSETFCGSGSGSamber	3	0.00012
ORF 1096	MYGYWMTPMKTCGSGSGSamber	3	0.00012
ORF 1097	MNCRMGRMLPICWFCGSGSGSamber	3	0.00012
ORF 1098	MLTMTGMPRSKTFCGSGSGSamber	3	0.00012
ORF 1099	MLWNSLSQMKLCLIWPCGSGSGSamber	3	0.00012
ORF 1100	MYCMRHAMLWTALPCGSGSGSamber	3	0.00012
ORF 1101	MIKPSMRYMIMCGSGSGSamber	3	0.00012
ORF 1102	MSMMNVCMTVYYYLCGSGSGSamber	3	0.00012
ORF 1103	MQCILLMKMLLHYRISCGSGSGSamber	3	0.00012
ORF 1104	MWLIPMVKAVQCGSGSGSamber	3	0.00012
ORF 1105	MWAIPMKMLGCVGLGLGLRamber	3	0.00012
ORF 1106	MSILCSMLWHNLCGSGSGSamber	3	0.00012
ORF 1107	MCVTRMLMNAMAIKCGSGSGSamber	3	0.00012
ORF 1108	MCGFWMIPMRKCGSGSGSamber	3	0.00012
ORF 1109	MWSIPMVKMGCGSGSGSamber	3	0.00012
ORF 1110	MWIIPMVRMHPCGSGSGSamber	3	0.00012
ORF 1111	MTCKMGKMIPRAKMWVWVWVLGRamber	3	0.00012
ORF 1112	MYSMAHPVIPMCLFLKCGSGSGSamber	3	0.00012
ORF 1113	MTGYWMIPMRMCGSGSGSamber	3	0.00012
ORF 1114	MRCLILMAMLHHNLRACGSGSGSamber	3	0.00012
ORF 1115	MNGWWMINMKKCGSGSGSamber	3	0.00012
ORF 1116	MHCEILMKMLLLISSQCGSGSGSamber	3	0.00012
ORF 1117	MWLFNALSMKLMMIWMCGSGSGSamber	3	0.00012
ORF 1118	MWLIPMKVIGCCGSGSGSamber	3	0.00012
ORF 1119	MWIIPMRKLGCGSGSGSamber	3	0.00012
ORF 1120	MCGWWMIAMKQCGSGSGSamber	3	0.00012
ORF 1121	MYGSWMIPMQKCGSGSGSamber	3	0.00012
ORF 1122	MWLIPMVKAIPCGSGSGSamber	3	0.00012
ORF 1123	MMARLSSMLHKHYYCGSGSGSamber	3	0.00012
ORF 1124	MWLIPMVRAFPCGSGSGSamber	3	0.00012
ORF 1125	MFWLIPMKMVGRVLMYCGSGSGSamber	3	0.00012
ORF 1126	MKCLLLMKMLLTCCGSGSGSamber	3	0.00012
ORF 1127	MMGLRGMMYITQYRCGSGSGSamber	3	0.00012
ORF 1128	MKCVLLLKMLYHSFPSCGSGSGSamber	3	0.00012
ORF 1129	MRLKCYYTMKTKLIWKCGSGSGSamber	3	0.00012
ORF 1130	MYGTWMVPMRLCGSGSGSamber	3	0.00012
ORF 1131	MWIIPMKKAAHCGSGSGSamber	3	0.00012
ORF 1132	MYSMEHAMRWTRPPQCGSGSGSamber	3	0.00012
ORF 1133	MFGYWMIAMKTCGSGSGSamber	3	0.00012
ORF 1134	MWMIPMKKLGCGSGSGSamber	3	0.00012
ORF 1135	MYSMREAMKWRTYPCGSGSGSamber	3	0.00012
ORF 1136	MWIIPMRYMGCGSGSGSamber	3	0.00012
ORF 1137	MFGCQKMYRLWFTCGSGSGSamber	3	0.00012
ORF 1138	MSWMYKMPLLKHCGSGSGSamber	3	0.00012
ORF 1139	MYMISVMIMYQMIIMHCGSGSGSamber	3	0.00012
ORF 1140	MWIIPMIKAAFCGSGSGSamber	3	0.00012
ORF 1141	MACAILMKMLIHNHCRCGSGSGSamber	3	0.00012
ORF 1142	MRLTCWYIMNGQLILLCGSGSGSamber	3	0.00012
ORF 1143	MRIPMTKMASYSPMLCGSGSGSamber	3	0.00012
ORF 1144	MKCLLLMKMLILQCGSGSGSamber	3	0.00012
ORF 1145	MKCTILMMMLLHCGSGSGSamber	3	0.00012
ORF 1146	MTGFWMIPMVLCGSGSGSamber	3	0.00012
ORF 1147	MKCIMLMAHLIHCGSGSGSamber	3	0.00012
ORF 1148	MWIVPMKRAAYCGSGSGSamber	3	0.00012
ORF 1149	MCAFYYMMYALSYSCGSGSGSamber	3	0.00012
ORF 1150	MTCRMGLMIRRDAMNCGSGSGSamber	3	0.00012
ORF 1151	MWVIAMKKMGCGSGSGSamber	3	0.00012
ORF 1152	MFCTLLMAMLHHCGSGSGSamber	3	0.00012
ORF 1153	MTCKMGVMVPRYTMTCGSGSGSamber	3	0.00012
ORF 1154	MRLICFIIMASNTQWKCGSGSGSamber	3	0.00012
ORF 1155	MWLIPMRKSGCGSGSGSamber	3	0.00012
ORF 1156	MWIIPMRWAHPCGSGSGSamber	3	0.00012
ORF 1157	MSCAILMMMLYHQCCGSGSGSamber	3	0.00012
ORF 1158	MSCMILMLMLLHCGSGSGSamber	3	0.00012
ORF 1159	MYGYWMVTMKICGSGSGSamber	3	0.00012
ORF 1160	MWWIPMVKAGCGSGSGSamber	3	0.00012
ORF 1161	MHYMLYWSMHNLRHLVCGSGSGSamber	3	0.00012
ORF 1162	MWLQCYYWMKGFLQTRCGSGSGSamber	3	0.00012
ORF 1163	MYMLPYSMAFALAYSCGSGSamber	3	0.00012
ORF 1164	MYGYWMMPMKVCGSGSGSamber	3	0.00012
ORF 1165	MGIWLIPMKRAFQLCGSGSGSamber	3	0.00012
ORF 1166	MKCDILLTMLYHWSSRCGSGSGSamber	3	0.00012
ORF 1167	MKTIMGMTWRTMQCGSGPGSamber	3	0.00012
ORF 1168	MWLIPMVKAMQCGSGSGSamber	3	0.00012
ORF 1169	MYGFWMIPMIRCGSGSGSamber	3	0.00012
ORF 1170	MWIIPMMKQGCGSGSGSamber	3	0.00012
ORF 1171	MIYVVFRRMGMPVLMTCGSGSGSamber	3	0.00012
ORF 1172	MWLIPMRLMGCGSGSGSamber	3	0.00012
ORF 1173	MTIPMKMLDWARCGSGSGSamber	3	0.00012
ORF 1174	MYSMSFAMKWKSLPCGSGSGSamber	3	0.00012
ORF 1175	MHIPMMLVNPMCGSGSGSamber	3	0.00012
ORF 1176	MLMPMVRMLRSAMVDCGSGSGSamber	3	0.00012
ORF 1177	MRGVACRMAGWILNQCGSGSGSamber	3	0.00012
ORF 1178	MWLHTVRMPWYRSWVCGSGSGSamber	3	0.00012
ORF 1179	MWVVPMRRAGCVGLGLGLRamber	3	0.00012
ORF 1180	MWVIPMVKAAMCGSGSGSamber	3	0.00012
ORF 1181	MSWMYNMRLLPYCGSGSGSamber	3	0.00012
ORF 1182	MKCTILLKMLMHYTTECGSGSGSamber	3	0.00012
ORF 1183	MWKIPMVQAGCGSGSGSamber	3	0.00012
ORF 1184	MWIIPMKMAGPCGSGSGSamber	3	0.00012
ORF 1185	MFGTWMVPMKICGSGSGSamber	3	0.00012
ORF 1186	MIRPSMTFMIMCGSGSGSamber	3	0.00012
ORF 1187	MRFVCYLFMRGNIQVRCGSGSGSamber	3	0.00012
ORF 1188	MSGFWMIPMKKCGSGSGSamber	3	0.00012
ORF 1189	MRCQVLMMMLLFGCGSGSGSamber	3	0.00012
ORF 1190	MYGIWMIPMKLCGSGSGSamber	3	0.00012
ORF 1191	MRCLILMMMLLKLCGSGSGSamber	3	0.00012
ORF 1192	MLCLILMKMLHSNYCLCGSGSGSamber	3	0.00012
ORF 1193	MKCLVLMAMLLHTNWQCGSGSGSamber	3	0.00012
ORF 1194	MNWAFTMPWVTIRCGSGSGSamber	3	0.00012
ORF 1195	MWIIPMVKASQCGSGSGSamber	3	0.00012
ORF 1196	MAIIGFYSMKHALSYKCGSGSGSamber	3	0.00012
ORF 1197	MVIPMVMLNWKLCGSGSGSamber	3	0.00012
ORF 1198	MWIIPMKKAHHCGSGSGSamber	3	0.00012
ORF 1199	MCMKHCMNPHMCCGSGSGSamber	3	0.00012
ORF 1200	MSCVMGPMLRLMMYACGSGSGSamber	3	0.00012
ORF 1201	MMFRNLDMLSKHYYCGSGSGSamber	3	0.00012
ORF 1202	MRYLMFSQMRGYALITCGSGSGSamber	3	0.00012
ORF 1203	MMCLMLMATLLHCGSGSGSamber	3	0.00012
ORF 1204	MSCHMLMAMLIHCGSGSGSamber	3	0.00012
ORF 1205	MIIAMVMLNWELCGSGSGSamber	3	0.00012
ORF 1206	MKYVYPPRMRFLMHLACGSGSGSamber	3	0.00012
ORF 1207	MWWIPMVRRGCGSGSGSamber	3	0.00012
ORF 1208	MLRPNMKYMIMCGSGSGSamber	3	0.00012
ORF 1209	MWVVPMVLAGCGSGSGSamber	3	0.00012
ORF 1210	MFGDWMVPMKTCGSGSGSamber	3	0.00012
ORF 1211	MYGWWMVSMKTCGSGSGSamber	3	0.00012
ORF 1212	MPHWYSMMNALLYTCGSGSGSamber	3	0.00012
ORF 1213	MPMSCIAMWGLYHRCGSGSGSamber	3	0.00012
ORF 1214	MKCLILLKMLYHKRFQCGSGSGSamber	3	0.00012
ORF 1215	MTCKMGRMLPHVWFCGSGSGSamber	3	0.00012
ORF 1216	MHCWLLMKMLLHCGSGSGSamber	3	0.00012
ORF 1217	MWLIPMVKASPCGSGSGSamber	3	0.00012
ORF 1218	MYSMKYAMWWTVYPCGSGSGLRamber	3	0.00012
ORF 1219	MKCLMLLMTLMNRLCGSGSGSamber	3	0.00012
ORF 1220	MKGMAYFPMKSLILYCCGSGSGSamber	3	0.00012
ORF 1221	MWIIPMVQAAHCGSGSGSamber	3	0.00012
ORF 1222	MSCIILMKMLVHCGSGSGSamber	3	0.00012
ORF 1223	MWIIPMVLAFQCGSGSGSamber	3	0.00012
ORF 1224	MMARYATMLQRLVFCGSGSGSamber	3	0.00012
ORF 1225	MKLWLVPMRTLLCRICGSGSGSamber	3	0.00012
ORF 1226	MWYVPMKIAGCGSGSGSamber	3	0.00012
ORF 1227	MWIVPMMKRGCGSGSGSamber	3	0.00012
ORF 1228	MWIIPMVMAFQCGSGSGSamber	3	0.00012
ORF 1229	MMWRNTMWGLNCCGSGSGSamber	3	0.00012
ORF 1230	MLTMSGMLRSRTWCGSGSGSamber	3	0.00012
ORF 1231	MRQWLVPMMIILKSRMCGSGSGSamber	3	0.00012
ORF 1232	MHGWWMVSMKTCGSGSGSamber	3	0.00012
ORF 1233	MYGSWMIPMRKCGSGSGSamber	3	0.00012
ORF 1234	MWIIPMRRLGCVGLGLGLRamber	3	0.00012
ORF 1235	MWLVPMIRMGCGSGSGSamber	3	0.00012
ORF 1236	MIKPSMTFMIMCGSGSGSamber	3	0.00012
ORF 1237	MRLICFIHMNKHLIFRCGSGSGSamber	3	0.00012
ORF 1238	MWIIPMKMTGCGSGSGSamber	3	0.00012
ORF 1239	MSGWWMIPMVSCGSGSGSamber	3	0.00012
ORF 1240	MNDSCQYLMLMLLKRDCGSGSGSamber	3	0.00012
ORF 1241	MTFMSCCMRNPAYRMCGSGSGSamber	3	0.00012
ORF 1242	MMGLQGWMFRNIKACGSGSGSamber	3	0.00012
ORF 1243	MHCLILMKMLLYCGSGSGSamber	3	0.00012
ORF 1244	MNCTLLIKMLYHFRTGCGSGSGSamber	3	0.00012
ORF 1245	MWIIPMVKAKFCGSGSGSamber	3	0.00012
ORF 1246	MSCSMLMAILVHCGSGSGSamber	3	0.00012
ORF 1247	MRYLYRISMHNYVQIFCGSGSGSamber	3	0.00012
ORF 1248	MWLVPMRIAGCGSGSGSamber	3	0.00012
ORF 1249	MWLIPMRIAVICGSGSGSamber	3	0.00012
ORF 1250	MWIIPMVKAFNCGSGSGSamber	3	0.00012
ORF 1251	MIIPMRMLDWLWCGSGSGSamber	3	0.00012
ORF 1252	MTCTLLMMMLLHCGSGSGSamber	3	0.00012
ORF 1253	MMARNSVQMLMRHQICCGSGSGSamber	3	0.00012
ORF 1254	MWIVPMVKAHSCGSGSGSamber	3	0.00012
ORF 1255	MRLTCWYVMKGTLNLNCGSGSGSamber	3	0.00012
ORF 1256	MHCRLLMMMLLHCGSGSGSamber	3	0.00012
ORF 1257	MTGWWMIPMamberTCGSGSGSamber	3	0.00012
ORF 1258	MRTWHVPMVTLTCRVCGSGSGSamber	3	0.00012
ORF 1259	MDSWTIPMVRVSCRMCGSGSGSamber	3	0.00012
ORF 1260	MTCKMGPMIPRKTMRCGSGSGSamber	3	0.00012
ORF 1261	MYSMKYAMQFSVRSCGSGSGSamber	3	0.00012
ORF 1262	MFIFMQQRMLWYPSCMCGSGSGSamber	3	0.00012
ORF 1263	MRLTCYYVMamberKHLIWKCGSGSGSamber	3	0.00012
ORF 1264	MYGTWMIPMQTCGSGSGSamber	3	0.00012
ORF 1265	MNAGCLLLMKMLLLLKCGSGSGSamber	3	0.00012
ORF 1266	MWIVPMKHMGCGSGSGSamber	3	0.00012
ORF 1267	MQCMILLKMLYHVPLCCGSGSGSamber	3	0.00012
ORF 1268	MECKMGRMMPMYYLYYCGSGSGSamber	3	0.00012
ORF 1269	MYSMRWAMTIGLKVCGSGSGSamber	3	0.00012
ORF 1270	MWIVPMKIAFWCGSGSGSamber	3	0.00012
ORF 1271	MWIIPMVLAHTCGSGSGSamber	3	0.00012
ORF 1272	MSMRWCITMLQRHMLLCGSGSGSamber	3	0.00012
ORF 1273	MRYLLSRMWQMMRLHCGSGSGSamber	3	0.00012
ORF 1274	MWMIPMVKAVACGSGSGSamber	3	0.00012
ORF 1275	MEWLVPMVKMTKTCGSGSGSamber	3	0.00012
ORF 1276	MRCTLLMMMLLHCGSGSGSamber	3	0.00012
ORF 1277	MYSMRYALMYACYPDHCGSGSGSamber	3	0.00012
ORF 1278	MWIIPMKWAAPCGSGSGSamber	3	0.00012
ORF 1279	MLEPMRRMLRSRMVICGSGSGSamber	3	0.00012
ORF 1280	MKTIMGMTWRTMQCGSGLGLRamber	3	0.00012
ORF 1281	MWIIPMKLAYHCGSGSGSamber	3	0.00012
ORF 1282	MRCLMLMAQLIHCGSGSGSamber	3	0.00012
ORF 1283	MISSKMYNMRNALKFKCGSGSGSamber	3	0.00012
ORF 1284	MSCVMLMALLHHCGSGSGSamber	3	0.00012
ORF 1285	MYMWSVPMKILLCNACGSGSGSamber	3	0.00012
ORF 1286	MAVSRMIMGRMILLCGSGSGSamber	3	0.00012
ORF 1287	MYSMRYAMTYYANPCGSGSGSamber	3	0.00012
ORF 1288	MWLVPMKIVGCGSGSGSamber	3	0.00012
ORF 1289	MYGFWMIAMVKCGSGSGSamber	3	0.00012
ORF 1290	MKCEILLKMLWHIHPECGSGSGSamber	3	0.00012
ORF 1291	MVYLGLKMDWQRSPWCGSGSGSamber	3	0.00012
ORF 1292	MWIIPMILAHHCGSGSGSamber	3	0.00012
ORF 1293	MYSMMYAMRWPAYFLCGSGSGSamber	3	0.00012
ORF 1294	MMHCNPGKMGWMLPRPCGSGSGSamber	3	0.00012
ORF 1295	MACKMGLMFPRLRMRCGSGSGSamber	3	0.00012
ORF 1296	MWIIPMMRMKKNCGSGSGSamber	3	0.00012
ORF 1297	MPSCYKKLMTMWYYTFCGSGSGSamber	3	0.00012
ORF 1298	MWIVPMVRSGCGSGSGSamber	3	0.00012
ORF 1299	MSYFLWRMMSWIHCGSGSGSamber	3	0.00012
ORF 1300	MRLLCFILMNNRVQLRCGSGSGSamber	3	0.00012
ORF 1301	MCCQILMKMLLHCGSGSGSamber	3	0.00012
ORF 1302	MWVIPMVLVGCGSGSGSamber	3	0.00012
ORF 1303	MHYIKFRYMQNSMVIFCGSGSGSamber	3	0.00012
ORF 1304	MMGLRGAMFRYTNRVCGSGSGSamber	3	0.00012
ORF 1305	MWIVPMKIAARCGSGSGSamber	3	0.00012
ORF 1306	MNGHWMIPMVKCGSGSGSamber	3	0.00012
ORF 1307	MTCQMLLMHLFHNLCGSGSGSamber	3	0.00012
ORF 1308	MLVVMVRMLRSNMYKCGSGSGSamber	3	0.00012
ORF 1309	MPNEFYSMKTTLSHICGSGSamber	3	0.00012
ORF 1310	MTYLRWTMLTRIWISCGSGSamber	3	0.00012
ORF 1311	MWIIPMRIAAHCGSGSGSamber	3	0.00012
ORF 1312	MWVIPMKIAYHCGSGSGSamber	3	0.00012
ORF 1313	MRCTLLLKMLYHAFKKCGSGSGSamber	3	0.00012
ORF 1314	MVMGTYKMDGYLMFCGSGSGSamber	3	0.00012
ORF 1315	MWLIPMKIAIWCGSGSGSamber	3	0.00012
ORF 1316	MWIVPMKVVGCGSGSGSamber	3	0.00012
ORF 1317	MIFPNMRYMIMCGSGSGSamber	3	0.00012
ORF 1318	MAIPMMRIHPMCGSGSGSamber	3	0.00012
ORF 1319	MSCLILLKMLMWNTPHCGSGSGSamber	3	0.00012
ORF 1320	MKNLGLPQMPRGRKMLCGSGSGSamber	3	0.00012
ORF 1321	MYGYWMTPMKMCGSGSGSamber	3	0.00012
ORF 1322	MNWNFQMPWVTIRCGSGSGSamber	3	0.00012
ORF 1323	MRQSCIYLMMMLLHSRCGSGSGSamber	3	0.00012
ORF 1324	MYGWWMEPMKTCGSGSGSamber	3	0.00012
ORF 1325	MYSMPFAMHWRFYPDCGSGSGSamber	3	0.00012
ORF 1326	MWVVPMKVSGCGSGSGSamber	3	0.00012
ORF 1327	MYSMRRAMIWRSLPRCGSGSGSamber	3	0.00012
ORF 1328	MTDGGRCLMLALTLLHCGSGSGSamber	3	0.00012
ORF 1329	MMWLIPMARAWNFCGSGSGSamber	3	0.00012
ORF 1330	MWLVPMKIAVHCGSGSGSamber	3	0.00012
ORF 1331	MVIPMRRMARGMADCGSGSGSamber	3	0.00012
ORF 1332	MNCTLLMMMLIHCGSGSGSamber	3	0.00012
ORF 1333	MRYSCWIIMRGNFLNNCGSGSGSamber	3	0.00012
ORF 1334	MSWMYKMQLLTPCGSGSGSamber	3	0.00012
ORF 1335	MHCTLLMLMLLHCGSGSGSamber	3	0.00012
ORF 1336	MYLMQFAMRWKNLVHCGSGSGSamber	3	0.00012
ORF 1337	MDGFWMIPMRMCGSGSGSamber	3	0.00012
ORF 1338	MMGLRGIMYWWTRVCGSGSGSamber	3	0.00012
ORF 1339	MWYCEKMYRLKMCGSGSGSamber	3	0.00012
ORF 1340	MLCRMGVMIFRFSMCGSGSGSamber	3	0.00012
ORF 1341	MSMQRMFMNCALRFCGSGSGSamber	3	0.00012
ORF 1342	MAMWLIPMRLLWCNICGSGSGSamber	3	0.00012
ORF 1343	MLIPMMLLHPMCGSGSGSamber	3	0.00012
ORF 1344	MFTMSGMIRSQAFCGSGSGSamber	3	0.00012
ORF 1345	MWLIPMKIALPCGSGSGSamber	3	0.00012
ORF 1346	MRLVCFYDMHSHRVYRCGSGSGSamber	3	0.00012
ORF 1347	MVNCLLLMKMLLLGCGSGSGSamber	3	0.00012
ORF 1348	MIKLNMRFMIMCGSGSGSamber	3	0.00012
ORF 1349	MLIPMMRIHPICGSGSGSamber	3	0.00012
ORF 1350	MMPRQLGIMSSLFRLQCGSGSGSamber	3	0.00012
ORF 1351	MKGYWMIPMKKCGSGSGSamber	3	0.00012
ORF 1352	MMARYSPMITRHALCGSGSGSamber	3	0.00012
ORF 1353	MWVVPMVTMGCGSGSGSamber	3	0.00012
ORF 1354	MLWPMKRMLRSAMPYCGSGSGSamber	3	0.00012
ORF 1355	MSWMYKMALLPDCGSGSGSamber	3	0.00012
ORF 1356	MWIIPMVLAATCGSGSGSamber	3	0.00012
ORF 1357	MWIVPMVTSGCGSGSGSamber	3	0.00012
ORF 1358	MNCILLMKMLLKCGSGSGSamber	3	0.00012
ORF 1359	MNGWWMVPMRKCGSGSGSamber	3	0.00012
ORF 1360	MYSMRMAMHWTALPVCGSGSGSamber	2	8e-05
ORF 1361	MRFVCFIVMGNAVLRNCGSGSGSamber	2	8e-05
ORF 1362	MRLMCYLIMRDTVIHNCGSGSGSamber	2	8e-05
ORF 1363	MIIPMKMVNWDQCGSGSGSamber	2	8e-05
ORF 1364	MRCHMLMALLIHCGSGSGSamber	2	8e-05
ORF 1365	MRCDILMRMLILCGSGSGSamber	2	8e-05
ORF 1366	MWRVPMVMVGNHCKTCGSGSGSamber	2	8e-05
ORF 1367	MKLVCYIYMHGNYIVRCGSGSGSamber	2	8e-05
ORF 1368	MQKMYPMRMRNKHCGSGSGSamber	2	8e-05
ORF 1369	MRMLNWEKCGSGSGSamber	2	8e-05
ORF 1370	MKRWLVPMLLCDWDHCGSGSGSamber	2	8e-05
ORF 1371	MWIIPMIKAALCGSGSGSamber	2	8e-05
ORF 1372	MMSCILIRMMTLMYSHCGSGSGSamber	2	8e-05
ORF 1373	MYSMEYVFMSLLHSYWCGSGSGSamber	2	8e-05
ORF 1374	MIMKTYYSMAHCISCNCGSGSGSamber	2	8e-05
ORF 1375	MSCVMLMKILLHCGSGSGSamber	2	8e-05
ORF 1376	MWLIPMRLAYHCGSGSGSamber	2	8e-05
ORF 1377	MFIFMGPNMHMYWAPSCGSGSGSamber	2	8e-05
ORF 1378	MRNQLIFKCGSGSGSamber	2	8e-05
ORF 1379	MWIYPMRKMGCGSGSGSamber	2	8e-05
ORF 1380	MNGTWMIPMKMCGSGSGSamber	2	8e-05
ORF 1381	MFIVMMRVHPMCGSGSGSamber	2	8e-05
ORF 1382	MSCIILMKMLMHCGSGSGSamber	2	8e-05
ORF 1383	MMARFTEMLMKLIYCGSGSGSamber	2	8e-05
ORF 1384	MKCLILMKMLLFSNEFCGSGSGSamber	2	8e-05
ORF 1385	MHVPMMLLNPMCGSGSGSamber	2	8e-05
ORF 1386	MWMIPMVWAVSCGSGSGSamber	2	8e-05
ORF 1387	MSVYCGGKMLLRHLMACGSGSGSamber	2	8e-05
ORF 1388	MWVIPMVMAYHCGSGSGSamber	2	8e-05
ORF 1389	MWIIPMVLNGCGSGSGSamber	2	8e-05
ORF 1390	MWIVPMKKIGCGSGSGSamber	2	8e-05
ORF 1391	MRCTMLMLHLLHCGSGSGSamber	2	8e-05
ORF 1392	MSCHILMAMLHYCGSGSGSamber	2	8e-05
ORF 1393	MKCRMGKMILSGRMCGSGSGSamber	2	8e-05
ORF 1394	MRLYCYYIMKNSTIHLCGSGSGSamber	2	8e-05
ORF 1395	MSYMVYTMYHILTARCGSGSGSamber	2	8e-05
ORF 1396	MAMHGWYSMRWILHPICGSGSGSamber	2	8e-05
ORF 1397	MMARYASMLLRSMYCGSGSGSamber	2	8e-05
ORF 1398	MYSMKYAMWRTVYPCGSGSGSamber	2	8e-05
ORF 1399	MQKMYPMKRISSYCGSGSGSamber	2	8e-05
ORF 1400	MIMTCKMIYLSTRCGSGSGSamber	2	8e-05
ORF 1401	MWIIPMVRMHACGSGSGSamber	2	8e-05
ORF 1402	MNCLLLMKMLLQCGSGSGSamber	2	8e-05
ORF 1403	MSKMYRMMKITCVGLGLRamber	2	8e-05
ORF 1404	MLLAMVTMARGMASCGSGSGSamber	2	8e-05
ORF 1405	MTYVKWRYMLPSLIFICGSGSGSamber	2	8e-05
ORF 1406	MVIPMMIVHPFCGSGSGSamber	2	8e-05
ORF 1407	MSGYWMIPMVTCGSGSGSamber	2	8e-05
ORF 1408	MQIPMRMVLAQCVGLGLGLRamber	2	8e-05
ORF 1409	MHCKMGIMLSHMPMNCGSGSGSamber	2	8e-05
ORF 1410	MPILLCMLMHRTCGSGSGSamber	2	8e-05
ORF 1411	MWVIPMVLRGCGSGSGSamber	2	8e-05
ORF 1412	MWLIPMVKAHLCGSGSGSamber	2	8e-05
ORF 1413	MHYPYKMMTVLKDCGSGSGSamber	2	8e-05
ORF 1414	MYSMKNAMWWTVYPCGSGSGSamber	2	8e-05
ORF 1415	MKIPMMRLHPMCGSGSGSamber	2	8e-05
ORF 1416	MWKVPMMVVLYHCGSGSGSamber	2	8e-05
ORF 1417	MWIVPMILSGCGSGSGSamber	2	8e-05
ORF 1418	MFCTMLMATLLHRCGSGSGSamber	2	8e-05
ORF 1419	MQCFLLMKMLLNCGSGSGSamber	2	8e-05
ORF 1420	MHGWWMIAMVRCGSGSGSamber	2	8e-05
ORF 1421	MRQRHCLLMWYYYCKECGSGSGSamber	2	8e-05
ORF 1422	MKWLIPMRMILTSMMLCGSGSGSamber	2	8e-05
ORF 1423	MWLIPMKIAIRCGSGSGSamber	2	8e-05
ORF 1424	MMIPMMTVHPMCGSGSGSamber	2	8e-05
ORF 1425	MRCSLLMMMLIHGSLTCGSGSGSamber	2	8e-05
ORF 1426	MLGWWMIPMMLCGSGSGSamber	2	8e-05
ORF 1427	MGILCLMLFHNHCGSGSGSamber	2	8e-05
ORF 1428	MRLLCFILMKDSLLLKCGSGSGSamber	2	8e-05
ORF 1429	MWIIPMVRVAHCGSGSGSamber	2	8e-05
ORF 1430	MGYYVWSMTWIHQGCGSGSGSamber	2	8e-05
ORF 1431	MWIIPMVKAYLCGSGSGSamber	2	8e-05
ORF 1432	MPLQFYSMKHALKYTCGSGSGSamber	2	8e-05
ORF 1433	MHGYWMVPMMLCGSGSGSamber	2	8e-05
ORF 1434	MYLTCWYRMQHTYIWRCGSGSGSamber	2	8e-05
ORF 1435	MSCTVLMMMLFANWMRCGSGSGSamber	2	8e-05
ORF 1436	MSYMYHMQLIFPCGSGSGSamber	2	8e-05
ORF 1437	MMLPMKRMLRSMMMSCGSGSGSamber	2	8e-05
ORF 1438	MWLVPMKIALPCGSGSGSamber	2	8e-05
ORF 1439	MPLLLCMLYHSNCGSGSGSamber	2	8e-05
ORF 1440	MWIIPMKMAASCGSGSGSamber	2	8e-05
ORF 1441	MEHYPLRMTYLKHLACGSGSGSamber	2	8e-05
ORF 1442	MKFTCYYTMNGHLILRCGSGSGSamber	2	8e-05
ORF 1443	MSMLVLQHMYLYGHWTCGSGSGSamber	2	8e-05
ORF 1444	MACLILMKMLHHLNCSCGSGSGSamber	2	8e-05
ORF 1445	MWIVPMIKKGCGSGSGSamber	2	8e-05
ORF 1446	MVCRMGVMLYRYRMCGSGSGSamber	2	8e-05
ORF 1447	MRLTCFIIMKSNIITHCGSGSGSamber	2	8e-05
ORF 1448	MVMSRMMTMLCYFLVKCGSGSGSamber	2	8e-05
ORF 1449	MYGYWMTPMKICGSGSGSamber	2	8e-05
ORF 1450	MWLIPMRRLGCVGLGLGLRamber	2	8e-05
ORF 1451	MACIMLLMHLMHQHCGSGSGSamber	2	8e-05
ORF 1452	MWIIPMKLAGCGSGSGSamber	2	8e-05
ORF 1453	MTDWFVPMVRVLCNCGSGSGSamber	2	8e-05
ORF 1454	MWLIPMKVAVSCGSGSGSamber	2	8e-05
ORF 1455	MWIIPMVRAYICGSGSGSamber	2	8e-05
ORF 1456	MYWNHKSRMKLCLLLSCGSGSGSamber	2	8e-05
ORF 1457	MWKIPMIKMGCGSGSGSamber	2	8e-05
ORF 1458	MWLIPMKKAINCGSGSGSamber	2	8e-05
ORF 1459	MTCTMGLMIPRQCMCGSGSGSamber	2	8e-05
ORF 1460	MWIIPMKMamberGCGSGSGSamber	2	8e-05
ORF 1461	MLIPMMRISPWCGSGSGSamber	2	8e-05
ORF 1462	MTGWWMIVMKKCGSGSGSamber	2	8e-05
ORF 1463	MRVLGVKMQIWYMACGSGSGSamber	2	8e-05
ORF 1464	MIIPMKMVSPLCCGSGSGSamber	2	8e-05
ORF 1465	MSCLILMKMLHHSANSCGSGSGSamber	2	8e-05
ORF 1466	MWIIPMMYAAPRCGSGSGSamber	2	8e-05
ORF 1467	MFGHWMVPMKMCGSGSGSamber	2	8e-05
ORF 1468	MRLTCWYFMKSCYIHRCGSGSGSamber	2	8e-05
ORF 1469	MLMPMRRMLKSRMLTCGSGSGSamber	2	8e-05
ORF 1470	MYSMVWTTMSFHTWTQCGSGSGSamber	2	8e-05
ORF 1471	MWYCQKMYRVTLCGSGSGSamber	2	8e-05
ORF 1472	MDEWLVPMKRLKCGSGSGSamber	2	8e-05
ORF 1473	MWTWLIPMKKVQWITCGSGSGSamber	2	8e-05
ORF 1474	MNCTLLMAMLLHCGSGSamber	2	8e-05
ORF 1475	MCATMQTYMMRSSLRWCGSGSGSamber	2	8e-05
ORF 1476	MMARHADMVARHFYCGSGSGSamber	2	8e-05
ORF 1477	MYAWLIPMTRVMCRVGLGLGLRamber	2	8e-05
ORF 1478	MFGIWMIPMKLCGSGSGSamber	2	8e-05
ORF 1479	MWVIPMMKAHHCGSGSGSamber	2	8e-05
ORF 1480	MSCAMGPMLWITLYLCGSGSGSamber	2	8e-05
ORF 1481	MWLIPMTLMGCGSGSGSamber	2	8e-05
ORF 1482	MWIIPMVRAAHCGSGSGSamber	2	8e-05
ORF 1483	MWIIPMQIAHHCGSGSGSamber	2	8e-05
ORF 1484	MKLYCYIRMGNSILLNCGSGSGSamber	2	8e-05
ORF 1485	MSCLILMKMLHHRCGSGSGSamber	2	8e-05
ORF 1486	MYIPMMMLDPMCGSGSGSamber	2	8e-05
ORF 1487	MYGNWMVPMVKCGSGSGSamber	2	8e-05
ORF 1488	MWAIPMVKMACGSGSGSamber	2	8e-05
ORF 1489	MQCMMLMATLLHCGSGSGSamber	2	8e-05
ORF 1490	MMARRSSMLSRLLYCGSGSGSamber	2	8e-05
ORF 1491	MKTVMNMTWKTMRCGSGSGSamber	2	8e-05
ORF 1492	MILASLPYMLHYLRYICGSGSGSamber	2	8e-05
ORF 1493	MYSMKYAMEFSAKTACGSGSGSamber	2	8e-05
ORF 1494	MLGYWMIPMKRCGSGSWSamber	2	8e-05
ORF 1495	MKCAMLLMILYHamberMCGSGSGSamber	2	8e-05
ORF 1496	MIYSMKNAMSWKLDYGCGSGSGSamber	2	8e-05
ORF 1497	MWVIPMKKKGCGSGSGSamber	2	8e-05
ORF 1498	MKVLKFDIMRYILNIGCGSGSGSamber	2	8e-05
ORF 1499	MRSWSIPMVLLACHCGSGSGSamber	2	8e-05
ORF 1500	MHGTWMIPMRLCGSGSGSamber	2	8e-05
ORF 1501	MLMNGWYSMKRAMLFTCGSGSGSamber	2	8e-05
ORF 1502	MMPKRLGKMRELFVNHCGSGSGSamber	2	8e-05
ORF 1503	MKFVCWLHMRNQLIFKCGSGSGSamber	2	8e-05
ORF 1504	MPSSGMYSMKNALamberTICGSGSGSamber	2	8e-05
ORF 1505	MTYLCWTMLTRIWISCGSGSGSamber	2	8e-05
ORF 1506	MYGSWMIPMRLCGSGSGSamber	2	8e-05
ORF 1507	MFIFMANKMLWVWVWVLGRamber	2	8e-05
ORF 1508	MSILCAMLMHNQCGSGSGSamber	2	8e-05
ORF 1509	MWIIPMKKASPCGSGSGSamber	2	8e-05
ORF 1510	MWLIPMRKVGCGSGSGSamber	2	8e-05
ORF 1511	MHMWMIPMKLTLCHCGSGSGSamber	2	8e-05
ORF 1512	MPIYSYYSMRFALAYNCGSGSGSamber	2	8e-05
ORF 1513	MKTIMGMTWRTMQCGSGSamber	2	8e-05
ORF 1514	MIIPNMRFMIMCGSGSGSamber	2	8e-05
ORF 1515	MVWNPKSLMLLCLVGLGLGLRamber	2	8e-05
ORF 1516	MWLVPMRTMGCGSGSGSamber	2	8e-05
ORF 1517	MTTMQGMLRSTTFCGSGSGSamber	2	8e-05
ORF 1518	MWVVPMKLMGCGSGSGSamber	2	8e-05
ORF 1519	MWIIVMKKVGCGSGSGSamber	2	8e-05
ORF 1520	MKSFWIVPMKIAWITFCGSGSGSamber	2	8e-05
ORF 1521	MWLIPMKKARPCGSGSGSamber	2	8e-05
ORF 1522	MDCKMGRMLFLTRTCGSGSGSamber	2	8e-05
ORF 1523	MTCRMGLMLRHPSMKCGSGSGSamber	2	8e-05
ORF 1524	MQKMFPMKKVNLYCGSGSGSamber	2	8e-05
ORF 1525	MYSMKYAMWWTVYPCGSGSGPamber	2	8e-05
ORF 1526	MSCSLLLAMLYHRPYICGSGSGSamber	2	8e-05
ORF 1527	MMPRHAGRMELLFKLYCGSGSGSamber	2	8e-05
ORF 1528	MFGIWMIPMRLCGSGSGSamber	2	8e-05
ORF 1529	MWLIPMMKMDPACGSGSGSamber	2	8e-05
ORF 1530	MKVPMKMLDWDRCGSGSGSamber	2	8e-05
ORF 1531	MKTIMGMTWRTMQCVSGSGSamber	2	8e-05
ORF 1532	MFIPMMKLNPMCGSGSGSamber	2	8e-05
ORF 1533	MYSMKYAMRWTVYPCGSGSGSamber	2	8e-05
ORF 1534	MWKIPMKKLGCVGMGLGLRamber	2	8e-05
ORF 1535	MACLILMMMLLACGSGSGSamber	2	8e-05
ORF 1536	MRRWIIPMKLCAPECGSGSGSamber	2	8e-05
ORF 1537	MPSCQLLLMMLYHQGRCGSGSGSamber	2	8e-05
ORF 1538	MSWMYGMPLLPHCGSGSGSamber	2	8e-05
ORF 1539	MRFNCYIIMGDHVWWRCGSGSGSamber	2	8e-05
ORF 1540	MKYAMWWTVYPCGSGSGSamber	2	8e-05
ORF 1541	MECTILMKMLIHCGSGSGSamber	2	8e-05
ORF 1542	MVCKMGKMLAMLQRVGLGLGLRamber	2	8e-05
ORF 1543	MFAWAVPMMLVICRLNCGSGSGSamber	2	8e-05
ORF 1544	MWVIPMKKAHECGSGSGSamber	2	8e-05
ORF 1545	MWLIPMVTMGCGSGSGSamber	2	8e-05
ORF 1546	MKQCCSTRMLLATLYHCGSGSGSamber	2	8e-05
ORF 1547	MRCQMLMAFLLHCGSGSGSamber	2	8e-05
ORF 1548	MMFNFLGSMHPLMLHVCGSGSGSamber	2	8e-05
ORF 1549	MHLVCWYKMRQHVVFRCGSGSGSamber	2	8e-05
ORF 1550	MSCKMGPMIPYVWLRCGSGSGSamber	2	8e-05
ORF 1551	MSNWLVPMKRVVCRCGSGSGSamber	2	8e-05
ORF 1552	MSGYWMIPMRMCGSGSGSamber	2	8e-05
ORF 1553	MSCKMCLAMVWDYTFRCGSGSGSamber	2	8e-05
ORF 1554	MWVIPMRIAAYCGSGSGSamber	2	8e-05
ORF 1555	MMARFLSMLHRLLYCGSGSGSamber	2	8e-05
ORF 1556	MWLVPMKKIGCGSGSGSamber	2	8e-05
ORF 1557	MWIIPMVKAGDCGSGSGSamber	2	8e-05
ORF 1558	MMMRFQPMLQRHMWCGSGSGSamber	2	8e-05
ORF 1559	MERCWHLLMKMLLHSRCGSGSGSamber	2	8e-05
ORF 1560	MSCTILLMMLLHCKCGSGSGSamber	2	8e-05
ORF 1561	MHGWWMMPMQKCGSGSGSamber	2	8e-05
ORF 1562	MSWLIPMVRLAPNCGSGSGSamber	2	8e-05
ORF 1563	MRFWCYYTMKNNLILRCGSGSGPamber	2	8e-05
ORF 1564	MLYAHPARMHFLQFLTCGSGSGSamber	2	8e-05
ORF 1565	MGHPYCSMRLIAMLHCGSGSGSamber	2	8e-05
ORF 1566	MIVPMRMLDWMLCGSGSGSamber	2	8e-05
ORF 1567	MRCTILMLMLLKCGSGSGSamber	2	8e-05
ORF 1568	MYGFWMVPMKRCGSGSamber	2	8e-05
ORF 1569	MWIIPMVLAASCGSGSGSamber	2	8e-05
ORF 1570	MLNRMIIDMDWRRFLLCGSGSGSamber	2	8e-05
ORF 1571	MLHVWPRMKVTYLKYCGSGSGSamber	2	8e-05
ORF 1572	MWIIPMRKMGCCGSGSGSamber	2	8e-05
ORF 1573	MTCRMGIMFPRKHMFCGSGSGSamber	2	8e-05
ORF 1574	MPNSWYSMKWALRYTCGSGSGSamber	2	8e-05
ORF 1575	MFGYWMVPMVLCGSGSGSamber	2	8e-05
ORF 1576	MWLVPMVTMGCGSGSGSamber	2	8e-05
ORF 1577	MWIIPMRIAAQCGSGSGSamber	2	8e-05
ORF 1578	MKTIMGopalLGVLCSVGLGLGLRamber	2	8e-05
ORF 1579	MRLICWLVMKQSILLKCGSGSGSamber	2	8e-05
ORF 1580	MYYCAKMYRLNYCGSGSGSamber	2	8e-05
ORF 1581	MRCQTLLKMLYHWTSMCGSGSGSamber	2	8e-05
ORF 1582	MYGYWMKPMVMCGSGSGSamber	2	8e-05
ORF 1583	MCKCQLLMMMLQHWGRCGSGSGSamber	2	8e-05
ORF 1584	MTCRMGFMLARPSLCGSGSGSamber	2	8e-05
ORF 1585	MAMICWYRMRGNICWRCGSGSGSamber	2	8e-05
ORF 1586	MQRMYVMKMLNPYCGSGSGSamber	2	8e-05
ORF 1587	MMARNLACMPKMLSSVCGSGSGSamber	2	8e-05
ORF 1588	MWIIPMKLAAYCGSGSGSamber	2	8e-05
ORF 1589	MIRVMVRMAKGMATCGSGSGSamber	2	8e-05
ORF 1590	MRCIILMGMLLHCGSGSGSamber	2	8e-05
ORF 1591	MLYVVYSSMHMPRLLRCGSGSGSamber	2	8e-05
ORF 1592	MRMFCWYRMNNLTIFKCGSGSGSamber	2	8e-05
ORF 1593	MTYLLWTMRERVWVYCGSGSGSamber	2	8e-05
ORF 1594	MWLIPMKKAMPCGSGSGSamber	2	8e-05
ORF 1595	MNAWSWYPMSHCIRISCGSGSGSamber	2	8e-05
ORF 1596	MYIPMALMLRSFMLQCGSGSGSamber	2	8e-05
ORF 1597	MQKMFPMTRLNIHCGSGSGSamber	2	8e-05
ORF 1598	MWVIPMVKVRHCGSGSGSamber	2	8e-05
ORF 1599	MRCHMLMAILMHCGSGSGSamber	2	8e-05
ORF 1600	MQKMLPMKRTNPYCGSGSGSamber	2	8e-05
ORF 1601	MopalLFRWLRWVVGLGLGLRamber	2	8e-05
ORF 1602	MYWTWICKMRLLKPMICGSGSGSamber	2	8e-05
ORF 1603	MRCTILAMMLMHKLCGSGSGSamber	2	8e-05
ORF 1604	MYSMQHAMRYTKLPCGSGSGSamber	2	8e-05
ORF 1605	MRCLHLMKMLLHCGSGSGSamber	2	8e-05
ORF 1606	MFYRMENAMQWADLFTCGSGSGSamber	2	8e-05
ORF 1607	MWIVPMKIAYFCGSGSGSamber	2	8e-05
ORF 1608	MKCMILLMMLYHWRESCGSGSGSamber	2	8e-05
ORF 1609	MKCLLLMKMLLSCGSGSGSamber	2	8e-05
ORF 1610	MQYNAYYSMKFALSYTCGSGSGSamber	2	8e-05
ORF 1611	MQCTILLMMLYANGCGSGSGSamber	2	8e-05
ORF 1612	MHCAILMAMLLHCGSGSamber	2	8e-05
ORF 1613	MIYIRFSYMTMPTILQCGSGSGSamber	2	8e-05
ORF 1614	MMCLILMKMLHLWGSSCGSGSGSamber	2	8e-05
ORF 1615	MMPKQIGIMRWLFMSYCGSGSGSamber	2	8e-05
ORF 1616	MFHGVYSMSFCCWCCGSGSGSamber	2	8e-05
ORF 1617	MCCKMGPMIRLTMFCGSGSGSamber	2	8e-05
ORF 1618	MWAIPMVKAVSCGSGSGSamber	2	8e-05
ORF 1619	MLIPMKMILGRCVGLGLGLRamber	2	8e-05
ORF 1620	MWVVPMKIAALCGSGSGSamber	2	8e-05
ORF 1621	MWFIPMVKMGCGSGSGSamber	2	8e-05
ORF 1622	MNGYWMIPMMLCGSGSGSamber	2	8e-05
ORF 1623	MRFICWIVMGTHRIEKCGSGSGSamber	2	8e-05
ORF 1624	MHCLMLMALLHHCGSGSGSamber	2	8e-05
ORF 1625	MFIPMRRMAISRMYCGSGSGSamber	2	8e-05
ORF 1626	MVVPMKVMSMQGRSCGSGSGSamber	2	8e-05
ORF 1627	MWLIPMVIAGCGSGSGSamber	2	8e-05
ORF 1628	MHLHSVMWMNRMILARCGSGSGSamber	2	8e-05
ORF 1629	MHIPMMKVNPMCGSGSGSamber	2	8e-05
ORF 1630	MSRIFWPRMHLHYWLYCGSGSGSamber	2	8e-05
ORF 1631	MSGFWMVPMKTCGSGSGSamber	2	8e-05
ORF 1632	MACSILLKMLYHFTSECGSGSGSamber	2	8e-05
ORF 1633	MSCWMLMLTLLHCGSGSGSamber	2	8e-05
ORF 1634	MHCTMLMLTLLHCGSGSGSamber	2	8e-05
ORF 1635	MCCRMGVMLPRWPMCGSGSGSamber	2	8e-05
ORF 1636	MWIVPMVIKGCGSGSGSamber	2	8e-05
ORF 1637	MWIIPMKKIGCCGSGSGSamber	2	8e-05
ORF 1638	MLIPMMKLHPMCGSGSGSamber	2	8e-05
ORF 1639	MWTIPMIKMGCGSGSGSamber	2	8e-05
ORF 1640	MYLTMYRMSGPYLTCGSGSGSamber	2	8e-05
ORF 1641	MRLYCYYVMGQSLVFLCGSGSGSamber	2	8e-05
ORF 1642	MSCLILMKMLHYCGSGSGSamber	2	8e-05
ORF 1643	MRTMQQMLRSMTFCGSGSGSamber	2	8e-05
ORF 1644	MWLLPMVKMGCGSGSGSamber	2	8e-05
ORF 1645	MWIIPMKIARPCGSGSGSamber	2	8e-05
ORF 1646	MTKSCTLLMSMLLHSLCGSGSGSamber	2	8e-05
ORF 1647	MWVIPMMIAHKSCGSGSGSamber	2	8e-05
ORF 1648	MNFWLVPMKLLLCQICGSGSGSamber	2	8e-05
ORF 1649	MRMTCWYLMSQRIIYRCGSGSGSamber	2	8e-05
ORF 1650	MTYVLWVMPMPRLILCGSGSGSamber	2	8e-05
ORF 1651	MRCTILMKMLLKCGSGSGSamber	2	8e-05
ORF 1652	MRSLILMKMLLHCGSGSGSamber	2	8e-05
ORF 1653	MYGYWMVPMRMCGSGSGSamber	2	8e-05
ORF 1654	MMIPMRMMLRTRMPLCGSGSGSamber	2	8e-05
ORF 1655	MDWLIPMVKLMPCGSGSGSamber	2	8e-05
ORF 1656	MWLVPMMKMGCGSGSGSamber	2	8e-05
ORF 1657	MSWMYRMTLIKPCGSGSGSamber	2	8e-05
ORF 1658	MKCVMLMAHLLHCGSGSGSamber	2	8e-05
ORF 1659	MYGYWMIPMVICGSGSGSamber	2	8e-05
ORF 1660	MRCDMLMRTLIHCGSGSGSamber	2	8e-05
ORF 1661	MKCLILMTMLLHCGSGSGSamber	2	8e-05
ORF 1662	MKCLLLMKMLLWCGSGSGSamber	2	8e-05
ORF 1663	MKRVMQMKWLTMQCGSGSGSamber	2	8e-05
ORF 1664	MFGYWMVPMAICGSGSGSamber	2	8e-05
ORF 1665	MWLVPMRIAGCGSGSamber	2	8e-05
ORF 1666	MKTIMGMTWRTMQCGLGLGLRamber	2	8e-05
ORF 1667	MLGYWMIPMVMCGSGSGSamber	2	8e-05
ORF 1668	MSKQPKMRCLLLYCGSGSGSamber	2	8e-05
ORF 1669	MWIIPMVIAGCGSGSamber	2	8e-05
ORF 1670	MIYWSIKIMAKCSKWTCGSGSGSamber	2	8e-05
ORF 1671	MGWIIPMKKMRKCGSGSGSamber	2	8e-05
ORF 1672	MWYYLYRPMGTSRIILCGSGSGSamber	2	8e-05
ORF 1673	MKCLLLQKMLMACYGNCGSGSGSamber	2	8e-05
ORF 1674	MLFSNKLSMKLKMTLWCGSGSGSamber	2	8e-05
ORF 1675	MSGYWMIPMRVCGSGSGSamber	2	8e-05
ORF 1676	MQKMLPMIRLNRYCGSGSGSamber	2	8e-05
ORF 1677	MYSMKHAMIYKAHPCGSGSGSamber	2	8e-05
ORF 1678	MQCLILMRMLLHCGSGSGSamber	2	8e-05
ORF 1679	MSCSMLMKILLHCGSGSGSamber	2	8e-05
ORF 1680	MPLDAWYSMKHAMSYSCGSGSGSamber	2	8e-05
ORF 1681	MWKIPMILIGCGSGSGSamber	2	8e-05
ORF 1682	MTYLRWTMLTRLWISCGSGSGSamber	2	8e-05
ORF 1683	MDGWWMIIMQKCGSGSGSamber	2	8e-05
ORF 1684	MMARNIQMLFRHYYCGSGSGSamber	2	8e-05
ORF 1685	MKSWQSMPWVTINCGSGSGSamber	2	8e-05
ORF 1686	MRCEILLKMLMLCSPNCGSGSGSamber	2	8e-05
ORF 1687	MRMRCWIVMHDVLIRSCGSGSGSamber	2	8e-05
ORF 1688	MYSMRWAMRYPIYALCGSGSGSamber	2	8e-05
ORF 1689	MSSWLIPMRYWWMHYCGSGSGSamber	2	8e-05
ORF 1690	MNGTWMVPMKTCGSGSGSamber	2	8e-05
ORF 1691	MTCVMGTMIRRRRMNCGSGSGSamber	2	8e-05
ORF 1692	MYFCQKMYRLWSCGSGSGSamber	2	8e-05
ORF 1693	MHKWIIPMVRLRCRLVGLGLGLRamber	2	8e-05
ORF 1694	MQCTILLMMLIIKMMYCYGLRYCGSGSGSamber	2	8e-05
ORF 1695	MNCKMQETMHFNWRYRCGSGSGSamber	2	8e-05
ORF 1696	MRCHILMLMLYHCGSGSGSamber	2	8e-05
ORF 1697	MKTMSGMTRSLAFCGSGSGSamber	2	8e-05
ORF 1698	MSCILLMAMLLKCGSGSGSamber	2	8e-05
ORF 1699	MTCKMGTMLPRYWMDCGSGSGSamber	2	8e-05
ORF 1700	MWIIPMVSRGCGSGSGSamber	2	8e-05
ORF 1701	MRFSCYIYMMGKIHFNCGSGSGSamber	2	8e-05
ORF 1702	MWVIPMVLSGCGSGSGSamber	2	8e-05
ORF 1703	MYTSMRYMCHFRFAMCGSGSGSamber	2	8e-05
ORF 1704	MWLIPMRIAIHCGSGSGSamber	2	8e-05
ORF 1705	MNCQLLLMMLYHIDRFCGSGSGSamber	2	8e-05
ORF 1706	MWIVPMVTMGCGSGSGSamber	2	8e-05
ORF 1707	MRCTMLMATLIHCGSGSGSamber	2	8e-05
ORF 1708	MRFTCWIRMANHLLWNCGSGSGSamber	2	8e-05
ORF 1709	MYGYWMIAMIKCGSGSGSamber	2	8e-05
ORF 1710	MKMYRKMKAVCIFCGSGSGSamber	2	8e-05
ORF 1711	MHGFWMVPMKVCGSGSGSamber	2	8e-05
ORF 1712	MWVIPMKLAHQCGSGSGSamber	2	8e-05
ORF 1713	MWIIPMMIANFSCGSGSGSamber	2	8e-05
ORF 1714	MAIPMKMTHPMCCGSGSGSamber	2	8e-05
ORF 1715	MWFVPMVKMGCGSGSGSamber	2	8e-05
ORF 1716	MWIIPMRKAHICGSGSGSamber	2	8e-05
ORF 1717	MYIPMMTLHPMCGSGSGSamber	2	8e-05
ORF 1718	MITPSMKFMIMCGSGSGSamber	2	8e-05
ORF 1719	MWWLGLKMRYVMAPNCGSGSGSamber	2	8e-05
ORF 1720	MWIIPMMKAATCGSGSGSamber	2	8e-05
ORF 1721	MMYRYSQMLIRHMLCGSGSGSamber	2	8e-05
ORF 1722	MQYCMQHNMVVNFRVIVGLGLGLRamber	2	8e-05
ORF 1723	MHWMLYFTMKRLDHLSCGSGSGSamber	2	8e-05
ORF 1724	MTIVMKIMSKRMWPMCGSGSGSamber	2	8e-05
ORF 1725	MKCIILMKMLYHCGSGSGSamber	2	8e-05
ORF 1726	MTYLRWTMLTRIWIRCGSGSGSamber	2	8e-05
ORF 1727	MIVPMKMLDLWACGSGSGSamber	2	8e-05
ORF 1728	MLIPMKMVNWLYCGSGSGSamber	2	8e-05
ORF 1729	MWAGTYLMKHCLFCCGSGSGSamber	2	8e-05
ORF 1730	MWIIPMVKMASCGSGSGSamber	2	8e-05
ORF 1731	MLWNDRSLMQLCLLVRCGSGSGSamber	2	8e-05
ORF 1732	MWYCEKMYRLSICGSGSGSamber	2	8e-05
ORF 1733	MITMSGMQRSASWCGSGSGSamber	2	8e-05
ORF 1734	MSCVLLMKMLLTCGSGSGSamber	2	8e-05
ORF 1735	MYGYWMITMVLCGSGSGSamber	2	8e-05
ORF 1736	MRCSILMAMLLKCGSGSGSamber	2	8e-05
ORF 1737	MPNQYYSMRTALRYHCGSGSGSamber	2	8e-05
ORF 1738	MWVIPMIKRGCGSGSGSamber	2	8e-05
ORF 1739	MIRPSMKYMIMCGSGSGSamber	2	8e-05
ORF 1740	MWIIPMVamberKGCGSGSGSamber	2	8e-05
ORF 1741	MIRLNMKFMIMCGSGSGSamber	2	8e-05
ORF 1742	MMYRNSPMIFKHLYCGSGSamber	2	8e-05
ORF 1743	MKFVCWIHMRNQLIFKCGSGSGTamber	2	8e-05
ORF 1744	MFMRRWWLRCVVGLGLGLRamber	2	8e-05
ORF 1745	MIVPMVMVNWAKCGSGSGSamber	2	8e-05
ORF 1746	MIAPNMKFMIMCGSGSGSamber	2	8e-05
ORF 1747	MWIIPMMLAAFHCGSGSGSamber	2	8e-05
ORF 1748	MWIIPMRKAGCGSGSGSamber	2	8e-05
ORF 1749	MWIIPMKRAAMCGSGSGSamber	2	8e-05
ORF 1750	MWVIPMKKAGFCGSGSGSamber	2	8e-05
ORF 1751	MWVIPMKKAHLCGSGSGSamber	2	8e-05
ORF 1752	MYYLMYSFMWGYKLIMCGSGSGSamber	2	8e-05
ORF 1753	MWIIPMMMAARNCGSGSGSamber	2	8e-05
ORF 1754	MYGWRMIPMQQCGSGSGSamber	2	8e-05
ORF 1755	MWLIPMVKAVMCGSGSGSamber	2	8e-05
ORF 1756	MTYYKWVHMLGSIILKCGSGSGSamber	2	8e-05
ORF 1757	MNCKMGVMLPWHLWCGSGSGSamber	2	8e-05
ORF 1758	MRMYCFIIMMGHMLTKCGSGSGSamber	2	8e-05
ORF 1759	MKFVCWIHMRNQLIFKCGSGSamber	2	8e-05
ORF 1760	MYYEMMNAMAWATWFICGSGSGSamber	2	8e-05
ORF 1761	MIIPMAMVNPSCCGSGSGSamber	2	8e-05
ORF 1762	MWVIPMAISGCGSGSGSamber	2	8e-05
ORF 1763	MLIPMKMLDWYLCGSGSGSamber	2	8e-05
ORF 1764	MFGWWMIAMSRCGSGSGSamber	2	8e-05
ORF 1765	MRLECFYIMNGTLVLKCGSGSGSamber	2	8e-05
ORF 1766	MYVWYTRMNLRLIPWCGSGSGSamber	2	8e-05
ORF 1767	MWLIPMKIAIACGSGSGSamber	2	8e-05
ORF 1768	MMSLRGKMFWTKCLCGSGSGSamber	2	8e-05
ORF 1769	MKFVCWIHMRNQLIFKWGSGSGSamber	2	8e-05
ORF 1770	MHRPSSRMPLLVKWICGSGSGSamber	2	8e-05
ORF 1771	MRLYCYIIMQGQTMFKCGSGSGSamber	2	8e-05
ORF 1772	MSCHMLMSTLLHCGSGSGSamber	2	8e-05
ORF 1773	MVIPMVMVNWMICGSGSGSamber	2	8e-05
ORF 1774	MWKVPMKVLGCVGLGLGLRamber	2	8e-05
ORF 1775	MIVPMVMLNIFMCGSGSGSamber	2	8e-05
ORF 1776	MSHFARSKMWQSMVIWCGSGSGSamber	2	8e-05
ORF 1777	MHGWWMKPMILCGSGSGSamber	2	8e-05
ORF 1778	MHGFWMIPMVTCGSGSGSamber	2	8e-05
ORF 1779	MKYLLVRMGRYTRLTCGSGSGSamber	2	8e-05
ORF 1780	MVTMSGMPRSTSWCGSGSGSamber	2	8e-05
ORF 1781	MWIIPMKKMGPCGSGSGSamber	2	8e-05
ORF 1782	MKMLMEMRWRTMQCGSGSGSamber	2	8e-05
ORF 1783	MMMFLRSPMLRAICLYCGSGSGSamber	2	8e-05
ORF 1784	MWIIPMRMAHLCGSGSGSamber	2	8e-05
ORF 1785	MWIIPMVRAHQCGSGSGSamber	2	8e-05
ORF 1786	MSCLMLMLLLHHCGSGSGSamber	2	8e-05
ORF 1787	MWLIPMVKAITCGSGSGSamber	2	8e-05
ORF 1788	MYYLQYVAMFRYKRLRCGSGSGSamber	2	8e-05
ORF 1789	MKMLNWFLCGSGSGSamber	2	8e-05
ORF 1790	MIVPMKMLNWVRCGSGSGSamber	2	8e-05
ORF 1791	MNANFRMPWVTMTCGSGSGSamber	2	8e-05
ORF 1792	MWQIPMVRLGCVGLGLGLRamber	2	8e-05
ORF 1793	MKQVMGMAWVTMQCGSGSGSamber	2	8e-05
ORF 1794	MWLIPMVKMGNCGSGSGSamber	2	8e-05
ORF 1795	MWIVPMMIVEWNCGSGSGSamber	2	8e-05
ORF 1796	MRCLLLMMMLMHQLCGSGSGSamber	2	8e-05
ORF 1797	MSFMYNMQLIYPCGSGSGSamber	2	8e-05
ORF 1798	MKSIMGMTWRTMQCGSGSGSamber	2	8e-05
ORF 1799	MWIIPMVKWETMWVWVWVLGRamber	2	8e-05
ORF 1800	MRCQMLMLTLLHCGSGSGSamber	2	8e-05
ORF 1801	MIVPNMTYMIMCGSGSGSamber	2	8e-05
ORF 1802	MWLIPMRRIGCVGLGLGLRamber	2	8e-05
ORF 1803	MWIIPMKTRGCGSGSGSamber	2	8e-05
ORF 1804	MFYLKMLAMFHYIRMKCGSGSGSamber	2	8e-05
ORF 1805	MVGFYEMMHALKYICGSGSGSamber	2	8e-05
ORF 1806	MHRWLIPMKTLWCSCGSGSGSamber	2	8e-05
ORF 1807	MKMHIVAKMYRYYQSICGSGSGSamber	2	8e-05
ORF 1808	MRIFLLYSYAopalSDYLSVWVWVWVLGRamber	2	8e-05
ORF 1809	MYSMQYAMSYNALPDCGSGSGSamber	2	8e-05
ORF 1810	MWIIPMMWAANCGSGSGSamber	2	8e-05
ORF 1811	MWMIPMMRLHPLCGSGSGSamber	2	8e-05
ORF 1812	MHGWWMITMVLCGSGSGSamber	2	8e-05
ORF 1813	MLMVMVRLMNACVRTMCGSGSGSamber	2	8e-05
ORF 1814	MWIIPMIWMGCGSGSGSamber	2	8e-05
ORF 1815	MRCQALMAMLIHWCGSGSGSamber	2	8e-05
ORF 1816	MYGTWMIIMVKCGSGSGSamber	2	8e-05
ORF 1817	MHYVLYRAMSMPKILTCGSGSGSamber	2	8e-05
ORF 1818	MQKMYPMSRLNPMCGSGSGSamber	2	8e-05
ORF 1819	MRLICFIIMKRQAAWRCGSGSGSamber	2	8e-05
ORF 1820	MWLIPMVRMISSRMHRCGSGSGSamber	2	8e-05
ORF 1821	MEGWWMIPMRACGSGSGSamber	2	8e-05
ORF 1822	MWIIPMKRRGCGSGSamber	2	8e-05
ORF 1823	MFGWWMVIMKTCGSGSGSamber	2	8e-05
ORF 1824	MACFMLMLHLLHCGSGSGSamber	2	8e-05
ORF 1825	MQANAYYSMKWALRYCCGSGSGSamber	2	8e-05
ORF 1826	MRCTLLMKMLLVNCGSGSGSamber	2	8e-05
ORF 1827	MFIIMRGHMLWSNPRECGSGSGSamber	2	8e-05
ORF 1828	MNGWWMVVMQKCGSGSGSamber	2	8e-05
ORF 1829	MSNMLTMVQKHYYCGSGSGSamber	2	8e-05
ORF 1830	MWIVPMRKAHLCGSGSGSamber	2	8e-05
ORF 1831	MHGYWMVPMMICGSGSGSamber	2	8e-05
ORF 1832	MYSMMYTFMYWLIHGTCGSGSGSamber	2	8e-05
ORF 1833	MHWKVPMKMAQMGCGSGSGSamber	2	8e-05
ORF 1834	MWLVPMVKRGCGSGSGSamber	2	8e-05
ORF 1835	MWVIPMKKMGACGSGSGSamber	2	8e-05
ORF 1836	MWVVPMKIRGCGSGSGSamber	2	8e-05
ORF 1837	MWVVPMVLAGCCGSGSGSamber	2	8e-05
ORF 1838	MLIPMQTLMRAGQKMTCGSGSGSamber	2	8e-05
ORF 1839	MYSMKYAMLWTVYPCGSGSGSamber	2	8e-05
ORF 1840	MMGRYSEMSIRHLLCGSGSGSamber	2	8e-05
ORF 1841	MMARYAQMLSKLLLCGSGSGSamber	2	8e-05
ORF 1842	MYGYWMIPMRRCGSGSGSamber	2	8e-05
ORF 1843	MLIPMKMVNWRLCGSGSGSamber	2	8e-05
ORF 1844	MQTMYPMRRLNPNCGSGSGSamber	2	8e-05
ORF 1845	MYSMKHAMRYATLPRCGSGSGSamber	2	8e-05
ORF 1846	MWYCIRMYRLHYCGSGSGSamber	2	8e-05
ORF 1847	MIYVLFKYMEMPRLRRCGSGSGSamber	2	8e-05
ORF 1848	MSGWWMIAMIKCGSGSGSamber	2	8e-05
ORF 1849	MMFPRAHMWRNVQNCGSGSGSamber	2	8e-05
ORF 1850	MRCLLLMGMLLHCGSGSGSamber	2	8e-05
ORF 1851	MIIPMVMLNWLSCGSGSGSamber	2	8e-05
ORF 1852	MCCWILMKMLLVCGSGSGSamber	2	8e-05
ORF 1853	MWVIPMKTVGCGSGSGSamber	2	8e-05
ORF 1854	MYSMKHAMLWSQLDCGSGSGSamber	2	8e-05
ORF 1855	MNAWLRPMKLVLCRCGSGSGSamber	2	8e-05
ORF 1856	MIIPMMWVSPFCGSGSGSamber	2	8e-05
ORF 1857	MFGHWMVPMKTCGSGSGSamber	2	8e-05
ORF 1858	MTYLRWTVLTRIWISCGSGSGSamber	2	8e-05
ORF 1859	MMARFTNMLVRYLICGSGSGSamber	2	8e-05
ORF 1860	MWIIPMQKAAKCGSGSGSamber	2	8e-05
ORF 1861	MCTHSSGMARGYIMCGSGSGSamber	2	8e-05
ORF 1862	MWLIPMIIAGCGSGSGSamber	2	8e-05
ORF 1863	MLIPMKMMSRSGMCGSGSGSamber	2	8e-05
ORF 1864	MLIPMKMVDFNCCGSGSGSamber	2	8e-05
ORF 1865	MWIVPMVIAAKCGSGSGSamber	2	8e-05
ORF 1866	MWLIPMKLAGCGSGSGSamber	2	8e-05
ORF 1867	MWKIPMMKIGDWRCGSGSGSamber	2	8e-05
ORF 1868	MYGYWMIVMKQCGSGSGSamber	2	8e-05
ORF 1869	MWLIPMVKMSCGSGSGSamber	2	8e-05
ORF 1870	MMARHADMVLKLIYCGSGSGSamber	2	8e-05
ORF 1871	MWVIPMVVAHSCGSGSGSamber	2	8e-05
ORF 1872	MKCYMLMATLIHCGSGSGSamber	2	8e-05
ORF 1873	MFGWWMISMRLCGSGSGSamber	2	8e-05
ORF 1874	MMMRNSPRMNLMKLLLCGSGSGSamber	2	8e-05
ORF 1875	MIVPMKMLNWSKCGSGSGSamber	2	8e-05
ORF 1876	MAVTKMLMNSMILICGSGSGSamber	2	8e-05
ORF 1877	MWVIPMKWAHNCGSGSGSamber	2	8e-05
ORF 1878	MNGWWMVIMKTCGSGSGSamber	2	8e-05
ORF 1879	MDCTMLMAILLHCGSGSGSamber	2	8e-05
ORF 1880	MACALLLMMLYHASCGSGSGSamber	2	8e-05
ORF 1881	MFGNWMVPMKTCGSGSGSamber	2	8e-05
ORF 1882	MWLIPMRLLGCGSGSGSamber	2	8e-05
ORF 1883	MYGTWMIAMKLCGSGSGSamber	2	8e-05
ORF 1884	MWIIPMKAVGCGSGSGSamber	2	8e-05
ORF 1885	MWIIPMVHAHFCGSGSGSamber	2	8e-05
ORF 1886	MLKPMIMVSFRCVGLGLGLRamber	2	8e-05
ORF 1887	MWIIPMKLAHACGSGSGSamber	2	8e-05
ORF 1888	MPMRWSMRTALRCCGSGSGSamber	2	8e-05
ORF 1889	MMGLRGHMFRNTKACGSGSamber	2	8e-05
ORF 1890	MLKSMKMVKWSCVGLGLGLRamber	2	8e-05
ORF 1891	MVIPMVMLNWTTCCGSGSGSamber	2	8e-05
ORF 1892	MFGIWMIPMRRCGSGSGSamber	2	8e-05
ORF 1893	MWVIPMRIAHPCGSGSGSamber	2	8e-05
ORF 1894	MWIIPMVHAHQCGSGSGSamber	2	8e-05
ORF 1895	MMARNGQMIWRYLLCGSGSGSamber	2	8e-05
ORF 1896	MRYYLWMTQQWLFCGSGSGSamber	2	8e-05
ORF 1897	MTCKMGRMLTQSYMCGSGSGSamber	2	8e-05
ORF 1898	MRLLCWLTMKGNIITRCGSGSGSamber	2	8e-05
ORF 1899	MAMLLHCGSGSGSamber	2	8e-05
ORF 1900	MWLIPMVKALDCGSGSGSamber	2	8e-05
ORF 1901	MLGYWMVPMRVCGSGSGSamber	2	8e-05
ORF 1902	MSCRILLKMWAIIHNMCGPGSGSamber	2	8e-05
ORF 1903	MLFYGMMWMRHLCGSGSGSamber	2	8e-05
ORF 1904	MFGYWMIPMamberSCGSGSGSamber	2	8e-05
ORF 1905	MWIIPMRVRGCGSGSGSamber	2	8e-05
ORF 1906	MKCLVLMKMLYHCGSGSGSamber	2	8e-05
ORF 1907	MWLIPMMRMHPKCGSGSGSamber	2	8e-05
ORF 1908	MWIIPMQKAAICGSGSGSamber	2	8e-05
ORF 1909	MNNSFKMPWVTLKCGSGSGSamber	2	8e-05
ORF 1910	MEIPMVMVRFRCVGLGLGLRamber	2	8e-05
ORF 1911	MWLIPMVKAIACGSGSGSamber	2	8e-05
ORF 1912	MWLIPMRMMGCGSGSGSamber	2	8e-05
ORF 1913	MWNIPMVKMGCGSGSGSamber	2	8e-05
ORF 1914	MWLVPMRIVGCGSGSGSamber	2	8e-05
ORF 1915	MKPNWLTSMRLMLRYLCGSGSGSamber	2	8e-05
ORF 1916	MWLVPMMRVHPDCGSGSGSamber	2	8e-05
ORF 1917	MWYVPMKIRGCGSGSGSamber	2	8e-05
ORF 1918	MRYLLASMGWTWIFCGSGSGSamber	2	8e-05
ORF 1919	MILPNMRYMIMCGSGSGSamber	2	8e-05
ORF 1920	MKTLMWMTWRAMCGSGSGSamber	2	8e-05
ORF 1921	MIGRSIMFMNRMILFKCGSGSGSamber	2	8e-05
ORF 1922	MYYCMKMYRLHLCGSGSGSamber	2	8e-05
ORF 1923	MWIIPMIRCGCGSGSGSamber	2	8e-05
ORF 1924	MWIIPMMKAHQSCGSGSGSamber	2	8e-05
ORF 1925	MTCEILLKMLMHGYWTCGSGSGSamber	2	8e-05
ORF 1926	MKCVLLLKMLYHVPVRCGSGSGSamber	2	8e-05
ORF 1927	MSGWWMVPMKICGSGSGSamber	2	8e-05
ORF 1928	MHRWMVPMKDCGLNACGSGSGSamber	2	8e-05
ORF 1929	MWRIPMKEAGCGSGSGSamber	2	8e-05
ORF 1930	MWVIPMKIMGCGSGSGSamber	2	8e-05
ORF 1931	MWIIPMKVVGCGSGSGSamber	2	8e-05
ORF 1932	MWDIPMVKVGCGSGSGSamber	2	8e-05
ORF 1933	MWIIPMVVAAPCGSGSGSamber	2	8e-05
ORF 1934	MHFMLYADMRNLMHLACGSGSGSamber	2	8e-05
ORF 1935	MRIPMMLLHPMCGSGSGSamber	2	8e-05
ORF 1936	MRYIIMMNNPLWYCGSGSGSamber	2	8e-05
ORF 1937	MYSMKRCMHLTVHPCGSGSGSamber	2	8e-05
ORF 1938	MMRISHMYRTIFPCGSGSGSamber	2	8e-05
ORF 1939	MWLIPMVKMGTCGSGSGSamber	2	8e-05
ORF 1940	MWLIPMKKAVPCGSGSGSamber	2	8e-05
ORF 1941	MNKLLPYLMTFASHHPCGSGSGSamber	2	8e-05
ORF 1942	MYGWWMKPMEICGSGSGSamber	2	8e-05
ORF 1943	MWLIPMKVAVFCGSGSGSamber	2	8e-05
ORF 1944	MRIKQCTGMSMWHILRCGSGSGSamber	2	8e-05
ORF 1945	MWVIPMVLAGPCGSGSGSamber	2	8e-05
ORF 1946	MHGYWMVPMAICGSGSGSamber	2	8e-05
ORF 1947	MKCTILMLMLLHCGSGSGSamber	2	8e-05
ORF 1948	MYIPMTRMLNSSMINCGSGSGSamber	2	8e-05
ORF 1949	MFGWHIPMQACIVRCGSGSGSamber	2	8e-05
ORF 1950	MWIVPMRRMGCGSGSGSamber	2	8e-05
ORF 1951	MWIVPMMTADWSCGSGSGSamber	2	8e-05
ORF 1952	MSCLMLMAVLLHCGSGSGSamber	2	8e-05
ORF 1953	MAILGVKMRVLWWKCGSGSGSamber	2	8e-05
ORF 1954	MYIWMKHAMLWHPFCACGSGSGSamber	2	8e-05
ORF 1955	MQRRMVPMSKIFKGMCGSGSGSamber	2	8e-05
ORF 1956	MYSMQHAMMYKRPVVCGSGSGSamber	2	8e-05
ORF 1957	MWIVPMMIANWQCGSGSGSamber	2	8e-05
ORF 1958	MGYWVIPMRMARHIPCGSGSGSamber	2	8e-05
ORF 1959	MYILMNHMPLWHPFCGSGSGSamber	2	8e-05
ORF 1960	MMPMKGGRMLILFKQFCGSGSGSamber	2	8e-05
ORF 1961	MRIPMMRIHPMCGSGSGSamber	2	8e-05
ORF 1962	MSCTILMLMLIANYGQCGSGSGSamber	2	8e-05
ORF 1963	MWLIPMKKAALCGSGSGSamber	2	8e-05
ORF 1964	MYSMERAMRWHKLPLCGSGSGSamber	2	8e-05
ORF 1965	MIIPMVMLDWHYCGSGSGSamber	2	8e-05
ORF 1966	MTCLLLMKMLLCCGSGSGSamber	2	8e-05
ORF 1967	MKCLQLMRMLIHGCGSGSGSamber	2	8e-05
ORF 1968	MITLNMRFMIMCGSGSGSamber	2	8e-05
ORF 1969	MCILCKMLWHNVCGSGSGSamber	2	8e-05
ORF 1970	MHCRLLMAMLLHCGSGSGSamber	2	8e-05
ORF 1971	MPYWYSMMRALTFHCGSGSGSamber	2	8e-05
ORF 1972	MWLIPMRIAVLCGSGSGSamber	2	8e-05
ORF 1973	MMPRKLGKMMKLFRLKCGSGSGSamber	2	8e-05
ORF 1974	MQKMHPMRRLNYFCGSGSGSamber	2	8e-05
ORF 1975	MWLIPMVKAFNCGSGSGSamber	2	8e-05
ORF 1976	MYPMAYAMRWPRNFCGSGSGSamber	2	8e-05
ORF 1977	MWVVPMKISGCGSGSGSamber	2	8e-05
ORF 1978	MWLIPMIKAACGSGSGSamber	2	8e-05
ORF 1979	MWLIAMVKSGCGSGSGSamber	2	8e-05
ORF 1980	MWLVPMKIAILCGSGSGSamber	2	8e-05
ORF 1981	MYGWWMKPMKICGSGSGSamber	2	8e-05
ORF 1982	MFGYWMIVMVKCGSGSGSamber	2	8e-05
ORF 1983	MYSMAHAMNWNSHPCGSGSGSamber	2	8e-05
ORF 1984	MAKNPKMACILLKCGSGSGSamber	2	8e-05
ORF 1985	MSCLMLLMLLYHNSCGSGSGSamber	2	8e-05
ORF 1986	MTGYYDMMYALRYWCGSGSGSamber	2	8e-05
ORF 1987	MSFTMKMRTNWHPCGSGSGSamber	2	8e-05
ORF 1988	MWLIPMIKSGCGSGSGSamber	2	8e-05
ORF 1989	MYGVWMIPMRKCGSGSGSamber	2	8e-05
ORF 1990	MWLIPMVKARSCGSGSGSamber	2	8e-05
ORF 1991	MECKMGLMLPRVSMCGSGSGSamber	2	8e-05
ORF 1992	MWIIPMMKMKKDCGSGSGSamber	2	8e-05
ORF 1993	MRFTCYIMMKGQIWFCGSGSGSamber	2	8e-05
ORF 1994	MIYIKYVTMFLSEVYTCGSGSGSamber	2	8e-05
ORF 1995	MIVPMKMLDWAKCGSGSGSamber	2	8e-05
ORF 1996	MGGCLMLMKHLLHSCGSGSGSamber	2	8e-05
ORF 1997	MRLRCWILMNNamberIVARCGSGSGSamber	2	8e-05
ORF 1998	MHDAFLTRMYGMMNVACGSGSGSamber	1	4e-05
[truncated: 3,924 more rows]

## Sheet: BRD3-BD2_R3
Selection Round #3	Total Reads #22956
	Peptide sequence	Number of reads	Proportion of library reads
ORF 1	MLYWRMYRLHMCGSGSGSamber	61	0.00266
ORF 2	MMTAYAWMQIYRLRICGSGSGSamber	57	0.00248
ORF 3	MPMQWRMMFLFIGESCGSGSGSamber	55	0.0024
ORF 4	MLYYQMFRLHMCGSGSGSamber	55	0.0024
ORF 5	MMKAILPGMILKTLHICGSGSGSamber	54	0.00235
ORF 6	MMQWKMHFLNICGSGSGSamber	51	0.00222
ORF 7	MLYYKMYRLRMCGSGSGSamber	41	0.00179
ORF 8	MLYYKMWRILMCGSGSGSamber	40	0.00174
ORF 9	MMHYLAAKMMILRLCVCGSGSGSamber	39	0.0017
ORF 10	MLYYRMWMLHMCGSGSGSamber	39	0.0017
ORF 11	MMQWKMYFTKICGSGSGSamber	39	0.0017
ORF 12	MDMSYLSRMWYLIHQGCGSGSGSamber	39	0.0017
ORF 13	MLYYKMYRLKMCGSGSGSamber	39	0.0017
ORF 14	MLYWQMYRLNMCGSGSGSamber	37	0.00161
ORF 15	MLYYKMYRLNMCGSGSGSamber	34	0.00148
ORF 16	MPLKPYWSMSYRYLMKCGSGSGSamber	34	0.00148
ORF 17	MIYWNMYRLRMCGSGSGSamber	34	0.00148
ORF 18	MMTWKMYFLNVCGSGSGSamber	34	0.00148
ORF 19	MIYWQMYRLNMCGSGSGSamber	34	0.00148
ORF 20	MKMYCLWRMQFAWKLYCGSGSGSamber	33	0.00144
ORF 21	MNIMYWMMFNKRCGSGSGSamber	33	0.00144
ORF 22	MMYHLGAMMSVHSLKICGSGSGSamber	32	0.00139
ORF 23	MLYFMMWRLKMCGSGSGSamber	31	0.00135
ORF 24	MLMWRMYRLYMCGSGSGSamber	31	0.00135
ORF 25	MLYYMMYRLYMCGSGSGSamber	30	0.00131
ORF 26	MMRHILPGMRLKTLKICGSGSGSamber	30	0.00131
ORF 27	MLFWKMYRLLMCGSGSGSamber	29	0.00126
ORF 28	MIYYRMWRLRMCGSGSGSamber	29	0.00126
ORF 29	MNWDAWCTMMKALLHNCGSGSGSamber	29	0.00126
ORF 30	MLFYRMWRLLMCGSGSGSamber	28	0.00122
ORF 31	MNGWWMIPMKMCGSGSGSamber	28	0.00122
ORF 32	MMTHILPRMTLATIFVCGSGSGSamber	28	0.00122
ORF 33	MLFYRMYRLHMCGSGSGSamber	27	0.00118
ORF 34	MLYYKMWRLHMCGSGSGSamber	27	0.00118
ORF 35	MYENAQWGMKYRYWMKCGSGSGSamber	27	0.00118
ORF 36	MLHYQMWRLKMCGSGSGSamber	26	0.00113
ORF 37	MLYWKMYRLKMCGSGSGSamber	26	0.00113
ORF 38	MMYWKMMRLKICGSGSGSamber	26	0.00113
ORF 39	MLYYLMYRLHMCGSGSGSamber	26	0.00113
ORF 40	MLYYRMWRLRMCGSGSGSamber	26	0.00113
ORF 41	MIYFQMYRLNMCGSGSGSamber	25	0.00109
ORF 42	MLYWMMYRLKMCGSGSGSamber	25	0.00109
ORF 43	MMYWQMFRLKICGSGSGSamber	25	0.00109
ORF 44	MLYYQMWRLNMCGSGSGSamber	24	0.00105
ORF 45	MIYYRMWRLFMCGSGSGSamber	24	0.00105
ORF 46	MIYYRMWMLNMCGSGSGSamber	24	0.00105
ORF 47	MIYYRMYRLYMCGSGSGSamber	24	0.00105
ORF 48	MIYYRMWRLWMCGSGSGSamber	24	0.00105
ORF 49	MRVNKAWLMSYRYLMHCGSGSGSamber	24	0.00105
ORF 50	MNVMYWMLYNLRCGSGSGSamber	24	0.00105
ORF 51	MMYWKMYMLKVCGSGSGSamber	24	0.00105
ORF 52	MMKYPVRGMPLYSIKICGSGSGSamber	23	0.001
ORF 53	MLMYKMYFLRMCGSGSGSamber	23	0.001
ORF 54	MLYYLMWRLLMCGSGSGSamber	23	0.001
ORF 55	MVILPRWRMTYRYLMTCGSGSGSamber	23	0.001
ORF 56	MLFYMMWRLYMCGSGSGSamber	23	0.001
ORF 57	MNVMYWMKYNLSCGSGSGSamber	22	0.00096
ORF 58	MMQWKMMGLKICGSGSGSamber	22	0.00096
ORF 59	MLYWQMWRIKMCGSGSGSamber	22	0.00096
ORF 60	MMMWKMYSLNICGSGSGSamber	22	0.00096
ORF 61	MLHYRMWRLHMCGSGSGSamber	22	0.00096
ORF 62	MMSWKMYFLKICGSGSGSamber	22	0.00096
ORF 63	MLYWLGVKMTVYRLHMCGSGSGSamber	22	0.00096
ORF 64	MMMWKMFVLNVCGSGSGSamber	22	0.00096
ORF 65	MIYWMMYRLLMCGSGSGSamber	22	0.00096
ORF 66	MLYYLMYRLFMCGSGSGSamber	22	0.00096
ORF 67	MLYYQMYRLHMCGSGSGSamber	21	0.00091
ORF 68	MIYWNMYRLHMCGSGSGSamber	21	0.00091
ORF 69	MLYYQMWRVYMCGSGSGSamber	21	0.00091
ORF 70	MMQWKMYILNICGSGSGSamber	21	0.00091
ORF 71	MNLMYWMRLNLKCGSGSGSamber	21	0.00091
ORF 72	MISYQMYRLWMCGSGSGSamber	21	0.00091
ORF 73	MMGLCTWRMSWAYRMYCGSGSGSamber	21	0.00091
ORF 74	MLYYRMWRLFMCGSGSGSamber	21	0.00091
ORF 75	MMQWKMYSLKVCGSGSGSamber	21	0.00091
ORF 76	MLYYQMWRIMMCGSGSGSamber	20	0.00087
ORF 77	MLQWKMYFLKMCGSGSGSamber	20	0.00087
ORF 78	MLYYRMWRLNMCGSGSGSamber	20	0.00087
ORF 79	MLYFQMWRLYMCGSGSGSamber	20	0.00087
ORF 80	MLYYMMWMLRMCGSGSGSamber	20	0.00087
ORF 81	MIYYQMYRLNMCGSGSGSamber	20	0.00087
ORF 82	MIYYKMWRLKMCGSGSGSamber	20	0.00087
ORF 83	MIYWKMYRLNMCGSGSGSamber	20	0.00087
ORF 84	MTWLCRMYDLLHCGSGSGSamber	20	0.00087
ORF 85	MLYWQMYRLLMCGSGSGSamber	20	0.00087
ORF 86	MMYWKMYRLLICGSGSGSamber	20	0.00087
ORF 87	MLYWRMFRLKMCGSGSGSamber	20	0.00087
ORF 88	MLYWKMFRLYMCGSGSGSamber	20	0.00087
ORF 89	MLYYRMYRLRMCGSGSGSamber	20	0.00087
ORF 90	MLYWKMYRLHMCGSGSGSamber	19	0.00083
ORF 91	MLYYRMWRLKMCGSGSGSamber	19	0.00083
ORF 92	MSWLCKMYNLIHCGSGSGSamber	19	0.00083
ORF 93	MLYYQMYRLNMCGSGSGSamber	19	0.00083
ORF 94	MIYWNMYRLKMCGSGSGSamber	19	0.00083
ORF 95	MLFYQMYRLLMCGSGSGSamber	19	0.00083
ORF 96	MIYYQMWRLNMCGSGSGSamber	19	0.00083
ORF 97	MMTFHFERMRFAMLMVCGSGSGSamber	19	0.00083
ORF 98	MLYYNMWRLLMCGSGSGSamber	19	0.00083
ORF 99	MMMWKMFFLNICGSGSGSamber	19	0.00083
ORF 100	MLYWKMYRLLMCGSGSGSamber	19	0.00083
ORF 101	MLYYKMWSLKMCGSGSGSamber	18	0.00078
ORF 102	MLREQKWMIIRTLRMCGSGSGSamber	18	0.00078
ORF 103	MLYWGMYRLQMCGSGSGSamber	18	0.00078
ORF 104	MLYFRMWRLYMCGSGSGSamber	18	0.00078
ORF 105	MLYYQMFRLFMCGSGSGSamber	18	0.00078
ORF 106	MMTYKMYFLKICGSGSGSamber	18	0.00078
ORF 107	MMKWKMYGLNICGSGSGSamber	18	0.00078
ORF 108	MMMWQMYRLMICGSGSGSamber	18	0.00078
ORF 109	MIFYRMWMLKMCGSGSGSamber	18	0.00078
ORF 110	MMLWKMFFLKVCGSGSGSamber	18	0.00078
ORF 111	MLFYQMWRLNMCGSGSGSamber	17	0.00074
ORF 112	MMYWKMYRLNVCGSGSGSamber	17	0.00074
ORF 113	MLYYKMWRLYMCGSGSGSamber	17	0.00074
ORF 114	MNIMYWMKLNLSCGSGSGSamber	17	0.00074
ORF 115	MMTWRMYMLKICGSGSGSamber	17	0.00074
ORF 116	MLYYQMYMLRMCGSGSGSamber	17	0.00074
ORF 117	MMTRMWMRALKICGSGSGSamber	17	0.00074
ORF 118	MVMYWMWSKVWCGSGSGSamber	17	0.00074
ORF 119	MIYYHMWMLRMCGSGSGSamber	17	0.00074
ORF 120	MCEWCIDMKLLLWRCGSGSGSamber	17	0.00074
ORF 121	MLYYRMYRLMMCGSGSGSamber	17	0.00074
ORF 122	MMTWKMHFLRICGSGSGSamber	17	0.00074
ORF 123	MMMYILTGMILSTLHICGSGSGSamber	17	0.00074
ORF 124	MLYYRMWRINMCGSGSGSamber	17	0.00074
ORF 125	MIYYRMFRLKMCGSGSGSamber	17	0.00074
ORF 126	MIYWRMYMLRMCGSGSGSamber	17	0.00074
ORF 127	MMQWKMHFLKVCGSGSGSamber	17	0.00074
ORF 128	MMTWKMHFLLVCGSGSGSamber	17	0.00074
ORF 129	MLYYKMYRLYMCGSGSGSamber	17	0.00074
ORF 130	MLYWLTFKMNILSLKMCGSGSGSamber	17	0.00074
ORF 131	MLYYRMWMLKMCGSGSGSamber	17	0.00074
ORF 132	MLYWQMFRLKMCGSGSGSamber	17	0.00074
ORF 133	MQYYKMWRLFMCGSGSGSamber	16	0.0007
ORF 134	MKWICKMYHLLHCCGSGSGSamber	16	0.0007
ORF 135	MAYYRMWRLKMCGSGSGSamber	16	0.0007
ORF 136	MLYYQMWSLWMCGSGSGSamber	16	0.0007
ORF 137	MAYYKMWRLNMCGSGSGSamber	16	0.0007
ORF 138	MNIMYWMKYKLRCGSGSGSamber	16	0.0007
ORF 139	MNKRWLVRMFNLIHQLCGSGSGSamber	16	0.0007
ORF 140	MMMWKMYFTNICGSGSGSamber	16	0.0007
ORF 141	MMQWKMNFLRVCGSGSGSamber	16	0.0007
ORF 142	MRRESNISMAWKQLNMCGSGSGSamber	16	0.0007
ORF 143	MLFWQMYRLMMCGSGSGSamber	16	0.0007
ORF 144	MLYYRMWSLHMCGSGSGSamber	16	0.0007
ORF 145	MLYYRMYMLRMCGSGSGSamber	16	0.0007
ORF 146	MNVMYWMMFNKRCGSGSGSamber	16	0.0007
ORF 147	MLFWQMYRLKMCGSGSGSamber	16	0.0007
ORF 148	MIYYAMWRLHMCGSGSGSamber	16	0.0007
ORF 149	MMYHLGAKMQIYYLYVCGSGSGSamber	16	0.0007
ORF 150	MMTWRMYILKVCGSGSGSamber	16	0.0007
ORF 151	MLYYQMWMLFMCGSGSGSamber	16	0.0007
ORF 152	MLQWKMYFLHMCGSGSGSamber	16	0.0007
ORF 153	MLFHTLPGMKIVALNMCGSGSGSamber	16	0.0007
ORF 154	MLMWKMYILKMCGSGSGSamber	15	0.00065
ORF 155	MLYWKMFRLMMCGSGSGSamber	15	0.00065
ORF 156	MMSYRMMYYLKICGSGSGSamber	15	0.00065
ORF 157	MSKIWSVMMYNLIHRKCGSGSGSamber	15	0.00065
ORF 158	MLYYQMWMLYMCGSGSGSamber	15	0.00065
ORF 159	MMQWKMMFLLICGSGSGSamber	15	0.00065
ORF 160	MIYWKMYRLKMCGSGSGSamber	15	0.00065
ORF 161	MMTWKMYFLMICGSGSGSamber	15	0.00065
ORF 162	MLYWHMYRLKMCGSGSGSamber	15	0.00065
ORF 163	MLYYKMWGLNMCGSGSGSamber	15	0.00065
ORF 164	MMTWKMYFLNICGSGSGSamber	15	0.00065
ORF 165	MQYYRMWMLHMCGSGSGSamber	15	0.00065
ORF 166	MMLWKMYFLKVCGSGSGSamber	15	0.00065
ORF 167	MIYYKMWRLLMCGSGSGSamber	15	0.00065
ORF 168	MMRTQRWMMLQVLQICGSGSGSamber	15	0.00065
ORF 169	MLYYNMWMLKMCGSGSGSamber	15	0.00065
ORF 170	MISYRMWRLYMCGSGSGSamber	15	0.00065
ORF 171	MIYYRMWMLLMCGSGSGSamber	15	0.00065
ORF 172	MLYWQMYRVKMCGSGSGSamber	15	0.00065
ORF 173	MMQWRMMFLMVCGSGSGSamber	15	0.00065
ORF 174	MLYYLMWRLYMCGSGSGSamber	15	0.00065
ORF 175	MMYALLPKMRIVTLLVCGSGSGSamber	15	0.00065
ORF 176	MLYWKMFRLLMCGSGSGSamber	15	0.00065
ORF 177	MMYYILRRMQLVSLNICGSGSGSamber	15	0.00065
ORF 178	MLYFQMWRLRMCGSGSGSamber	15	0.00065
ORF 179	MARYLCHMALWMKYSCGSGSGSamber	15	0.00065
ORF 180	MMTWKMYFLHICGSGSGSamber	14	0.00061
ORF 181	MMGSCIHRMAFTFRMKCGSGSGSamber	14	0.00061
ORF 182	MMFYRMWGLKICGSGSGSamber	14	0.00061
ORF 183	MLFWRMYRLYMCGSGSGSamber	14	0.00061
ORF 184	MMTWKMYMLQICGSGSGSamber	14	0.00061
ORF 185	MLYYMMFRLKMCGSGSGSamber	14	0.00061
ORF 186	MMRYVLTGMRYVSVHICGSGSGSamber	14	0.00061
ORF 187	MQYYRMWMLKMCGSGSGSamber	14	0.00061
ORF 188	MMFWRMYRLKICGSGSGSamber	14	0.00061
ORF 189	MQYHLLPGMTVVRLLMCGSGSGSamber	14	0.00061
ORF 190	MKMLQQAPMAYIKMLKCGSGSGSamber	14	0.00061
ORF 191	MLYYKMWMLMMCGSGSGSamber	14	0.00061
ORF 192	MIYYRMWSLHMCGSGSGSamber	14	0.00061
ORF 193	MLYFRMWRLNMCGSGSGSamber	14	0.00061
ORF 194	MLYWNMYRLRMCGSGSGSamber	14	0.00061
ORF 195	MIYWKMYRLLMCGSGSGSamber	14	0.00061
ORF 196	MMQWKMNFLMVCGSGSGSamber	14	0.00061
ORF 197	MMMWKMMILKICGSGSGSamber	14	0.00061
ORF 198	MQYYKMFRLHMCGSGSGSamber	14	0.00061
ORF 199	MMYYRMWRLRMCGSGSGSamber	14	0.00061
ORF 200	MLFYKMWSLFMCGSGSGSamber	14	0.00061
ORF 201	MMQWRMFGLKVCGSGSGSamber	14	0.00061
ORF 202	MLYHKMWRLYMCGSGSGSamber	14	0.00061
ORF 203	MMFYQMWRLQICGSGSGSamber	14	0.00061
ORF 204	MLMWKMFFLRMCGSGSGSamber	14	0.00061
ORF 205	MMRWRMYSLKICGSGSGSamber	13	0.00057
ORF 206	MIFYRMWSLYMCGSGSGSamber	13	0.00057
ORF 207	MTWLCRMYTLLHCGSGSGSamber	13	0.00057
ORF 208	MMYWRMFRLKICGSGSGSamber	13	0.00057
ORF 209	MMIPMYWMKWGKRTQCGSGSGSamber	13	0.00057
ORF 210	MLYYQMWRLWMCGSGSGSamber	13	0.00057
ORF 211	MLMYQMWRLHMCGSGSGSamber	13	0.00057
ORF 212	MIYWQMFMLKMCGSGSGSamber	13	0.00057
ORF 213	MLFYKMWGLNMCGSGSGSamber	13	0.00057
ORF 214	MIYFQMYRLHMCGSGSGSamber	13	0.00057
ORF 215	MNWNCRMYNLIHNCGSGSGSamber	13	0.00057
ORF 216	MMTYQMWFLRICGSGSGSamber	13	0.00057
ORF 217	MIYYAMWMLKMCGSGSGSamber	13	0.00057
ORF 218	MIYWQMYRLYMCGSGSGSamber	13	0.00057
ORF 219	MVYWQMYRLMMCGSGSGSamber	13	0.00057
ORF 220	MRCDGWLRMMFWLLHNCGSGSGSamber	13	0.00057
ORF 221	MMQWKMLGLKICGSGSGSamber	13	0.00057
ORF 222	MQFYQMYRLHMCGSGSGSamber	13	0.00057
ORF 223	MLYYRMWMLRMCGSGSGSamber	13	0.00057
ORF 224	MLYYMMWRIRMCGSGSGSamber	13	0.00057
ORF 225	MTYYRMWRLRMCGSGSGSamber	13	0.00057
ORF 226	MLYYRMWSLFMCGSGSGSamber	13	0.00057
ORF 227	MIVMPDWYMTYKYIMKCGSGSGSamber	13	0.00057
ORF 228	MISYQMFRLFMCGSGSGSamber	13	0.00057
ORF 229	MMGLCKLYMHSAARMRCGSGSGSamber	13	0.00057
ORF 230	MMYDLLVGMRPVKLKVCGSGSGSamber	13	0.00057
ORF 231	MMYYQMWRLLMCGSGSGSamber	13	0.00057
ORF 232	MMQWKMQFLKICGSGSGSamber	13	0.00057
ORF 233	MIMWKMYFLRMCGSGSGSamber	13	0.00057
ORF 234	MMQWKMMFLNVCGSGSGSamber	12	0.00052
ORF 235	MIYFRMWRLHMCGSGSGSamber	12	0.00052
ORF 236	MMMHILPGMKLSTLLICGSGSGSamber	12	0.00052
ORF 237	MTYWQMYRLYMCGSGSGSamber	12	0.00052
ORF 238	MMKWKGMLRTFGPCGSGSGSamber	12	0.00052
ORF 239	MMMWKMYVLKICGSGSGSamber	12	0.00052
ORF 240	MMTWKMMFLRVCGSGSGSamber	12	0.00052
ORF 241	MMQWKMYGLKICGSGSGSamber	12	0.00052
ORF 242	MQYYKMWRLNMCGSGSGSamber	12	0.00052
ORF 243	MQYWQMYRLWMCGSGSGSamber	12	0.00052
ORF 244	MYTMYWMKFNLKCGSGSGSamber	12	0.00052
ORF 245	MLFYKMWFLKMCGSGSGSamber	12	0.00052
ORF 246	MMQWKMYGLRVCGSGSGSamber	12	0.00052
ORF 247	MMMWQMFFIKVCGSGSGSamber	12	0.00052
ORF 248	MLQYKMYFLRMCGSGSGSamber	12	0.00052
ORF 249	MLFYQMWSLKMCGSGSGSamber	12	0.00052
ORF 250	MMQWKMYILKICGSGSGSamber	12	0.00052
ORF 251	MTYYRMWRLYMCGSGSGSamber	12	0.00052
ORF 252	MNVMYWMMLNLHCGSGSGSamber	12	0.00052
ORF 253	MLYWQMYMLFMCGSGSGSamber	12	0.00052
ORF 254	MMMWRMYALRVCGSGSGSamber	12	0.00052
ORF 255	MEWKIAMMIARRNPMCGSGSGSamber	12	0.00052
ORF 256	MMTWKMYYLKICGSGSGSamber	12	0.00052
ORF 257	MMTWRMYSLKVCGSGSGSamber	12	0.00052
ORF 258	MMYWNMWRLKICGSGSGSamber	12	0.00052
ORF 259	MQYWQMFRLHMCGSGSGSamber	12	0.00052
ORF 260	MMTYKMYFLNVCGSGSGSamber	12	0.00052
ORF 261	MMMWRMNFLRVCGSGSGSamber	12	0.00052
ORF 262	MLFWQMYMLNMCGSGSGSamber	12	0.00052
ORF 263	MLKMGQKCMSMKDTRKCGSGSGSamber	12	0.00052
ORF 264	MMTWKMLFLKVCGSGSGSamber	12	0.00052
ORF 265	MLYYKMWSLYMCGSGSGSamber	12	0.00052
ORF 266	MMYYKMWRLRVCGSGSGSamber	12	0.00052
ORF 267	MLMWKMFFVRMCGSGSGSamber	12	0.00052
ORF 268	MMQFLTVGMLVWKLDICGSGSGSamber	12	0.00052
ORF 269	MAYWQMYRLHMCGSGSGSamber	11	0.00048
ORF 270	MIYYLMWRLKMCGSGSGSamber	11	0.00048
ORF 271	MMINTRLMLALRFGCGSGSGSamber	11	0.00048
ORF 272	MIYHIGAYMNIYSLKMCGSGSGSamber	11	0.00048
ORF 273	MLYYKMWRLQMCGSGSGSamber	11	0.00048
ORF 274	MIYYMMYRLRMCGSGSGSamber	11	0.00048
ORF 275	MLSYQMYRLYMCGSGSGSamber	11	0.00048
ORF 276	MMRYILPKMRLVAINICGSGSGSamber	11	0.00048
ORF 277	MLYWNMYRLNMCGSGSGSamber	11	0.00048
ORF 278	MYTWLCMMFALLKCGSGSGSamber	11	0.00048
ORF 279	MMQWKMYSLKICGSGSGSamber	11	0.00048
ORF 280	MLYWQMYMLHMCGSGSGSamber	11	0.00048
ORF 281	MLYWNMYRLLMCGSGSGSamber	11	0.00048
ORF 282	MLFWRMYFLKMCGSGSGSamber	11	0.00048
ORF 283	MMYWRMMRLRVCGSGSGSamber	11	0.00048
ORF 284	MNVMYWMKYNIKCGSGSGSamber	11	0.00048
ORF 285	MKTIPNWFMAHRYVMNCGSGSGSamber	11	0.00048
ORF 286	MMRKPRCTMGRLIQASCGSGSGSamber	11	0.00048
ORF 287	MIYYQMYMLRMCGSGSGSamber	11	0.00048
ORF 288	MMYWRMYRLHMCGSGSGSamber	11	0.00048
ORF 289	MMFYRMWMLRICGSGSGSamber	11	0.00048
ORF 290	MMKYKMWGLKICGSGSGSamber	11	0.00048
ORF 291	MQYYKMYRLYMCGSGSGSamber	11	0.00048
ORF 292	MLYWKMFRLHMCGSGSGSamber	11	0.00048
ORF 293	MMVWKMMFLRICGSGSGSamber	11	0.00048
ORF 294	MMKWKMYGLKICGSGSGSamber	11	0.00048
ORF 295	MKNKTKRMWHHPVMPCGSGSGSamber	11	0.00048
ORF 296	MMYYHMWRLKICGSGSGSamber	11	0.00048
ORF 297	MISYRMWRLFMCGSGSGSamber	11	0.00048
ORF 298	MMQWKMNILKVCGSGSGSamber	11	0.00048
ORF 299	MISWQMFRLWMCGSGSGSamber	11	0.00048
ORF 300	MKSELLAKMAKLWHVYCGSGSGSamber	11	0.00048
ORF 301	MMTWQMYFLRICGSGSGSamber	11	0.00048
ORF 302	MLFWQMYRLYMCGSGSGSamber	11	0.00048
ORF 303	MMQWKMMGLHVCGSGSGSamber	11	0.00048
ORF 304	MIYWQMYRLHMCGSGSGSamber	11	0.00048
ORF 305	MIYWRMYRLLMCGSGSGSamber	11	0.00048
ORF 306	MMQWQMFFLRICGSGSGSamber	10	0.00044
ORF 307	MAYYLTFKMKIYKIRMCGSGSGSamber	10	0.00044
ORF 308	MMTFMDRTMLARALLLCGSGSGSamber	10	0.00044
ORF 309	MQFCDNWHMRMYILLRCGSGSGSamber	10	0.00044
ORF 310	MISWQMYRLKMCGSGSGSamber	10	0.00044
ORF 311	MLFYKMWRLLMCGSGSGSamber	10	0.00044
ORF 312	MLFYKMWSLYMCGSGSGSamber	10	0.00044
ORF 313	MLYYRMWRIFMCGSGSGSamber	10	0.00044
ORF 314	MLMYKMWRLHMCGSGSGSamber	10	0.00044
ORF 315	MIYYRMWRLKMCGSGSGSamber	10	0.00044
ORF 316	MLMYKMWRLMMCGSGSGSamber	10	0.00044
ORF 317	MMTHLLPQMIPVSLHLCGSGSGSamber	10	0.00044
ORF 318	MMYWHMFRLRVCGSGSGSamber	10	0.00044
ORF 319	MLHYQMYRLWMCGSGSGSamber	10	0.00044
ORF 320	MIYWKMYRLRMCGSGSGSamber	10	0.00044
ORF 321	MMTYTGMFMRYYTLKICGSGSGSamber	10	0.00044
ORF 322	MMNYLYVKMVIYRLNVCGSGSGSamber	10	0.00044
ORF 323	MMYYQMYRLNVCGSGSGSamber	10	0.00044
ORF 324	MLYWKMLRLKMCGSGSGSamber	10	0.00044
ORF 325	MTYYMMWRLKMCGSGSGSamber	10	0.00044
ORF 326	MMREILWRMTLVALKVCGSGSGSamber	10	0.00044
ORF 327	MLFYKMYRLKMCGSGSGSamber	10	0.00044
ORF 328	MMRWLGQKMLIYTLNVCGSGSGSamber	10	0.00044
ORF 329	MMYGLLPGMKVVSLFMCGSGSGSamber	10	0.00044
ORF 330	MMRWKMFALMICGSGSGSamber	10	0.00044
ORF 331	MIYYQMFRLKMCGSGSGSamber	10	0.00044
ORF 332	MLKMGTMGCIKMCGSGSGSamber	10	0.00044
ORF 333	MLLWKMFFLKMCGSGSGSamber	10	0.00044
ORF 334	MLYYNMWRLMMCGSGSGSamber	10	0.00044
ORF 335	MLYWRMYMLRMCGSGSGSamber	10	0.00044
ORF 336	MIYYQMYRLLMCGSGSGSamber	10	0.00044
ORF 337	MDLKKMWLMAHRYLMICGSGSGSamber	10	0.00044
ORF 338	MMMWKMFALRVCGSGSGSamber	10	0.00044
ORF 339	MMYYHMWRLMICGSGSGSamber	10	0.00044
ORF 340	MLYWRMYRLWMCGSGSGSamber	10	0.00044
ORF 341	MMGPCTNNMGRYLMHLCGSGSGSamber	10	0.00044
ORF 342	MMFHLGPAMVLWSVHICGSGSGSamber	10	0.00044
ORF 343	MIYYQMYRLMMCGSGSGSamber	10	0.00044
ORF 344	MMKWRMYSLMVCGSGSGSamber	10	0.00044
ORF 345	MMQWKMHFLRICGSGSGSamber	10	0.00044
ORF 346	MMTWKMMFLHVCGSGSGSamber	10	0.00044
ORF 347	MMGTCYRPMISAYIMFCGSGSGSamber	10	0.00044
ORF 348	MMQWKMNILKICGSGSGSamber	10	0.00044
ORF 349	MPIFKRWSMSHKYVMKCGSGSGSamber	10	0.00044
ORF 350	MLYYRMWRIQMCGSGSGSamber	10	0.00044
ORF 351	MIYWKMYRLMMCGSGSGSamber	10	0.00044
ORF 352	MMTAIIPLMRYVQIWMCGSGSGSamber	10	0.00044
ORF 353	MNVMYWMKYKLRCGSGSGSamber	10	0.00044
ORF 354	MLMWQMYRLHMCGSGSGSamber	10	0.00044
ORF 355	MLMYQMWRLYMCGSGSGSamber	10	0.00044
ORF 356	MTYYQMYRLYMCGSGSGSamber	10	0.00044
ORF 357	MMFHYLYKMNPRSLHICGSGSGSamber	10	0.00044
ORF 358	MLYYQMYRLRMCGSGSGSamber	10	0.00044
ORF 359	MLYWRMYMLKMCGSGSGSamber	10	0.00044
ORF 360	MLYFKMWRLYMCGSGSGSamber	10	0.00044
ORF 361	MMMWRMYRLNICGSGSGSamber	10	0.00044
ORF 362	MMTWKMYALRICGSGSGSamber	10	0.00044
ORF 363	MLQWQMYFLHMCGSGSGSamber	9	0.00039
ORF 364	MMTWKMYSLKVCGSGSGSamber	9	0.00039
ORF 365	MMLWKMYSLKICGSGSGSamber	9	0.00039
ORF 366	MMQWKMMYLKICGSGSGSamber	9	0.00039
ORF 367	MMQWKMYFTKVCGSGSGSamber	9	0.00039
ORF 368	MMQWKMYGLHVCGSGSGSamber	9	0.00039
ORF 369	MLYYKMYMLRMCGSGSGSamber	9	0.00039
ORF 370	MLYYKMYSLYMCGSGSGSamber	9	0.00039
ORF 371	MLYFQMWRLQMCGSGSGSamber	9	0.00039
ORF 372	MMMWKMMALKICGSGSGSamber	9	0.00039
ORF 373	MQYYQMFRLYMCGSGSGSamber	9	0.00039
ORF 374	MMYWKMFRLMICGSGSGSamber	9	0.00039
ORF 375	MMMWIDKGMIYYSLMVCGSGSGSamber	9	0.00039
ORF 376	MMMWKMHILKVCGSGSGSamber	9	0.00039
ORF 377	MMQWRMNFLRICGSGSGSamber	9	0.00039
ORF 378	MLYALLWSMTIKKIMMCGSGSGSamber	9	0.00039
ORF 379	MMMYKMYILQVCGSGSGSamber	9	0.00039
ORF 380	MQILNYWYMSKQYIMKCGSGSGSamber	9	0.00039
ORF 381	MMMWKMYFVRVCGSGSGSamber	9	0.00039
ORF 382	MMTWQMYMLKICGSGSGSamber	9	0.00039
ORF 383	MMMWKMYILRVCGSGSGSamber	9	0.00039
ORF 384	MMMWKMYAIKICGSGSGSamber	9	0.00039
ORF 385	MIYYMMFRLLMCGSGSGSamber	9	0.00039
ORF 386	MLYYHMWRLKMCGSGSGSamber	9	0.00039
ORF 387	MIYCPFNMAIRVRMCGSGSGSamber	9	0.00039
ORF 388	MLMYKMMYWLNMCGSGSGSamber	9	0.00039
ORF 389	MMSHVLPKMMYVVLHICGSGSGSamber	9	0.00039
ORF 390	MLYWQMWRLMMCGSGSGSamber	9	0.00039
ORF 391	MQYYKMWMLLMCGSGSGSamber	9	0.00039
ORF 392	MLSTLLKRMARLWSISCGSGSGSamber	9	0.00039
ORF 393	MLYYQMYSLYMCGSGSGSamber	9	0.00039
ORF 394	MLYYKMFRLRMCGSGSGSamber	9	0.00039
ORF 395	MMQWKMMGIQICGSGSGSamber	9	0.00039
ORF 396	MMKWRMYRLMVCGSGSGSamber	9	0.00039
ORF 397	MLYYQMFRLNMCGSGSGSamber	9	0.00039
ORF 398	MAFYMMWRLRMCGSGSGSamber	9	0.00039
ORF 399	MMQWKMLFIamberICGSGSGSamber	9	0.00039
ORF 400	MMTWRMYRLHICGSGSGSamber	9	0.00039
ORF 401	MMQWRMYYLKICGSGSGSamber	9	0.00039
ORF 402	MLYWKMYRLCMCGSGSGSamber	9	0.00039
ORF 403	MMMWKMYGVKICGSGSGSamber	9	0.00039
ORF 404	MLYYKMWRIHMCGSGSGSamber	9	0.00039
ORF 405	MMLWKMYMLNICGSGSGSamber	9	0.00039
ORF 406	MMTYTLFKMRMVSLKLCGSGSGSamber	9	0.00039
ORF 407	MSCLILMKMLLRCGSGSGSamber	9	0.00039
ORF 408	MLYYKMWRLAMCGSGSGSamber	9	0.00039
ORF 409	MMYHIGAGMVLHALRICGSGSGSamber	9	0.00039
ORF 410	MQYHIHVKMFIWKLLMCGSGSGSamber	9	0.00039
ORF 411	MMGQCKLFMMTRFSMPCGSGSGSamber	9	0.00039
ORF 412	MMMWRMYGLKICGSGSGSamber	9	0.00039
ORF 413	MMMWKMFILRVCGSGSGSamber	9	0.00039
ORF 414	MMTWKMYSLKICGSGSGSamber	9	0.00039
ORF 415	MDWICKMWNLIHCGSGSGSamber	9	0.00039
ORF 416	MIYYLMWRLMMCGSGSGSamber	9	0.00039
ORF 417	MMQWRMYFIKVCGSGSGSamber	9	0.00039
ORF 418	MMKWRMYRLKICGSGSGSamber	9	0.00039
ORF 419	MLYWRMMRLKMCGSGSGSamber	9	0.00039
ORF 420	MMMYKMMWYLKLCGSGSGSamber	9	0.00039
ORF 421	MQYFKMWRLHMCGSGSGSamber	9	0.00039
ORF 422	MMYWRMYRLHICGSGSGSamber	9	0.00039
ORF 423	MMIRMWMRPLLICGSGSGSamber	9	0.00039
ORF 424	MIYWQMFRLQMCGSGSGSamber	9	0.00039
ORF 425	MMQWKMMILKICGSGSGSamber	9	0.00039
ORF 426	MQYYRMYRLHMCGSGSGSamber	9	0.00039
ORF 427	MISWQMFRLRMCGSGSGSamber	9	0.00039
ORF 428	MIYWQMYRLSMCGSGSGSamber	9	0.00039
ORF 429	MNTMYWMKFGLKCGSGSGSamber	9	0.00039
ORF 430	MQYWRMYRLHMCGSGSGSamber	9	0.00039
ORF 431	MIFWKMYRLHMCGSGSGSamber	9	0.00039
ORF 432	MLYYLMYRLKMCGSGSGSamber	8	0.00035
ORF 433	MNFCMRSIMWPLRYFNCGSGSGSamber	8	0.00035
ORF 434	MMRYMMWALKICGSGSGSamber	8	0.00035
ORF 435	MTNPFPGIMPKSPIMPCGSGSGSamber	8	0.00035
ORF 436	MIYYLLPRMNVSKVRMCGSGSGSamber	8	0.00035
ORF 437	MMMWQMNFLKICGSGSGSamber	8	0.00035
ORF 438	MMQWKMLGIHICGSGSGSamber	8	0.00035
ORF 439	MQSYQMWRIWMCGSGSGSamber	8	0.00035
ORF 440	MIYYQMFRLQMCGSGSGSamber	8	0.00035
ORF 441	MMTWKMYALHICGSGSGSamber	8	0.00035
ORF 442	MQYFMMWRLNMCGSGSGSamber	8	0.00035
ORF 443	MMTWQMYRLHICGSGSGSamber	8	0.00035
ORF 444	MPMKVIYVMWEKPKIACGSGSGSamber	8	0.00035
ORF 445	MMYWRMYRLEVCGSGSGSamber	8	0.00035
ORF 446	MLYYMMYRLRMCGSGSGSamber	8	0.00035
ORF 447	MLFYQMYRLYMCGSGSGSamber	8	0.00035
ORF 448	MIYYMMWMLNMCGSGSGSamber	8	0.00035
ORF 449	MMYYQMYRLKICGSGSGSamber	8	0.00035
ORF 450	MLYYKMYRLDMCGSGSGSamber	8	0.00035
ORF 451	MLYYKMWVWVWVLGRamber	8	0.00035
ORF 452	MLYYHMYRLYMCGSGSGSamber	8	0.00035
ORF 453	MMGLCHFMMNGTCRMPCGSGSGSamber	8	0.00035
ORF 454	MMRWKMFGLKICGSGSGSamber	8	0.00035
ORF 455	MLYHLLPAMKIQKLMMCGSGSGSamber	8	0.00035
ORF 456	MLHYQMYRLYMCGSGSGSamber	8	0.00035
ORF 457	MMGPCMWWMCSKWHMPCGSGSGSamber	8	0.00035
ORF 458	MMLWKMYMLKVCGSGSGSamber	8	0.00035
ORF 459	MLYYNMYRLKMCGSGSGSamber	8	0.00035
ORF 460	MLYYAMWRLNMCGSGSGSamber	8	0.00035
ORF 461	MQRNYIWPMIPVSIKMCGSGSGSamber	8	0.00035
ORF 462	MMMWKMYALKICGSGSGSamber	8	0.00035
ORF 463	MMVYLGRRMQIFKLHVCGSGSGSamber	8	0.00035
ORF 464	MLYFHMWRLYMCGSGSGSamber	8	0.00035
ORF 465	MLSWQMYRLKMCGSGSGSamber	8	0.00035
ORF 466	MMTWKMMWLMICGSGSGSamber	8	0.00035
ORF 467	MMQWKMFILQICGSGSGSamber	8	0.00035
ORF 468	MLYYQMYRLQMCGSGSGSamber	8	0.00035
ORF 469	MMGLCHFNMNAKYYMPCGSGSGSamber	8	0.00035
ORF 470	MIYYKMYRLYMCGSGSGSamber	8	0.00035
ORF 471	MMTYQMYFLRICGSGSGSamber	8	0.00035
ORF 472	MSGWWMIPMRICGSGSGSamber	8	0.00035
ORF 473	MMYWQMYRLKMCGSGSGSamber	8	0.00035
ORF 474	MQYHLGPDMLVYTLKMCGSGSGSamber	8	0.00035
ORF 475	MMGPCRRAMTHSYIMWCGSGSGSamber	8	0.00035
ORF 476	MLYYLMWRLNMCGSGSGSamber	8	0.00035
ORF 477	MLMYQMYRLFMCGSGSGSamber	8	0.00035
ORF 478	MIYWHMYMLRMCGSGSGSamber	8	0.00035
ORF 479	MLYWKMYMLHMCGSGSGSamber	8	0.00035
ORF 480	MMTWKMLFLRICGSGSGSamber	8	0.00035
ORF 481	MLYYQMFRLYMCGSGSGSamber	8	0.00035
ORF 482	MIYYHMYRLFMCGSGSGSamber	8	0.00035
ORF 483	MMQWRMHILKICGSGSGSamber	8	0.00035
ORF 484	MLMWKMYYLKMCGSGSGSamber	8	0.00035
ORF 485	MMYWKMFRLQVCGSGSGSamber	8	0.00035
ORF 486	MMMWRMYSLKVCGSGSGSamber	8	0.00035
ORF 487	MMYWKMLRLKVCGSGSGSamber	8	0.00035
ORF 488	MMYYHMWRLRICGSGSGSamber	8	0.00035
ORF 489	MLHYRMWRLLMCGSGSGSamber	8	0.00035
ORF 490	MLMYQMWRLKMCGSGSGSamber	8	0.00035
ORF 491	MMMWKMFFLMLCGSGSGSamber	8	0.00035
ORF 492	MQYYQMWSLHMCGSGSGSamber	8	0.00035
ORF 493	MVYWQMYRLHMCGSGSGSamber	8	0.00035
ORF 494	MMTWKMMFLNICGSGSGSamber	8	0.00035
ORF 495	MMQWRMHILRICGSGSGSamber	8	0.00035
ORF 496	MSLSAFWMGKNPQYFCGSGSGSamber	8	0.00035
ORF 497	MLYYKMYRLHMCGSGSGSamber	8	0.00035
ORF 498	MMYYQMWRLKVCGSGSGSamber	8	0.00035
ORF 499	MTYYKMWRLYMCGSGSGSamber	8	0.00035
ORF 500	MMTWKMLFLKICGSGSGSamber	8	0.00035
ORF 501	MMMWKMYSLHICGSGSGSamber	8	0.00035
ORF 502	MLMYKMYFLKMCGSGSGSamber	8	0.00035
ORF 503	MTGYWMIPMKTCGSGSGSamber	8	0.00035
ORF 504	MLQYQMWRLYMCGSGSGSamber	8	0.00035
ORF 505	MMTWQMHFLKICGSGSGSamber	8	0.00035
ORF 506	MQYFQMYRLHMCGSGSGSamber	8	0.00035
ORF 507	MLFYQMWRLQMCGSGSGSamber	8	0.00035
ORF 508	MLHWQMYRLNMCGSGSGSamber	8	0.00035
ORF 509	MLYYRMYRLFMCGSGSGSamber	8	0.00035
ORF 510	MMYHLFPKMMVTSLFLCGSGSGSamber	8	0.00035
ORF 511	MMYWRMFRVKICGSGSGSamber	8	0.00035
ORF 512	MMYWMMLNRKTCGSGSGSamber	8	0.00035
ORF 513	MMQWKMHLLKICGSGSGSamber	8	0.00035
ORF 514	MMMWRMYRLMICGSGSGSamber	8	0.00035
ORF 515	MMKWKGMLRTQGRCGSGSGSamber	8	0.00035
ORF 516	MNTMYWMKFNKTCGSGSGSamber	8	0.00035
ORF 517	MMMWRMMRLKVCGSGSGSamber	8	0.00035
ORF 518	MNSVLLTKMAKLWQISCGSGSGSamber	8	0.00035
ORF 519	MLYWKMFMLHMCGSGSGSamber	8	0.00035
ORF 520	MLYWKMYRLFMCGSGSGSamber	8	0.00035
ORF 521	MMRWRMYRLQICGSGSGSamber	8	0.00035
ORF 522	MMGSCKLYMYTKNRMYCGSGSGSamber	8	0.00035
ORF 523	MMLWKMYGLKVCGSGSGSamber	8	0.00035
ORF 524	MMYWQMWRLNICGSGSGSamber	8	0.00035
ORF 525	MMDLHAYIMRGRPRNYCGSGSGSamber	8	0.00035
ORF 526	MLFYRMYRLWMCGSGSGSamber	8	0.00035
ORF 527	MLYYHMWMLLMCGSGSGSamber	8	0.00035
ORF 528	MLYFQMYRLNMCGSGSGSamber	8	0.00035
ORF 529	MMLWKMYGLHVCGSGSGSamber	7	0.0003
ORF 530	MIYWNMYRLMMCGSGSGSamber	7	0.0003
ORF 531	MISWQMYRLRMCGSGSGSamber	7	0.0003
ORF 532	MQSWQMYRIWMCGSGSGSamber	7	0.0003
ORF 533	MMYHLLSQMVVRALQICGSGSGSamber	7	0.0003
ORF 534	MLFWNMYRLKMCGSGSGSamber	7	0.0003
ORF 535	MIYFNMWRLKMCGSGSGSamber	7	0.0003
ORF 536	MLMWRMYVLKMCGSGSGSamber	7	0.0003
ORF 537	MMRWRMYGLRICGSGSGSamber	7	0.0003
ORF 538	MMYYRMMWSLNICGSGSGSamber	7	0.0003
ORF 539	MMMILLHKMamberIRALKICGSGSGSamber	7	0.0003
ORF 540	MMYYQMYRLMMCGSGSGSamber	7	0.0003
ORF 541	MLKMGNMGCWPMACGSGSGSamber	7	0.0003
ORF 542	MHTWSCMMYYLHHRCGSGSGSamber	7	0.0003
ORF 543	MMYYRMWRLHMCGSGSGSamber	7	0.0003
ORF 544	MLFWRMYRLMMCGSGSGSamber	7	0.0003
ORF 545	MPIYMTWLMSYQFIMRCGSGSGSamber	7	0.0003
ORF 546	MMEYMDKMLARRSKICGSGSGSamber	7	0.0003
ORF 547	MMFALLASMMLVALKICGSGSGSamber	7	0.0003
ORF 548	MSWLCKMYKLLHCGSGSGSamber	7	0.0003
ORF 549	MMMWRMMRLKICGSGSGSamber	7	0.0003
ORF 550	MLYHLGRAMRIFMLYMCGSGSGSamber	7	0.0003
ORF 551	MMYYKMWRLRMCGSGSGSamber	7	0.0003
ORF 552	MLNDIKWMIPKILWMCGSGSGSamber	7	0.0003
ORF 553	MRNKKHWMMAYQYIMSCGSGSGSamber	7	0.0003
ORF 554	MLTYRMWRLWMCGSGSGSamber	7	0.0003
ORF 555	MLQWKMYILMMCGSGSGSamber	7	0.0003
ORF 556	MHSMCSWLMRMSHLLWCGSGSGSamber	7	0.0003
ORF 557	MLFHLGPMMTVRTLLMCGSGSGSamber	7	0.0003
ORF 558	MMGPCKVQMQTNCCMPCGSGSGSamber	7	0.0003
ORF 559	MTYYRMWRLMMCGSGSGSamber	7	0.0003
ORF 560	MMFWRMYRLMVCGSGSGSamber	7	0.0003
ORF 561	MMYWHMERLKICGSGSGSamber	7	0.0003
ORF 562	MCYWQMYRLNMCGSGSGSamber	7	0.0003
ORF 563	MMQWRMFALKICGSGSGSamber	7	0.0003
ORF 564	MLYYKMMRLRMCGSGSGSamber	7	0.0003
ORF 565	MMQWKMFFLEVCGSGSGSamber	7	0.0003
ORF 566	MLSWQMYRLHMCGSGSGSamber	7	0.0003
ORF 567	MTYWQMYRLHMCGSGSGSamber	7	0.0003
ORF 568	MMTWKMYFVLICGSGSGSamber	7	0.0003
ORF 569	MHSDLLNKMASLWNIECGSGSGSamber	7	0.0003
ORF 570	MMTWKMMWALKICGSGSGSamber	7	0.0003
ORF 571	MMSWKMYTLKICGSGSGSamber	7	0.0003
ORF 572	MMGPCKLYMLARLESRCGSGSGSamber	7	0.0003
ORF 573	MMQWQMYSLKICGSGSGSamber	7	0.0003
ORF 574	MISYRMWRLKMCGSGSGSamber	7	0.0003
ORF 575	MMTYKMWFLQICGSGSGSamber	7	0.0003
ORF 576	MISYQMYRLYMCGSGSGSamber	7	0.0003
ORF 577	MMTWKMYILRICGSGSGSamber	7	0.0003
ORF 578	MMQYKMYFLKICGSGSGSamber	7	0.0003
ORF 579	MMGICLYRMNHPYSMICGSGSGSamber	7	0.0003
ORF 580	MMYYQMFRLLICGSGSGSamber	7	0.0003
ORF 581	MMYWKMIRLKICGSGSGSamber	7	0.0003
ORF 582	MMMWKMYMLRICGSGSGSamber	7	0.0003
ORF 583	MQYYKMWMLNMCGSGSGSamber	7	0.0003
ORF 584	MMQWKMYYLMICGSGSGSamber	7	0.0003
ORF 585	MLFYKMWMLRMCGSGSGSamber	7	0.0003
ORF 586	MMYWKMWMLKVCGSGSGSamber	7	0.0003
ORF 587	MIYWNMYRLYMCGSGSGSamber	7	0.0003
ORF 588	MLYYHMWRLYMCGSGSGSamber	7	0.0003
ORF 589	MLFFRMWRLMMCGSGSGSamber	7	0.0003
ORF 590	MLYYQMYRIYMCGSGSGSamber	7	0.0003
ORF 591	MMRYKMWGLHICGSGSGSamber	7	0.0003
ORF 592	MMTWQMFFLNICGSGSGSamber	7	0.0003
ORF 593	MLYYLMYRLYMCGSGSGSamber	7	0.0003
ORF 594	MIYYQMWSLMMCGSGSGSamber	7	0.0003
ORF 595	MLYYRMYRLHMCGSGSGSamber	7	0.0003
ORF 596	MLRDIIYLMMIVSLRMCGSGSGSamber	7	0.0003
ORF 597	MMMSFMPYMIPVSLKICGSGSGSamber	7	0.0003
ORF 598	MIYWRMYMLHMCGSGSGSamber	7	0.0003
ORF 599	MLSWQMYRLQMCGSGSGSamber	7	0.0003
ORF 600	MNVMYWMRFNYACGSGSGSamber	7	0.0003
ORF 601	MMQWRMMGLKVCGSGSGSamber	7	0.0003
ORF 602	MMYFRMWRLKMCGSGSGSamber	7	0.0003
ORF 603	MMRNYWDMRKMQIRVCGSGSGSamber	7	0.0003
ORF 604	MLYWHMFRLFMCGSGSGSamber	7	0.0003
ORF 605	MLQWKMYVLHMCGSGSGSamber	7	0.0003
ORF 606	MMTWKMYMLNICGSGSGSamber	7	0.0003
ORF 607	MMQWKMQGLHICGSGSGSamber	7	0.0003
ORF 608	MIYFLSARMQVWTLKMCGSGSGSamber	7	0.0003
ORF 609	MMFYRMWSLKICGSGSGSamber	7	0.0003
ORF 610	MMGPCRYYMNVKYKMYCGSGSGSamber	7	0.0003
ORF 611	MMTYMMMYFLKVCGSGSGSamber	7	0.0003
ORF 612	MLYYMMYRLMMCGSGSGSamber	7	0.0003
ORF 613	MMGLCQLHMETVYRMPCGSGSGSamber	7	0.0003
ORF 614	MMQWKMMYLKVCGSGSGSamber	7	0.0003
ORF 615	MMMYRMWRLMICGSGSGSamber	7	0.0003
ORF 616	MMIYMDKWMLARNLQICGSGSGSamber	7	0.0003
ORF 617	MLYYWMWRIKMCGSGSGSamber	7	0.0003
ORF 618	MLYWQMWRLRMCGSGSGSamber	7	0.0003
ORF 619	MLYYKMWGLLMCGSGSGSamber	7	0.0003
ORF 620	MHLKNSWLMTYRYVMKCGSGSGSamber	7	0.0003
ORF 621	MMMWRMFVLKICGSGSGSamber	7	0.0003
ORF 622	MQYYRMYRLKMCGSGSGSamber	7	0.0003
ORF 623	MNVMYWMKWNKSCGSGSGSamber	7	0.0003
ORF 624	MIYHLGHHMTLYSIMMCGSGSGSamber	7	0.0003
ORF 625	MMQWKMYILMVCGSGSGSamber	7	0.0003
ORF 626	MLYAAHDMGLRIRMCGSGSGSamber	7	0.0003
ORF 627	MLFYKMWRIWMCGSGSGSamber	7	0.0003
ORF 628	MIYWKMYSLYMCGSGSGSamber	7	0.0003
ORF 629	MVYYLFPRMFVAKIKMCGSGSGSamber	7	0.0003
ORF 630	MNVMYWMKYDLKCGSGSGSamber	7	0.0003
ORF 631	MMQWKMYTLMICGSGSGSamber	7	0.0003
ORF 632	MLYYRMYMLHMCGSGSGSamber	7	0.0003
ORF 633	MCYYRMWRLNMCGSGSGSamber	7	0.0003
ORF 634	MSGWWMVPMMICGSGSGSamber	7	0.0003
ORF 635	MMTYKMWGLHICGSGSGSamber	7	0.0003
ORF 636	MLMWKMFILWMCGSGSGSamber	7	0.0003
ORF 637	MLFYQMYRLRMCGSGSGSamber	7	0.0003
ORF 638	MIYYRMYRLFMCGSGSGSamber	7	0.0003
ORF 639	MMHYLAPGMKAYTLLVCGSGSGSamber	7	0.0003
ORF 640	MMYWMMFRLKVCGSGSGSamber	7	0.0003
ORF 641	MMKWKMYGLQICGSGSGSamber	7	0.0003
ORF 642	MLYYQMYRIMMCGSGSGSamber	7	0.0003
ORF 643	MLYWLGIKMTIVRLRMCGSGSGSamber	7	0.0003
ORF 644	MLYFKMWRLMMCGSGSGSamber	7	0.0003
ORF 645	MITNEKYMLYKRLFMCGSGSGSamber	7	0.0003
ORF 646	MIYYGMWRLLMCGSGSGSamber	7	0.0003
ORF 647	MMHYKMWRLKICGSGSGSamber	7	0.0003
ORF 648	MMMWRMYALMVCGSGSGSamber	7	0.0003
ORF 649	MLMFQMYRLWMCGSGSGSamber	7	0.0003
ORF 650	MLYYSMWRLFMCGSGSGSamber	7	0.0003
ORF 651	MLYYQMYSLKMCGSGSGSamber	7	0.0003
ORF 652	MLYYMMWSLRMCGSGSGSamber	7	0.0003
ORF 653	MLYYHMWRLFMCGSGSGSamber	7	0.0003
ORF 654	MMMWRMFILMVCGSGSGSamber	7	0.0003
ORF 655	MQFYKMWSLHMCGSGSGSamber	7	0.0003
ORF 656	MMGSCFGRMTYLYRMVCGSGSGSamber	7	0.0003
ORF 657	MIYWHMYRLLMCGSGSGSamber	7	0.0003
ORF 658	MLRWKMFAIWMCGSGSGSamber	7	0.0003
ORF 659	MAYYKMWRLMMCGSGSGSamber	7	0.0003
ORF 660	MMWGPRMTSYLKMCGSGSGSamber	7	0.0003
ORF 661	MMQEILAYMNIVRIRVCGSGSGSamber	7	0.0003
ORF 662	MLQWKMYALWMCGSGSGSamber	7	0.0003
ORF 663	MMGPCRLWMKNSTYIMCGSGSGSamber	7	0.0003
ORF 664	MMNILLPKMKVYSLKVCGSGSGSamber	7	0.0003
ORF 665	MMREFLMHMYIVTLKVCGSGSGSamber	7	0.0003
ORF 666	MLMWKMYVLKMCGSGSGSamber	7	0.0003
ORF 667	MLHWKMYRLFMCGSGSGSamber	7	0.0003
ORF 668	MMFWKMYRLMVCGSGSGSamber	7	0.0003
ORF 669	MLHYQMWRLNMCGSGSGSamber	7	0.0003
ORF 670	MIFYRMYRLYMCGSGSGSamber	7	0.0003
ORF 671	MIFYQMYRLYMCGSGSGSamber	7	0.0003
ORF 672	MMMWRMYALHICGSGSGSamber	7	0.0003
ORF 673	MLLYKMWRLKMCGSGSGSamber	7	0.0003
ORF 674	MLYWRMFRLRMCGSGSGSamber	7	0.0003
ORF 675	MMTYKMYFLQICGSGSGSamber	7	0.0003
ORF 676	MMGNCRIHMGAFIMRLCGSGSGSamber	7	0.0003
ORF 677	MMGKWCAAMFKLIHLTCGSGSGSamber	7	0.0003
ORF 678	MMQWKMRFLKICGSGSGSamber	7	0.0003
ORF 679	MMCKEWLSMMYVLIHSCGSGSGSamber	7	0.0003
ORF 680	MLFWHMYRLKMCGSGSGSamber	7	0.0003
ORF 681	MMWKKHLMQRFWTPCGSGSGSamber	6	0.00026
ORF 682	MIMYQMWRLNMCGSGSGSamber	6	0.00026
ORF 683	MISYQMYRLMMCGSGSGSamber	6	0.00026
ORF 684	MMTWKMFYLMICGSGSGSamber	6	0.00026
ORF 685	MMGACMWYMSAKALMPCGSGSGSamber	6	0.00026
ORF 686	MLYYQMYMLWMCGSGSGSamber	6	0.00026
ORF 687	MMRHIGILMRVYILRICGSGSGSamber	6	0.00026
ORF 688	MLFWKMYRLQMCGSGSGSamber	6	0.00026
ORF 689	MLYWQMFRLHMCGSGSGSamber	6	0.00026
ORF 690	MNIMYWMKLALKCGSGSGSamber	6	0.00026
ORF 691	MMMWKMNILKICGSGSGSamber	6	0.00026
ORF 692	MLFWRMYRLHMCGSGSGSamber	6	0.00026
ORF 693	MLFYVGVKMSLWTLNMCGSGSGSamber	6	0.00026
ORF 694	MLYWRMYMLYMCGSGSGSamber	6	0.00026
ORF 695	MQYWRMYRLYMCGSGSGSamber	6	0.00026
ORF 696	MMMYKMYILKVCGSGSGSamber	6	0.00026
ORF 697	MMMWRMYFLNICGSGSGSamber	6	0.00026
ORF 698	MLYFQMYRLRMCGSGSGSamber	6	0.00026
ORF 699	MLFFMMWRLMMCGSGSGSamber	6	0.00026
ORF 700	MLYWKMYMLLMCGSGSGSamber	6	0.00026
ORF 701	MIYYRMYRLQMCGSGSGSamber	6	0.00026
ORF 702	MMYYILTNMKYASLRICGSGSGSamber	6	0.00026
ORF 703	MLYWQMYRINMCGSGSGSamber	6	0.00026
ORF 704	MMGRCQYMMFYQFRMPCGSGSGSamber	6	0.00026
ORF 705	MMQWKMFSLHVCGSGSGSamber	6	0.00026
ORF 706	MMRYVLPLMRYHSLQICGSGSGSamber	6	0.00026
ORF 707	MKWLCKMYKLIHCGSGSGSamber	6	0.00026
ORF 708	MLVKKAWMMIHRYIMKCGSGSGSamber	6	0.00026
ORF 709	MIYWRMWRLHMCGSGSGSamber	6	0.00026
ORF 710	MLYYQMYMLHMCGSGSGSamber	6	0.00026
ORF 711	MLYYQMWMLQMCGSGSGSamber	6	0.00026
ORF 712	MIYWRMYRIMMCGSGSGSamber	6	0.00026
ORF 713	MMYWMMFMLRVCGSGSGSamber	6	0.00026
ORF 714	MMRQLLAKMFIVRLNVCGSGSGSamber	6	0.00026
ORF 715	MMMWRMFSLKICGSGSGSamber	6	0.00026
ORF 716	MMMYKMYILNICGSGSGSamber	6	0.00026
ORF 717	MMRWKMWGIKICGSGSGSamber	6	0.00026
ORF 718	MMTSILPGMLLARLQICGSGSGSamber	6	0.00026
ORF 719	MLCNDPWTMAMFNLLKCGSGSGSamber	6	0.00026
ORF 720	MMQWKMYILKMCGSGSGSamber	6	0.00026
ORF 721	MMMYRMWRLNICGSGSGSamber	6	0.00026
ORF 722	MLYHRMWRLRMCGSGSGSamber	6	0.00026
ORF 723	MMGPCSKRMTYRYVMYCGSGSGSamber	6	0.00026
ORF 724	MLLWKMYFLKMCGSGSGSamber	6	0.00026
ORF 725	MLFYHMWRLKMCGSGSGSamber	6	0.00026
ORF 726	MLVWQMYRLWMCGSGSGSamber	6	0.00026
ORF 727	MMYWRMMRLMICGSGSGSamber	6	0.00026
ORF 728	MIYYRMWVWVWVLGRamber	6	0.00026
ORF 729	MIFYKMWMLLMCGSGSGSamber	6	0.00026
ORF 730	MMQWKMIGLKVCGSGSGSamber	6	0.00026
ORF 731	MMYWKMERLRICGSGSGSamber	6	0.00026
ORF 732	MLKMGTGCMPMRSTLKCGSGSGSamber	6	0.00026
ORF 733	MPHYRCRCMMTFRFHNCGSGSGSamber	6	0.00026
ORF 734	MLYWRMFRLNMCGSGSGSamber	6	0.00026
ORF 735	MLYTLLWHMTVKSLNMCGSGSGSamber	6	0.00026
ORF 736	MMTWRMFFLMICGSGSGSamber	6	0.00026
ORF 737	MLYALLMKMRPVRLHMCGSGSGSamber	6	0.00026
ORF 738	MMTWKMLFLNVCGSGSGSamber	6	0.00026
ORF 739	MLYWMMYMLRMCGSGSGSamber	6	0.00026
ORF 740	MMTWKMYVLRVCGSGSGSamber	6	0.00026
ORF 741	MLYWHMYRLLMCGSGSGSamber	6	0.00026
ORF 742	MAYYRMWRLLMCGSGSGSamber	6	0.00026
ORF 743	MLFWRMYSLYMCGSGSGSamber	6	0.00026
ORF 744	MIYHQMWRLKMCGSGSGSamber	6	0.00026
ORF 745	MMLVFPNMMTLAGYCGSGSGSamber	6	0.00026
ORF 746	MLMWKMYRLLMCGSGSGSamber	6	0.00026
ORF 747	MMGKCRLYMSSMSQMPCGSGSGSamber	6	0.00026
ORF 748	MMQWKMNVLKICGSGSGSamber	6	0.00026
ORF 749	MMTWKMFVLKICGSGSGSamber	6	0.00026
ORF 750	MMFYIHAYMRVSSLNICGSGSGSamber	6	0.00026
ORF 751	MMTYILPRMIVAKVKVCGSGSGSamber	6	0.00026
ORF 752	MMYWMMYRLRVCGSGSGSamber	6	0.00026
ORF 753	MMRWKMFALRICGSGSGSamber	6	0.00026
ORF 754	MMYWKMYTLKICGSGSGSamber	6	0.00026
ORF 755	MMRWKMMGLHICGSGSGSamber	6	0.00026
ORF 756	MLYYKMYMLHMCGSGSGSamber	6	0.00026
ORF 757	MLYYRMYRLKMCGSGSGSamber	6	0.00026
ORF 758	MISYRMWRIKMCGSGSGSamber	6	0.00026
ORF 759	MQYWGMYRLKMCGSGSGSamber	6	0.00026
ORF 760	MIFYRMWMLLMCGSGSGSamber	6	0.00026
ORF 761	MMTWKMFSLRICGSGSGSamber	6	0.00026
ORF 762	MTFICHMPQWMRFCGSGSGSamber	6	0.00026
ORF 763	MMQYKMMFLRICGSGSGSamber	6	0.00026
ORF 764	MLTDITWMEPRTLYMCGSGSGSamber	6	0.00026
ORF 765	MMTFTHVRMRYSILHICGSGSGSamber	6	0.00026
ORF 766	MLYYKMWALYMCGSGSGSamber	6	0.00026
ORF 767	MMTGYLPKMIIVSLHVCGSGSGSamber	6	0.00026
ORF 768	MIYWNMYRLWMCGSGSGSamber	6	0.00026
ORF 769	MLFYKMYFLRMCGSGSGSamber	6	0.00026
ORF 770	MSWLCRMWHLIHCGSGSGSamber	6	0.00026
ORF 771	MMYWKMFMLKVCGSGSGSamber	6	0.00026
ORF 772	MLYYQMWSLRMCGSGSGSamber	6	0.00026
ORF 773	MQHYRMWRLHMCGSGSGSamber	6	0.00026
ORF 774	MLYWKMYMLMMCGSGSGSamber	6	0.00026
ORF 775	MKKWAWNIMRPYRGQYCGSGSGSamber	6	0.00026
ORF 776	MMTWKMHFLMICGSGSGSamber	6	0.00026
ORF 777	MMYWMMFNRTSCGSGSGSamber	6	0.00026
ORF 778	MLYWQMFMLKMCGSGSGSamber	6	0.00026
ORF 779	MMGPCTLYMTPSHMMTCGSGSGSamber	6	0.00026
ORF 780	MIYYRMWRLYMCGSGSGSamber	6	0.00026
ORF 781	MLFFQMYRLKMCGSGSGSamber	6	0.00026
ORF 782	MMMWQMYFLKICGSGSGSamber	6	0.00026
ORF 783	MLKMGRMSCVKMCGSGSGSamber	6	0.00026
ORF 784	MAYYQMWRLLMCGSGSGSamber	6	0.00026
ORF 785	MLRWRMYRLWMCGSGSGSamber	6	0.00026
ORF 786	MLFYRMWRIMMCGSGSGSamber	6	0.00026
ORF 787	MMMYKMYILLICGSGSGSamber	6	0.00026
ORF 788	MLYYQMWSLKMCGSGSGSamber	6	0.00026
ORF 789	MLFYKMWSLRMCGSGSGSamber	6	0.00026
ORF 790	MMFYQMYRLKICGSGSGSamber	6	0.00026
ORF 791	MTYICKMLSWMRCGSGSGSamber	6	0.00026
ORF 792	MLTYQMYRLYMCGSGSGSamber	6	0.00026
ORF 793	MQQYKMWFLRMCGSGSGSamber	6	0.00026
ORF 794	MLHYQMWRIQMCGSGSGSamber	6	0.00026
ORF 795	MMQWKMMGINICGSGSGSamber	6	0.00026
ORF 796	MVYWKMYRLNMCGSGSGSamber	6	0.00026
ORF 797	MMFRNHLMLYLASVCGSGSGSamber	6	0.00026
ORF 798	MAYYQMYRLMMCGSGSGSamber	6	0.00026
ORF 799	MLIYMIERMMFYTLRMCGSGSGSamber	6	0.00026
ORF 800	MVYWKMYRLHMCGSGSGSamber	6	0.00026
ORF 801	MLLYRMWRLWMCGSGSGSamber	6	0.00026
ORF 802	MWVIPMMKAGCGSGSGSamber	6	0.00026
ORF 803	MVMYWMTSKLWCGSGSGSamber	6	0.00026
ORF 804	MMYYQMYRLYMCGSGSGSamber	6	0.00026
ORF 805	MQHYRMWRLWMCGSGSGSamber	6	0.00026
ORF 806	MMSWKMYILKICGSGSGSamber	6	0.00026
ORF 807	MLYYLMYRLMMCGSGSGSamber	6	0.00026
ORF 808	MLMYQMYRLYMCGSGSGSamber	6	0.00026
ORF 809	MLYYQMWRVRMCGSGSGSamber	6	0.00026
ORF 810	MMFMLLHQMVVHRLHICGSGSGSamber	6	0.00026
ORF 811	MYMYCLWMIEMKRLLCGSGSGSamber	6	0.00026
ORF 812	MLFWKMYMLRMCGSGSGSamber	6	0.00026
ORF 813	MKSKRQMHRCYMPCGSGSGSamber	6	0.00026
ORF 814	MLTYTLYKMRMTamberIFMCGSGSGSamber	6	0.00026
ORF 815	MLRWLGPRMIVHVLYMCGSGSGSamber	6	0.00026
ORF 816	MHAWTWCMRMLFLRCGSGSGSamber	6	0.00026
ORF 817	MLSYQMYRLFMCGSGSGSamber	6	0.00026
ORF 818	MMTYQMWRLKVCGSGSGSamber	6	0.00026
ORF 819	MMYWKMMRLKVCGSGSGSamber	6	0.00026
ORF 820	MMRWKMFGLNVCGSGSGSamber	6	0.00026
ORF 821	MMGYCLLYMPSRHLMKCGSGSGSamber	6	0.00026
ORF 822	MQYWRMYRLLMCGSGSGSamber	6	0.00026
ORF 823	MLVHQFPKMTFVYLWMCGSGSGSamber	6	0.00026
ORF 824	MLMYQMYRLKMCGSGSGSamber	6	0.00026
ORF 825	MHMIYLRMHVDHSHCGSGSGSamber	6	0.00026
ORF 826	MSWLCMMKRLICGSGSGSamber	6	0.00026
ORF 827	MLYMLAAQMSVWKLKMCGSGSGSamber	6	0.00026
ORF 828	MLMWKMFFIFMCGSGSGSamber	6	0.00026
ORF 829	MLFYQMWRIKMCGSGSGSamber	6	0.00026
ORF 830	MLFWRMYRLNMCGSGSGSamber	6	0.00026
ORF 831	MLYYMMFRLRMCGSGSGSamber	6	0.00026
ORF 832	MIYYMMWRIHMCGSGSGSamber	6	0.00026
ORF 833	MMTWKMHFLNICGSGSGSamber	6	0.00026
ORF 834	MLFFRMWRLKMCGSGSGSamber	6	0.00026
ORF 835	MTNYKYWMGRKWGYCGSGSGSamber	6	0.00026
ORF 836	MMQWKMFGLEICGSGSGSamber	6	0.00026
ORF 837	MVYYKMWRLNMCGSGSGSamber	6	0.00026
ORF 838	MHILNKWLMSHRFVMRCGSGSGSamber	6	0.00026
ORF 839	MISFQMWRLMMCGSGSGSamber	6	0.00026
ORF 840	MMTWKMYFVRVCGSGSGSamber	6	0.00026
ORF 841	MMYWQMYRLNICGSGSGSamber	6	0.00026
ORF 842	MSYPYWMGKTWGYCGSGSGSamber	6	0.00026
ORF 843	MLLWRMYFLRMCGSGSGSamber	6	0.00026
ORF 844	MMRWKMYSLKICGSGSGSamber	6	0.00026
ORF 845	MLYYQMYRLKMCGSGSGSamber	6	0.00026
ORF 846	MMQWRMNFLNICGSGSGSamber	6	0.00026
ORF 847	MLMYRMYRLWMCGSGSGSamber	6	0.00026
ORF 848	MLHYRMWRLKMCGSGSGSamber	6	0.00026
ORF 849	MLYFRMYRLHMCGSGSGSamber	6	0.00026
ORF 850	MLFYRMYRLKMCGSGSGSamber	6	0.00026
ORF 851	MRMGLRPMTRVHVRCGSGSGSamber	6	0.00026
ORF 852	MVYYHMWRLKMCGSGSGSamber	6	0.00026
ORF 853	MLFYKMWVWVWVLGRamber	6	0.00026
ORF 854	MMTAVLYRMRCVSLRFCGSGSGSamber	6	0.00026
ORF 855	MLYYQMYMLYMCGSGSGSamber	6	0.00026
ORF 856	MIYYKMFRLKMCGSGSGSamber	6	0.00026
ORF 857	MLFWQMWRLYMCGSGSGSamber	6	0.00026
ORF 858	MMTWKMFFLMVCGSGSGSamber	6	0.00026
ORF 859	MIYYKMFRLRMCGSGSGSamber	6	0.00026
ORF 860	MLMYKMWRLLMCGSGSGSamber	6	0.00026
ORF 861	MIYYMMFRLYMCGSGSGSamber	6	0.00026
ORF 862	MLFWHMFRLHMCGSGSGSamber	6	0.00026
ORF 863	MMMTLMWMIPKTLFVCGSGSGSamber	6	0.00026
ORF 864	MLYHLLKYMTVVKLLMCGSGSGSamber	5	0.00022
ORF 865	MPINSGWLMSHRFVMMCGSGSGSamber	5	0.00022
ORF 866	MQYYWMWRLKMCGSGSGSamber	5	0.00022
ORF 867	MAFHLSYKMIVLKTHMCGSGSGSamber	5	0.00022
ORF 868	MMLYKMWGVQICGSGSGSamber	5	0.00022
ORF 869	MLQWKMYSLWMCGSGSGSamber	5	0.00022
ORF 870	MLYWRMYRLNMCGSGSGSamber	5	0.00022
ORF 871	MMQWKMYYLRICGSGSGSamber	5	0.00022
ORF 872	MMTWKMYYLMICGSGSGSamber	5	0.00022
ORF 873	MYSWLCMMYALLHHCGSGSGSamber	5	0.00022
ORF 874	MMGLCDHYMGTHYMMLCGSGSGSamber	5	0.00022
ORF 875	MLMWKMYYLRMCGSGSGSamber	5	0.00022
ORF 876	MHSMPPIVMGKWSDSRCGSGSGSamber	5	0.00022
ORF 877	MRLRIKLMYMTYMLCGSGSGSamber	5	0.00022
ORF 878	MLQYKMFFLYMCGSGSGSamber	5	0.00022
ORF 879	MLYYHMWRIMMCGSGSGSamber	5	0.00022
ORF 880	MMQYKMYFLHVCGSGSGSamber	5	0.00022
ORF 881	MIYWamberMYSLKMCGSGSGSamber	5	0.00022
ORF 882	MAMWKMYFLHMCGSGSGSamber	5	0.00022
ORF 883	MVYWQMYRLNMCGSGSGSamber	5	0.00022
ORF 884	MCQWKMYILHMCGSGSGSamber	5	0.00022
ORF 885	MMFYNPRGMIIMMLNICGSGSGSamber	5	0.00022
ORF 886	MLYYRMWALNMCGSGSGSamber	5	0.00022
ORF 887	MISWQMFRLFMCGSGSGSamber	5	0.00022
ORF 888	MRCGMPSLMLLWHHLNCGSGSGSamber	5	0.00022
ORF 889	MMFWKMYSLQVCGSGSGSamber	5	0.00022
ORF 890	MLYYRMWVWVWVLGRamber	5	0.00022
ORF 891	MMQWQMYFIKICGSGSGSamber	5	0.00022
ORF 892	MRNRMPNYMHPRCIMPCGSGSGSamber	5	0.00022
ORF 893	MQYYLMWRLKMCGSGSGSamber	5	0.00022
ORF 894	MMQWRMLGLMVCGSGSGSamber	5	0.00022
ORF 895	MMTRMWMKSIRVCGSGSGSamber	5	0.00022
ORF 896	MLYWRMMRLLMCGSGSGSamber	5	0.00022
ORF 897	MQYYLGIGMSVKSLRMCGSGSGSamber	5	0.00022
ORF 898	MLYYMMWMIKMCGSGSGSamber	5	0.00022
ORF 899	MVFYLGPQMVLYTLHMCGSGSGSamber	5	0.00022
ORF 900	MIYWHMFRLHMCGSGSGSamber	5	0.00022
ORF 901	MMRYKMWGLMICGSGSGSamber	5	0.00022
ORF 902	MMSYLGPKMMLYRLQLCGSGSGSamber	5	0.00022
ORF 903	MMYYAMWRLLICGSGSGSamber	5	0.00022
ORF 904	MMYWKMYRLNMCGSGSGSamber	5	0.00022
ORF 905	MLYYNMWVWVWVLGRamber	5	0.00022
ORF 906	MMGQCSLWMNTRGMTFCGSGSGSamber	5	0.00022
ORF 907	MLFYQMFRLLMCGSGSGSamber	5	0.00022
ORF 908	MLTYQMYRLWMCGSGSGSamber	5	0.00022
ORF 909	MMVSQRFMIISQIKFCGSGSGSamber	5	0.00022
ORF 910	MLYFKMWRLEMCGSGSGSamber	5	0.00022
ORF 911	MNMMYWMRLNLKCGSGSGSamber	5	0.00022
ORF 912	MLYWHMFRLHMCGSGSGSamber	5	0.00022
ORF 913	MRCRMNLLMVYRYTFLCGSGSGSamber	5	0.00022
ORF 914	MLYYKMFRLFMCGSGSGSamber	5	0.00022
ORF 915	MLYYMMWRIMMCGSGSGSamber	5	0.00022
ORF 916	MSVLSHWFMSKRYIMACGSGSGSamber	5	0.00022
ORF 917	MTSQLLQKMASLFGYTCGSGSGSamber	5	0.00022
ORF 918	MMTYILVKMNYRALamberICGSGSGSamber	5	0.00022
ORF 919	MMQWRMNFLHICGSGSGSamber	5	0.00022
ORF 920	MSNECWLVMMKNLLKSCGSGSGSamber	5	0.00022
ORF 921	MLYWAMYRLKMCGSGSGSamber	5	0.00022
ORF 922	MMQYKMWFLRICGSGSGSamber	5	0.00022
ORF 923	MMMYQMWRLMICGSGSGSamber	5	0.00022
ORF 924	MMGYCTPSMRILNRPKCGSGSGSamber	5	0.00022
ORF 925	MQFWQMYRLLMCGSGSGSamber	5	0.00022
ORF 926	MYMQWKMNWLFICGSGSGSamber	5	0.00022
ORF 927	MLQWRMYFIKMCGSGSGSamber	5	0.00022
ORF 928	MMQWKMYFIKICGSGSGSamber	5	0.00022
ORF 929	MLYFMMWRIHMCGSGSGSamber	5	0.00022
ORF 930	MHHTWIMRMRNLLYNLCGSGSGSamber	5	0.00022
ORF 931	MMFWKMYRLMICGSGSGSamber	5	0.00022
ORF 932	MIHYRMWRLYMCGSGSGSamber	5	0.00022
ORF 933	MLLYKMYFLWMCGSGSGSamber	5	0.00022
ORF 934	MLHFRMWRLRMCGSGSGSamber	5	0.00022
ORF 935	MMYYQMYRLRICGSGSGSamber	5	0.00022
ORF 936	MMFWMFERMVIKSLRVCGSGSGSamber	5	0.00022
ORF 937	MCMYWMWSLSWCGSGSGSamber	5	0.00022
ORF 938	MLYYAMYRLFMCGSGSGSamber	5	0.00022
ORF 939	MMGLCMKRMTHSYLMPCGSGSGSamber	5	0.00022
ORF 940	MMAWKMMFLQICGSGSGSamber	5	0.00022
ORF 941	MMMWKMLILKICGSGSGSamber	5	0.00022
ORF 942	MLHYKMWRLNMCGSGSGSamber	5	0.00022
ORF 943	MMYWRMLRLMVCGSGSGSamber	5	0.00022
ORF 944	MMMWKMLFTKICGSGSGSamber	5	0.00022
ORF 945	MLYYAMWRLRMCGSGSGSamber	5	0.00022
ORF 946	MMTWKMYSLQICGSGSGSamber	5	0.00022
ORF 947	MLYWKMYALNMCGSGSGSamber	5	0.00022
ORF 948	MLIRLSMMVMQMLWMCGSGSGSamber	5	0.00022
ORF 949	MMTWKMYRLRICGSGSGSamber	5	0.00022
ORF 950	MMQWKMFFLNMCGSGSGSamber	5	0.00022
ORF 951	MMSWRMYILKICGSGSGSamber	5	0.00022
ORF 952	MLHYMMWRLFMCGSGSGSamber	5	0.00022
ORF 953	MMRWKMYTLMICGSGSGSamber	5	0.00022
ORF 954	MMFHQSFNMTLMTLRVCGSGSGSamber	5	0.00022
ORF 955	MIYEILPFMKIVSLLMCGSGSGSamber	5	0.00022
ORF 956	MLYYKMFRLHMCGSGSGSamber	5	0.00022
ORF 957	MMYWRMYRLKMCGSGSGSamber	5	0.00022
ORF 958	MMGPCHRNMNYPYRMWCGSGSGSamber	5	0.00022
ORF 959	MSSTLLIKMAILFGFTCGSGSGSamber	5	0.00022
ORF 960	MRTNQCPYMWPYCIMTCGSGSGSamber	5	0.00022
ORF 961	MLYWHMFRLYMCGSGSGSamber	5	0.00022
ORF 962	MAYYQMWMLNMCGSGSGSamber	5	0.00022
ORF 963	MTYYKMWRLMMCGSGSGSamber	5	0.00022
ORF 964	MMTYKMYFLKVCGSGSGSamber	5	0.00022
ORF 965	MLYYQMFRLRMCGSGSGSamber	5	0.00022
ORF 966	MITYQMYFLWMCGSGSGSamber	5	0.00022
ORF 967	MLYWRMYMLMMCGSGSGSamber	5	0.00022
ORF 968	MMRYQGSQMMLYTLLICGSGSGSamber	5	0.00022
ORF 969	MQYYQMYRLRMCGSGSGSamber	5	0.00022
ORF 970	MMMWMMYFLMVCGSGSGSamber	5	0.00022
ORF 971	MTIRRRWFMSYRHIMTCGSGSGSamber	5	0.00022
ORF 972	MMTYKMYFLNICGSGSGSamber	5	0.00022
ORF 973	MMTWKMYFLYVCGSGSGSamber	5	0.00022
ORF 974	MMTYKMFFLRVCGSGSGSamber	5	0.00022
ORF 975	MMQYKMMFLLICGSGSGSamber	5	0.00022
ORF 976	MLQWRMYILRMCGSGSGSamber	5	0.00022
ORF 977	MMALLHEMRLAYILSCGSGSGSamber	5	0.00022
ORF 978	MNKMYWMKLNLRCGSGSGSamber	5	0.00022
ORF 979	MIHYKMWRLHMCGSGSGSamber	5	0.00022
ORF 980	MMYYQMYRLLVCGSGSGSamber	5	0.00022
ORF 981	MMMWKMMYYLHVCGSGSGSamber	5	0.00022
ORF 982	MMSWLCMMRKLLRGACGSGSGSamber	5	0.00022
ORF 983	MMTWRMFFVKVCGSGSGSamber	5	0.00022
ORF 984	MMTTQKWMVPRILRICGSGSGSamber	5	0.00022
ORF 985	MMMWRMLFLKICGSGSGSamber	5	0.00022
ORF 986	MNLMYWMKFNKVCGSGSGSamber	5	0.00022
ORF 987	MLFWKMYRLCMCGSGSGSamber	5	0.00022
ORF 988	MMYWRMYMLRVCGSGSGSamber	5	0.00022
ORF 989	MMTWRMYMLHVCGSGSGSamber	5	0.00022
ORF 990	MILLPQWHMTYQFIMRCGSGSGSamber	5	0.00022
ORF 991	MMTYKMWGLKICGSGSGSamber	5	0.00022
ORF 992	MLYYKMWALMMCGSGSGSamber	5	0.00022
ORF 993	MMNHLGFKMTLFTLQICGSGSGSamber	5	0.00022
ORF 994	MLHWRMYRLFMCGSGSGSamber	5	0.00022
ORF 995	MMQWRMNFLRVCGSGSGSamber	5	0.00022
ORF 996	MMQWQMYALKICGSGSGSamber	5	0.00022
ORF 997	MRMWICRMYDLLHQCGSGSGSamber	5	0.00022
ORF 998	MSLMVRWYMSRRYIMKCGSGSGSamber	5	0.00022
ORF 999	MMQWKMMGLMICGSGSGSamber	5	0.00022
ORF 1000	MTGYWMVPMKTCGSGSGSamber	5	0.00022
ORF 1001	MMQWKMLFLRFCGSGSGSamber	5	0.00022
ORF 1002	MMTYKMWGVKICGSGSGSamber	5	0.00022
ORF 1003	MIYYLMYRLFMCGSGSGSamber	5	0.00022
ORF 1004	MMYYKMMRLMVCGSGSGSamber	5	0.00022
ORF 1005	MLYWAMYRLYMCGSGSGSamber	5	0.00022
ORF 1006	MMYFRMWRLKICGSGSGSamber	5	0.00022
ORF 1007	MMMWKMMILamberICGSGSGSamber	5	0.00022
ORF 1008	MIFYKMWRLLMCGSGSGSamber	5	0.00022
ORF 1009	MLYYKMWMLRMCGSGSGSamber	5	0.00022
ORF 1010	MMYYRMWMLQVCGSGSGSamber	5	0.00022
ORF 1011	MLYWKMWRLKMCGSGSGSamber	5	0.00022
ORF 1012	MRSYLLWKMSLQHTIKCGSGSGSamber	5	0.00022
ORF 1013	MMQYKMYFLLVCGSGSGSamber	5	0.00022
ORF 1014	MLYWKMFRLWMCGSGSGSamber	5	0.00022
ORF 1015	MMQWRMFGLHICGSGSGSamber	5	0.00022
ORF 1016	MMVHIGPKMKTYILKICGSGSGSamber	5	0.00022
ORF 1017	MMTYQMYRLQICGSGSGSamber	5	0.00022
ORF 1018	MMQWKMLFIRICGSGSGSamber	5	0.00022
ORF 1019	MHWLCKMYNLIHCGSGSGSamber	5	0.00022
ORF 1020	MLFYQMWSLWMCGSGSGSamber	5	0.00022
ORF 1021	MMTWKMNWLRICGSGSGSamber	5	0.00022
ORF 1022	MKGMNHTMYPNRMPCGSGSGSamber	5	0.00022
ORF 1023	MLMYKMYRLYMCGSGSGSamber	5	0.00022
ORF 1024	MMGQCKLWMGNAHFMKCGSGSGSamber	5	0.00022
ORF 1025	MMRELGTKMQLYVLYICGSGSGSamber	5	0.00022
ORF 1026	MLFDFLYQMKFVSLHMCGSGSGSamber	5	0.00022
ORF 1027	MRAYKGRMVPVMWFRCGSGSGSamber	5	0.00022
ORF 1028	MLTWRMYFLWMCGSGSGSamber	5	0.00022
ORF 1029	MIFYQMWRLKMCGSGSGSamber	5	0.00022
ORF 1030	MLYHLYMQMMLFKLRMCGSGSGSamber	5	0.00022
ORF 1031	MLYFQMFRLFMCGSGSGSamber	5	0.00022
ORF 1032	MMGPCVRRMHFRHFMMCGSGSGSamber	5	0.00022
ORF 1033	MLYWQMFRIWMCGSGSGSamber	5	0.00022
ORF 1034	MLYYMMWGLFMCGSGSGSamber	5	0.00022
ORF 1035	MLYWNMYRLQMCGSGSGSamber	5	0.00022
ORF 1036	MLTYKMYFLHMCGSGSGSamber	5	0.00022
ORF 1037	MMKWKMHGLMICGSGSGSamber	5	0.00022
ORF 1038	MLHYRMWRLYMCGSGSGSamber	5	0.00022
ORF 1039	MMMWRMYILHICGSGSGSamber	5	0.00022
ORF 1040	MIYWQMWMLRMCGSGSGSamber	5	0.00022
ORF 1041	MRWLCRMWKLIHCGSGSGSamber	5	0.00022
ORF 1042	MLHWQMYRLYMCGSGSGSamber	5	0.00022
ORF 1043	MISYQMWRLFMCGSGSGSamber	5	0.00022
ORF 1044	MLFYNMWRLHMCGSGSGSamber	5	0.00022
ORF 1045	MIFTQKWMLFKTLWMCGSGSGSamber	5	0.00022
ORF 1046	MLFAFLSGMSIVKVKMCGSGSGSamber	5	0.00022
ORF 1047	MMTWRMFFVKICGSGSGSamber	5	0.00022
ORF 1048	MMYYQMWRLRMCGSGSGSamber	5	0.00022
ORF 1049	MGRSKTSMNRMHYVMCGSGSGSamber	5	0.00022
ORF 1050	MLYWNMYRLWMCGSGSGSamber	5	0.00022
ORF 1051	MKKILYSSMNRMHYGMCGSGSGSamber	5	0.00022
ORF 1052	MLYHRMWRLWMCGSGSGSamber	5	0.00022
ORF 1053	MMQYKMYFLNICGSGSGSamber	5	0.00022
ORF 1054	MLYYKMWMIRMCGSGSGSamber	5	0.00022
ORF 1055	MLFYMMFRLHMCGSGSGSamber	5	0.00022
ORF 1056	MYNGAYRQMYKFVMNFCGSGSGSamber	5	0.00022
ORF 1057	MLYYRMWGLKMCGSGSGSamber	5	0.00022
ORF 1058	MMMHKMMYFLKVCGSGSGSamber	5	0.00022
ORF 1059	MMYWQMYRLNMCGSGSGSamber	5	0.00022
ORF 1060	MLFDSSNMGRRLWMCGSGSGSamber	5	0.00022
ORF 1061	MMYYMMWRLMMCGSGSGSamber	5	0.00022
ORF 1062	MLHYRMWRLMMCGSGSGSamber	5	0.00022
ORF 1063	MMMWKMYVLRVCGSGSGSamber	5	0.00022
ORF 1064	MLFYQMWSLRMCGSGSGSamber	5	0.00022
ORF 1065	MMYFQMWRLRICGSGSGSamber	5	0.00022
ORF 1066	MMGSCNIFMRGHNRMPCGSGSGSamber	5	0.00022
ORF 1067	MMTYRMYILKICGSGSGSamber	5	0.00022
ORF 1068	MLYYKMYRLLMCGSGSGSamber	5	0.00022
ORF 1069	MMYWRMERLKVCGSGSGSamber	5	0.00022
ORF 1070	MLYYLMWRLWMCGSGSGSamber	5	0.00022
ORF 1071	MMTWKMLFLNICGSGSGSamber	5	0.00022
ORF 1072	MMHNGLWAMSHSTYRRCGSGSGSamber	5	0.00022
ORF 1073	MMYWHMMRLRVCGSGSGSamber	5	0.00022
ORF 1074	MMQWKMLILNICGSGSGSamber	5	0.00022
ORF 1075	MMGYCVPMRPGLGMCGSGSGSamber	5	0.00022
ORF 1076	MAYYLGVLMHIYTLDMCGSGSGSamber	5	0.00022
ORF 1077	MLYYLSFHMTLHKLWMCGSGSGSamber	5	0.00022
ORF 1078	MLYYQMWRLLMCGSGSGSamber	5	0.00022
ORF 1079	MLYWKMYMLWMCGSGSGSamber	5	0.00022
ORF 1080	MSYYQMWRLHMCGSGSGSamber	5	0.00022
ORF 1081	MMQWKMMGLNICGSGSGSamber	5	0.00022
ORF 1082	MLYYRMWRVMMCGSGSGSamber	5	0.00022
ORF 1083	MMMGWLPLMamberAVQLKICGSGSGSamber	5	0.00022
ORF 1084	MSWLCRMYTLLHCGSGSGSamber	5	0.00022
ORF 1085	MQFYKMWRLNMCGSGSGSamber	5	0.00022
ORF 1086	MMSYKMMWYLNICGSGSGSamber	5	0.00022
ORF 1087	MMSWRMYFLRICGSGSGSamber	5	0.00022
ORF 1088	MMVWKMMFLQICGSGSGSamber	5	0.00022
ORF 1089	MAYHYIAPMKYLSLLMCGSGSGSamber	5	0.00022
ORF 1090	MLFYAMWRLHMCGSGSGSamber	5	0.00022
ORF 1091	MMRCSWQFMMKLLHLSCGSGSGSamber	5	0.00022
ORF 1092	MLFYRMYFLHMCGSGSGSamber	5	0.00022
ORF 1093	MMQWKMFALHVCGSGSGSamber	5	0.00022
ORF 1094	MIYYLGFAMIPYSLRMCGSGSGSamber	5	0.00022
ORF 1095	MLQWKMYALYMCGSGSGSamber	5	0.00022
ORF 1096	MHVQRIWFMAYRYLMKCGSGSGSamber	5	0.00022
ORF 1097	MMQWRMFILamberVCGSGSGSamber	5	0.00022
ORF 1098	MLYWKMYRLEMCGSGSGSamber	5	0.00022
ORF 1099	MPIQSWIDMMYQLHWGCGSGSGSamber	5	0.00022
ORF 1100	MQYYRMWSLHMCGSGSGSamber	5	0.00022
ORF 1101	MLYFKMWRLRMCGSGSGSamber	5	0.00022
ORF 1102	MMQWKMSFLRICGSGSGSamber	5	0.00022
ORF 1103	MMQWRMYSLKVCGSGSGSamber	5	0.00022
ORF 1104	MMGLCMYRMTHPHLMSCGSGSGSamber	5	0.00022
ORF 1105	MMIAPRMEFHLHICGSGSGSamber	5	0.00022
ORF 1106	MMTWRMYVLNICGSGSGSamber	4	0.00017
ORF 1107	MMTWKMFALNICGSGSGSamber	4	0.00017
ORF 1108	MMYYAMWRLKMCGSGSGSamber	4	0.00017
ORF 1109	MQMYRMWRLWMCGSGSGSamber	4	0.00017
ORF 1110	MIYWGMYRLYMCGSGSGSamber	4	0.00017
ORF 1111	MAIDWSCNMYRLHHPKCGSGSGSamber	4	0.00017
ORF 1112	MLYMLGKAMTIWMLKMCGSGSGSamber	4	0.00017
ORF 1113	MLMWQMFRLWMCGSGSGSamber	4	0.00017
ORF 1114	MMTWRMYMLNICGSGSGSamber	4	0.00017
ORF 1115	MLYYamberMWRLLMCGSGSGSamber	4	0.00017
ORF 1116	MLMYQMFRLHMCGSGSGSamber	4	0.00017
ORF 1117	MMYYQMFRLKICGSGSGSamber	4	0.00017
ORF 1118	MKSKLLARMFVLLQMSCGSGSGSamber	4	0.00017
ORF 1119	MLMYKMYFLYMCGSGSGSamber	4	0.00017
ORF 1120	MEMLRLSPMRWIREWMCGSGSGSamber	4	0.00017
ORF 1121	MMTWKMYGLKICGSGSGSamber	4	0.00017
ORF 1122	MSWLDNWLMMMRNLLKCGSGSGSamber	4	0.00017
ORF 1123	MQYYKMWGLNMCGSGSGSamber	4	0.00017
ORF 1124	MMFWQMYRLNMCGSGSGSamber	4	0.00017
ORF 1125	MLYFQMYRLMMCGSGSGSamber	4	0.00017
ORF 1126	MMYWHMYRLKICGSGSGSamber	4	0.00017
ORF 1127	MMTWKMYVLRICGSGSGSamber	4	0.00017
ORF 1128	MMTWKMYMLQVCGSGSGSamber	4	0.00017
ORF 1129	MMQWKMYFTRVCGSGSGSamber	4	0.00017
ORF 1130	MLRMYKKMWPYSLMPCGSGSGSamber	4	0.00017
ORF 1131	MLYYRMYMLNMCGSGSGSamber	4	0.00017
ORF 1132	MMAWKMYVLKICGSGSGSamber	4	0.00017
ORF 1133	MLYWQMFRLamberMCGSGSGSamber	4	0.00017
ORF 1134	MLFYMMWSLRMCGSGSGSamber	4	0.00017
ORF 1135	MMLYKMWGLYICGSGSGSamber	4	0.00017
ORF 1136	MLMWKMFFLDMCGSGSGSamber	4	0.00017
ORF 1137	MLFYKMYRLLMCGSGSGSamber	4	0.00017
ORF 1138	MQYYMMWSLHMCGSGSGSamber	4	0.00017
ORF 1139	MMYYKMWRLHICGSGSGSamber	4	0.00017
ORF 1140	MMCKLWSFMMYQLLWPCGSGSGSamber	4	0.00017
ORF 1141	MMTWLGYGMRPYILEICGSGSGSamber	4	0.00017
ORF 1142	MLLWRMFFLMMCGSGSGSamber	4	0.00017
ORF 1143	MLRYRMWMLYMCGSGSGSamber	4	0.00017
ORF 1144	MLFYKMYSLYMCGSGSGSamber	4	0.00017
ORF 1145	MIYWMMYRLMMCGSGSGSamber	4	0.00017
ORF 1146	MIYFAMWRLNMCGSGSGSamber	4	0.00017
ORF 1147	MMQWRMYYLNICGSGSGSamber	4	0.00017
ORF 1148	MTWLCKMWKLLHKCGSGSGSamber	4	0.00017
ORF 1149	MMYWMMFNRKECGSGSGSamber	4	0.00017
ORF 1150	MLYFRMWMLMMCGSGSGSamber	4	0.00017
ORF 1151	MLYYLGNQMLLYTLHMCGSGSGSamber	4	0.00017
ORF 1152	MQTSWLSRMYYLHHHKCGSGSGSamber	4	0.00017
ORF 1153	MMYWKMWRLRICGSGSGSamber	4	0.00017
ORF 1154	MLYYKMWSLHMCGSGSGSamber	4	0.00017
ORF 1155	MLYWMMFMLKMCGSGSGSamber	4	0.00017
ORF 1156	MQFYMMWALHMCGSGSGSamber	4	0.00017
ORF 1157	MLQWKMMFLWMCGSGSGSamber	4	0.00017
ORF 1158	MLLWKMYMLKMCGSGSGSamber	4	0.00017
ORF 1159	MMQWRMMGLHICGSGSGSamber	4	0.00017
ORF 1160	MMQWKMHSLKICGSGSGSamber	4	0.00017
ORF 1161	MLSYQMYRLHMCGSGSGSamber	4	0.00017
ORF 1162	MMGACVTWMHSRCLMPCGSGSGSamber	4	0.00017
ORF 1163	MTTYYWPRMLYPYVMNCGSGSGSamber	4	0.00017
ORF 1164	MMQWRMHFLQICGSGSGSamber	4	0.00017
ORF 1165	MIYYFLAMMSLVSLKMCGSGSGSamber	4	0.00017
ORF 1166	MLYWamberMWMLHMCGSGSGSamber	4	0.00017
ORF 1167	MTSQLLIRMARLLAIHCGSGSGSamber	4	0.00017
ORF 1168	MMYWRMIRLKICGSGSGSamber	4	0.00017
ORF 1169	MTYIWRMSWAPKICGSGSGSamber	4	0.00017
ORF 1170	MMTYIHLKMRLYYLQICGSGSGSamber	4	0.00017
ORF 1171	MMYYMMYRLKMCGSGSGSamber	4	0.00017
ORF 1172	MNIQRTWYMSHRFLMQCGSGSGSamber	4	0.00017
ORF 1173	MYEWLCMMRRLLRSHCGSGSGSamber	4	0.00017
ORF 1174	MMGPCLHMRIWLWQMCGSGSGSamber	4	0.00017
ORF 1175	MMYWRMFRLMICGSGSGSamber	4	0.00017
ORF 1176	MMFYMMWRLKICGSGSGSamber	4	0.00017
ORF 1177	MMGYCLVYMQSHSAMPCGSGSGSamber	4	0.00017
ORF 1178	MDDDWLRRMKNLLYQLCGSGSGSamber	4	0.00017
ORF 1179	MMHWQMYRLRICGSGSGSamber	4	0.00017
ORF 1180	MLFYRMWFLYMCGSGSGSamber	4	0.00017
ORF 1181	MLMYKMYVLYMCGSGSGSamber	4	0.00017
ORF 1182	MMGPCSRMRLAIYRMCGSGSGSamber	4	0.00017
ORF 1183	MKNRPRWKMSYRYIMPCGSGSGSamber	4	0.00017
ORF 1184	MMTWKMHFLQVCGSGSGSamber	4	0.00017
ORF 1185	MHWICKMYMLLHCGSGSGSamber	4	0.00017
ORF 1186	MMGPCIHTMMGHYCMPCGSGSGSamber	4	0.00017
ORF 1187	MMGYCRSMTRAQYFMCGSGSGSamber	4	0.00017
ORF 1188	MIYYRMWSLRMCGSGSGSamber	4	0.00017
ORF 1189	MMTFVTYKMRYLALRICGSGSGSamber	4	0.00017
ORF 1190	MMQWKMHFLNLCGSGSGSamber	4	0.00017
ORF 1191	MIYFRMWGLKMCGSGSGSamber	4	0.00017
ORF 1192	MLYYKMYMLKMCGSGSGSamber	4	0.00017
ORF 1193	MQYFKMWMLHMCGSGSGSamber	4	0.00017
ORF 1194	MMQYKMWGIRICGSGSGSamber	4	0.00017
ORF 1195	MMKFPGMLRTFGRCGSGSGSamber	4	0.00017
ORF 1196	MLKMGKMHCIKMCGSGSGSamber	4	0.00017
ORF 1197	MMTYQMWRLLICGSGSGSamber	4	0.00017
ORF 1198	MIHWKMYRLKMCGSGSGSamber	4	0.00017
ORF 1199	MPQYACWLMRMHALLHCGSGSGSamber	4	0.00017
ORF 1200	MMAYRMWRLKICGSGSGSamber	4	0.00017
ORF 1201	MMTYRMWALKICGSGSGSamber	4	0.00017
ORF 1202	MMTYKMYILHVCGSGSGSamber	4	0.00017
ORF 1203	MMWYLGAQMTLHSLKICGSGSGSamber	4	0.00017
ORF 1204	MLRMGYTMGACHKMCGSGSGSamber	4	0.00017
ORF 1205	MLFHLSTQMTIYMLRMCGSGSGSamber	4	0.00017
ORF 1206	MMYYKMWRLNVCGSGSGSamber	4	0.00017
ORF 1207	MEMDWLKCMAWLLSYPCGSGSGSamber	4	0.00017
ORF 1208	MLMFKMWRLMMCGSGSGSamber	4	0.00017
ORF 1209	MIYYAMWRLMMCGSGSGSamber	4	0.00017
ORF 1210	MMRHTLPGMTFLVLKICGSGSGSamber	4	0.00017
ORF 1211	MMTHVGPIMQLWTLHVCGSGSGSamber	4	0.00017
ORF 1212	MLRMTRRMYAYVMPCGSGSGSamber	4	0.00017
ORF 1213	MMRWKMYAVRVCGSGSGSamber	4	0.00017
ORF 1214	MLMWRMFFLRMCGSGSGSamber	4	0.00017
ORF 1215	MMGYCTWLMHMQVLLSCGSGSGSamber	4	0.00017
ORF 1216	MLMHLGPKMALWRLKMCGSGSGSamber	4	0.00017
ORF 1217	MMRYQMYALKICGSGSGSamber	4	0.00017
ORF 1218	MMYWKMLRLRICGSGSGSamber	4	0.00017
ORF 1219	MLMWRMYFIKMCGSGSGSamber	4	0.00017
ORF 1220	MMTWKMFWLRICGSGSGSamber	4	0.00017
ORF 1221	MQYYQMWALNMCGSGSGSamber	4	0.00017
ORF 1222	MIHFQMWRLQMCGSGSGSamber	4	0.00017
ORF 1223	MLYHLLPKMRLAWLKMCGSGSGSamber	4	0.00017
ORF 1224	MMTWQGMLRTWGQCGSGSGSamber	4	0.00017
ORF 1225	MQYWNMYRLKMCGSGSGSamber	4	0.00017
ORF 1226	MMQWMMFFLRICGSGSGSamber	4	0.00017
ORF 1227	MLYWMMYRIRMCGSGSGSamber	4	0.00017
ORF 1228	MMQWRMMILHICGSGSGSamber	4	0.00017
ORF 1229	MLHYLGIGMELFSLYMCGSGSGSamber	4	0.00017
ORF 1230	MMTWRMHFLLICGSGSGSamber	4	0.00017
ORF 1231	MMMWKMYRLNVCGSGSGSamber	4	0.00017
ORF 1232	MLYHLLSKMRIASLQMCGSGSGSamber	4	0.00017
ORF 1233	MMKWKMWGIKICGSGSGSamber	4	0.00017
ORF 1234	MMTWRMYWLKICGSGSGSamber	4	0.00017
ORF 1235	MTYLTKQKMKNVMWTNCGSGSGSamber	4	0.00017
ORF 1236	MLMYRMMYWIKMCGSGSGSamber	4	0.00017
ORF 1237	MMYYQMYRLNICGSGSGSamber	4	0.00017
ORF 1238	MMYWRMWRLMICGSGSGSamber	4	0.00017
ORF 1239	MISYRMFRLWMCGSGSGSamber	4	0.00017
ORF 1240	MIYYQMYMLYMCGSGSGSamber	4	0.00017
ORF 1241	MLYHRMWRLLMCGSGSGSamber	4	0.00017
ORF 1242	MIYYLMWSLRMCGSGSGSamber	4	0.00017
ORF 1243	MLHYKMWRLLMCGSGSGSamber	4	0.00017
ORF 1244	MMMFYLPRMVPVTIRVCGSGSGSamber	4	0.00017
ORF 1245	MIYYHMWRLAMCGSGSGSamber	4	0.00017
ORF 1246	MMGRCDWSMVAKYRMNCGSGSGSamber	4	0.00017
ORF 1247	MMNWKMYFLNVCGSGSGSamber	4	0.00017
ORF 1248	MLYWMMYRLQMCGSGSGSamber	4	0.00017
ORF 1249	MMHWKMYRLKVCGSGSGSamber	4	0.00017
ORF 1250	MATAWLYKMKPVMLRMCGSGSGSamber	4	0.00017
ORF 1251	MMMYKMWSLKICGSGSGSamber	4	0.00017
ORF 1252	MMYYKMMRLNICGSGSGSamber	4	0.00017
ORF 1253	MMHSLLAKMamberIVKLMICGSGSGSamber	4	0.00017
ORF 1254	MLKMGRTMCYKMMRSCGSGSGSamber	4	0.00017
ORF 1255	MLNWRMYWLYMCGSGSGSamber	4	0.00017
ORF 1256	MLYWHMYRLNMCGSGSGSamber	4	0.00017
ORF 1257	MMFFLLPRMSVQKLSICGSGSGSamber	4	0.00017
ORF 1258	MLYWQMYRIYMCGSGSGSamber	4	0.00017
ORF 1259	MMTYRMWRLMICGSGSGSamber	4	0.00017
ORF 1260	MMYWRMYRLNVCGSGSGSamber	4	0.00017
ORF 1261	MLMWKMYALHMCGSGSGSamber	4	0.00017
ORF 1262	MQTFLLPQMVIARIQMCGSGSGSamber	4	0.00017
ORF 1263	MMRLLWHRMQLFSIKICGSGSGSamber	4	0.00017
ORF 1264	MLYWNMWRLRMCGSGSGSamber	4	0.00017
ORF 1265	MMQWQMYILKICGSGSGSamber	4	0.00017
ORF 1266	MMWFMTTMKLYSLKICGSGSGSamber	4	0.00017
ORF 1267	MGVLPGGMNKMQYKMCGSGSGSamber	4	0.00017
ORF 1268	MSRVLKLSMNWPHPIMCGSGSGSamber	4	0.00017
ORF 1269	MASSLLRKMAHLWGLKCGSGSGSamber	4	0.00017
ORF 1270	MIYYRMFRLWMCGSGSGSamber	4	0.00017
ORF 1271	MLYYamberMFRLKMCGSGSGSamber	4	0.00017
ORF 1272	MMMYKMWVWVWVLGRamber	4	0.00017
ORF 1273	MLYYKMFRLYMCGSGSGSamber	4	0.00017
ORF 1274	MMTHLGQNMHIFTLNVCGSGSGSamber	4	0.00017
ORF 1275	MMGHCRYNMRHPYVMHCGSGSGSamber	4	0.00017
ORF 1276	MMMWKMYFVNVCGSGSGSamber	4	0.00017
ORF 1277	MNTMYWMKYNKTCGSGSGSamber	4	0.00017
ORF 1278	MLYWKMWRLMMCGSGSGSamber	4	0.00017
ORF 1279	MMTYQMYRLKVCGSGSGSamber	4	0.00017
ORF 1280	MKMWCSWMWTMRTLLCGSGSGSamber	4	0.00017
ORF 1281	MMMWKMYFINVCGSGSGSamber	4	0.00017
ORF 1282	MMQWKMYRLLICGSGSGSamber	4	0.00017
ORF 1283	MLYWamberMYRLKMCGSGSGSamber	4	0.00017
ORF 1284	MLHWKMYRLLMCGSGSGSamber	4	0.00017
ORF 1285	MLHFQMYRLYMCGSGSGSamber	4	0.00017
ORF 1286	MLYYSMWRLHMCGSGSGSamber	4	0.00017
ORF 1287	MMYHLGIWMTIYKLDICGSGSGSamber	4	0.00017
ORF 1288	MQTKLLRRMAQLWGFICGSGSGSamber	4	0.00017
ORF 1289	MMRELIRNMVIVSLKICGSGSGSamber	4	0.00017
ORF 1290	MMYWKMFRLHVCGSGSGSamber	4	0.00017
ORF 1291	MLAYRMWRLWMCGSGSGSamber	4	0.00017
ORF 1292	MQYWQMFRLKMCGSGSGSamber	4	0.00017
ORF 1293	MISWKMYRLLMCGSGSGSamber	4	0.00017
ORF 1294	MMLYKMYMLKICGSGSGSamber	4	0.00017
ORF 1295	MIFYRMWMLNMCGSGSGSamber	4	0.00017
ORF 1296	MMQWKMNFLamberICGSGSGSamber	4	0.00017
ORF 1297	MMQWKMFFLNLCGSGSGSamber	4	0.00017
ORF 1298	MMTYKMYFLHVCGSGSGSamber	4	0.00017
ORF 1299	MLFWRMFRLFMCGSGSGSamber	4	0.00017
ORF 1300	MLQWKMYILNMCGSGSGSamber	4	0.00017
ORF 1301	MMGPCKYHMLGKFTMYCGSGSGSamber	4	0.00017
ORF 1302	MMTYRMMWSIQICGSGSGSamber	4	0.00017
ORF 1303	MNVMYWMMFNRSCGSGSGSamber	4	0.00017
ORF 1304	MLRWKMYALFMCGSGSGSamber	4	0.00017
ORF 1305	MMQWKMMSLQVCGSGSGSamber	4	0.00017
ORF 1306	MCYYQMYRLNMCGSGSGSamber	4	0.00017
ORF 1307	MMYYRMWRLMICGSGSGSamber	4	0.00017
ORF 1308	MLWECMMFRLHHPCGSGSGSamber	4	0.00017
ORF 1309	MLYFLMYRLHMCGSGSGSamber	4	0.00017
ORF 1310	MVYWQMYMLHMCGSGSGSamber	4	0.00017
ORF 1311	MLYYAMYRLHMCGSGSGSamber	4	0.00017
ORF 1312	MLYYKMYRLFMCGSGSGSamber	4	0.00017
ORF 1313	MTKSKSIGMPRMHYGMCGSGSGSamber	4	0.00017
ORF 1314	MVYWHMYRLKMCGSGSGSamber	4	0.00017
ORF 1315	MLYWKMYRLRMCGSGSGSamber	4	0.00017
ORF 1316	MMMWRMNFLNICGSGSGSamber	4	0.00017
ORF 1317	MMMWQMFFLRICGSGSGSamber	4	0.00017
ORF 1318	MLLYKMYALYMCGSGSGSamber	4	0.00017
ORF 1319	MSIQGWWYMAYRHFMLCGSGSGSamber	4	0.00017
ORF 1320	MLYYHMWRLSMCGSGSGSamber	4	0.00017
ORF 1321	MPSTFGRMPMRPCMSCGSGSGSamber	4	0.00017
ORF 1322	MMLWKMMALKICGSGSGSamber	4	0.00017
ORF 1323	MMTWKMFMLHVCGSGSGSamber	4	0.00017
ORF 1324	MLYYMMWALHMCGSGSGSamber	4	0.00017
ORF 1325	MHMKHPFVMKILNYKTCGSGSGSamber	4	0.00017
ORF 1326	MQFYLGAKMLVFSLDMCGSGSGSamber	4	0.00017
ORF 1327	MNGWWMIVMMQCGSGSGSamber	4	0.00017
ORF 1328	MYNLMCWLMHMRKLIKCGSGSGSamber	4	0.00017
ORF 1329	MLMWKMYVLYMCGSGSGSamber	4	0.00017
ORF 1330	MMHHLGPGMTIFLLDVCGSGSGSamber	4	0.00017
ORF 1331	MMRWKMFALamberICGSGSGSamber	4	0.00017
ORF 1332	MLLWQMYRLYMCGSGSGSamber	4	0.00017
ORF 1333	MLTWKMYILHMCGSGSGSamber	4	0.00017
ORF 1334	MQYYLMWRLHMCGSGSGSamber	4	0.00017
ORF 1335	MMVWRMYFLQICGSGSGSamber	4	0.00017
ORF 1336	MQYWKMYMLNMCGSGSGSamber	4	0.00017
ORF 1337	MLFYKMWGLMMCGSGSGSamber	4	0.00017
ORF 1338	MMQWQMHILKICGSGSGSamber	4	0.00017
ORF 1339	MYNYMQWQMYYLAFWRCGSGSGSamber	4	0.00017
ORF 1340	MGLSGRMKMNTMHYAMCGSGSGSamber	4	0.00017
ORF 1341	MMYYQMYRLRVCGSGSGSamber	4	0.00017
ORF 1342	MLYYKMWKLHMCGSGSGSamber	4	0.00017
ORF 1343	MQYYRMWRILMCGSGSGSamber	4	0.00017
ORF 1344	MMFWRMYRLQICGSGSGSamber	4	0.00017
ORF 1345	MMQWRMFFVNICGSGSGSamber	4	0.00017
ORF 1346	MMTWKMNFLKVCGSGSGSamber	4	0.00017
ORF 1347	MIYYKMWRLHMCGSGSGSamber	4	0.00017
ORF 1348	MKLFAHWYMTHRCIMQCGSGSGSamber	4	0.00017
ORF 1349	MLYFKMWRILMCGSGSGSamber	4	0.00017
ORF 1350	MDVKAYWRMSKMYVMKCGSGSGSamber	4	0.00017
ORF 1351	MLYYKMFRLKMCGSGSGSamber	4	0.00017
ORF 1352	MKPSWKMRYRYVMCGSGSGSamber	4	0.00017
ORF 1353	MMQWKMFVLNVCGSGSGSamber	4	0.00017
ORF 1354	MMTWKMYILLVCGSGSGSamber	4	0.00017
ORF 1355	MMRWRMYRLNICGSGSGSamber	4	0.00017
ORF 1356	MWTWQCRMFALLHRCGSGSGSamber	4	0.00017
ORF 1357	MLFYKMYRLRMCGSGSGSamber	4	0.00017
ORF 1358	MMFWVLPHMMLVSIRVCGSGSGSamber	4	0.00017
ORF 1359	MQHYRMWRLNMCGSGSGSamber	4	0.00017
ORF 1360	MLYHIGAFMMVYSLFMCGSGSGSamber	4	0.00017
ORF 1361	MMSWRMYRLRICGSGSGSamber	4	0.00017
ORF 1362	MVQWKMMGLHMCGSGSGSamber	4	0.00017
ORF 1363	MMQWKMQFLRICGSGSGSamber	4	0.00017
ORF 1364	MLYHVGIAMVYYRLLMCGSGSGSamber	4	0.00017
ORF 1365	MMMWKMHFLNVCGSGSGSamber	4	0.00017
ORF 1366	MMRWRMYSLNICGSGSGSamber	4	0.00017
ORF 1367	MAYWLGVKMQVRKLQMCGSGSGSamber	4	0.00017
ORF 1368	MLYWMMYRLLMCGSGSGSamber	4	0.00017
ORF 1369	MLFWLGTTMTIWRLKMCGSGSGSamber	4	0.00017
ORF 1370	MIYYAMWRLRMCGSGSGSamber	4	0.00017
ORF 1371	MMVWKMNFLNICGSGSGSamber	4	0.00017
ORF 1372	MQYWHMYRLRMCGSGSGSamber	4	0.00017
ORF 1373	MMTYRMMYYLNICGSGSGSamber	4	0.00017
ORF 1374	MAMYKMMYYLRMCGSGSGSamber	4	0.00017
ORF 1375	MLYWMMFRLYMCGSGSGSamber	4	0.00017
ORF 1376	MLYWRMYRINMCGSGSGSamber	4	0.00017
ORF 1377	MMVYLGPHMVLYRLSICGSGSGSamber	4	0.00017
ORF 1378	MNLMYWMLLNLNCGSGSGSamber	4	0.00017
ORF 1379	MLSYMMWRLYMCGSGSGSamber	4	0.00017
ORF 1380	MLMYKMYRLMMCGSGSGSamber	4	0.00017
ORF 1381	MMGPCNLTMQWSRYMFCGSGSGSamber	4	0.00017
ORF 1382	MMYTLLHKMIPVMLKVCGSGSGSamber	4	0.00017
ORF 1383	MMRWKMYMLKVCGSGSGSamber	4	0.00017
ORF 1384	MCWICMMHKLLHCGSGSGSamber	4	0.00017
ORF 1385	MMCWLIMMYRLLRNCGSGSGSamber	4	0.00017
ORF 1386	MCYWGMYRLKMCGSGSGSamber	4	0.00017
ORF 1387	MLYWGMYRLYMCGSGSGSamber	4	0.00017
ORF 1388	MIYFRMWRLDMCGSGSGSamber	4	0.00017
ORF 1389	MMMYKMWILRVCGSGSGSamber	4	0.00017
ORF 1390	MLLYKMYFLKMCGSGSGSamber	4	0.00017
ORF 1391	MLYYamberMWRIKMCGSGSGSamber	4	0.00017
ORF 1392	MLSYRMWRLMMCGSGSGSamber	4	0.00017
ORF 1393	MMRWRMYRIQICGSGSGSamber	4	0.00017
ORF 1394	MAFWQMYRLKMCGSGSGSamber	4	0.00017
ORF 1395	MIFYQMFRLHMCGSGSGSamber	4	0.00017
ORF 1396	MIFWHMYRLKMCGSGSGSamber	4	0.00017
ORF 1397	MMFYKMWRLMICGSGSGSamber	4	0.00017
ORF 1398	MMMWRMYFVMVCGSGSGSamber	4	0.00017
ORF 1399	MMQYRMFFLRICGSGSGSamber	4	0.00017
ORF 1400	MMQWKMFSLRICGSGSGSamber	4	0.00017
ORF 1401	MMYWKMLMLKICGSGSGSamber	4	0.00017
ORF 1402	MMQWKMIGLLICGSGSGSamber	4	0.00017
ORF 1403	MIQWKMHFLRMCGSGSGSamber	4	0.00017
ORF 1404	MLMYQMWRIRMCGSGSGSamber	4	0.00017
ORF 1405	MMQWKMYLLKVCGSGSGSamber	4	0.00017
ORF 1406	MMQWQMFALRICGSGSGSamber	4	0.00017
ORF 1407	MMQWKMFGLamberICGSGSGSamber	4	0.00017
ORF 1408	MQYWRMFRLFMCGSGSGSamber	4	0.00017
ORF 1409	MMFYQMWMLRICGSGSGSamber	4	0.00017
ORF 1410	MNWICKMYELLHCGSGSGSamber	4	0.00017
ORF 1411	MMTWKMYGLMVCGSGSGSamber	4	0.00017
ORF 1412	MTGWWMIPMKKCGSGSGSamber	4	0.00017
ORF 1413	MMQWKMMILLICGSGSGSamber	4	0.00017
ORF 1414	MIYYKMYRLMMCGSGSGSamber	4	0.00017
ORF 1415	MLMFKMWRLHMCGSGSGSamber	4	0.00017
ORF 1416	MMTWRMFRLLVCGSGSGSamber	4	0.00017
ORF 1417	MMMWQMYRLHVCGSGSGSamber	4	0.00017
ORF 1418	MISYKMMYFLRMCGSGSGSamber	4	0.00017
ORF 1419	MMRDILARMTLVQIEVCGSGSGSamber	4	0.00017
ORF 1420	MLYYRMWHLHMCGSGSGSamber	4	0.00017
ORF 1421	MLLWQMYSLYMCGSGSGSamber	4	0.00017
ORF 1422	MQFYMMWSLHMCGSGSGSamber	4	0.00017
ORF 1423	MLYHLHLKMRIFKLLMCGSGSGSamber	4	0.00017
ORF 1424	MMMWKMFFLAVCGSGSGSamber	4	0.00017
ORF 1425	MITWRMYYLWMCGSGSGSamber	4	0.00017
ORF 1426	MMYYVLVNMQYKTLHICGSGSGSamber	4	0.00017
ORF 1427	MLSFQMWRLFMCGSGSGSamber	4	0.00017
ORF 1428	MCYYRMWMLMMCGSGSGSamber	4	0.00017
ORF 1429	MQTHLAAKMVIYTLKMCGSGSGSamber	4	0.00017
ORF 1430	MLFYHMWRLRMCGSGSGSamber	4	0.00017
ORF 1431	MQLNGWLLMMAKLLRACGSGSGSamber	4	0.00017
ORF 1432	MMMWQMYRIKICGSGSGSamber	4	0.00017
ORF 1433	MLYFWMYRLRMCGSGSGSamber	4	0.00017
ORF 1434	MIYMPGAMGVRLRMCGSGSGSamber	4	0.00017
ORF 1435	MLYYKMWRIWMCGSGSGSamber	4	0.00017
ORF 1436	MMQYKMWFLNICGSGSGSamber	4	0.00017
ORF 1437	MISYRMWRIWMCGSGSGSamber	4	0.00017
ORF 1438	MLQYKMFFLQMCGSGSGSamber	4	0.00017
ORF 1439	MLQWKMYSLYMCGSGSGSamber	4	0.00017
ORF 1440	MMYWHMYRLamberICGSGSGSamber	4	0.00017
ORF 1441	MMFYKMMYMLQICGSGSGSamber	4	0.00017
ORF 1442	MISYQMYRLLMCGSGSGSamber	4	0.00017
ORF 1443	MLMYKMWRIKMCGSGSGSamber	4	0.00017
ORF 1444	MIFYQMYMLMMCGSGSGSamber	4	0.00017
ORF 1445	MIYYHMYRLKMCGSGSGSamber	4	0.00017
ORF 1446	MLYYAMYRLNMCGSGSGSamber	4	0.00017
ORF 1447	MLYYITVHMVVYTLFMCGSGSGSamber	4	0.00017
ORF 1448	MMHWQMYRLNICGSGSGSamber	4	0.00017
ORF 1449	MMHWRMYRLHICGSGSGSamber	4	0.00017
ORF 1450	MIYWRMYSLHMCGSGSGSamber	4	0.00017
ORF 1451	MCMWWMWSRSWCGSGSGSamber	4	0.00017
ORF 1452	MTYFQMWRLMMCGSGSGSamber	4	0.00017
ORF 1453	MLMWKMLFLYMCGSGSGSamber	4	0.00017
ORF 1454	MMRAILSKMRVVSLRVCGSGSGSamber	4	0.00017
ORF 1455	MLFKVSWGMTHRFVMTCGSGSGSamber	4	0.00017
ORF 1456	MLFWHMYRLYMCGSGSGSamber	4	0.00017
ORF 1457	MMRWKMWGIQICGSGSGSamber	4	0.00017
ORF 1458	MMQWQMYVLNICGSGSGSamber	4	0.00017
ORF 1459	MHWICKMYNLIHCGSGSGSamber	4	0.00017
ORF 1460	MMSYQMWRLLICGSGSGSamber	4	0.00017
ORF 1461	MMRYIGYGMVLMTLKLCGSGSGSamber	4	0.00017
ORF 1462	MMMWQMYSLKICGSGSGSamber	4	0.00017
ORF 1463	MMQWKMHAIKICGSGSGSamber	4	0.00017
ORF 1464	MLMWQMYRLYMCGSGSGSamber	4	0.00017
ORF 1465	MMTWKMFILRVCGSGSGSamber	4	0.00017
ORF 1466	MWYMYWMKLNLKCGSGSGSamber	4	0.00017
ORF 1467	MMQWKMMFLQLCGSGSGSamber	4	0.00017
ORF 1468	MVYWNMYRLRMCGSGSGSamber	3	0.00013
ORF 1469	MLQWRMMFLKMCGSGSGSamber	3	0.00013
ORF 1470	MMKYRMWRLKVCGSGSGSamber	3	0.00013
ORF 1471	MWSMKCPFMLATHLMLCGSGSGSamber	3	0.00013
ORF 1472	MMGSCPLFMHSCFHMNCGSGSGSamber	3	0.00013
ORF 1473	MMQWQMYHLLVCGSGSGSamber	3	0.00013
ORF 1474	MMTYILPGMHYLKLDVCGSGSGSamber	3	0.00013
ORF 1475	MMYWRMYYLKVCGSGSGSamber	3	0.00013
ORF 1476	MMMWKMSFLKICGSGSGSamber	3	0.00013
ORF 1477	MLFAITAHMIVRSLYMCGSGSGSamber	3	0.00013
ORF 1478	MMTWKMMWIRICGSGSGSamber	3	0.00013
ORF 1479	MLYWNMYMLWMCGSGSGSamber	3	0.00013
ORF 1480	MLYYAMYRLYMCGSGSGSamber	3	0.00013
ORF 1481	MLFYRMFRLHMCGSGSGSamber	3	0.00013
ORF 1482	MMGYHCRMHGLRLSCGSGSGSamber	3	0.00013
ORF 1483	MLFYAMWRLNMCGSGSGSamber	3	0.00013
ORF 1484	MLMYQMWRLMMCGSGSGSamber	3	0.00013
ORF 1485	MMYAWLSRMIPVSLLLCGSGSGSamber	3	0.00013
ORF 1486	MMQWRMYFIQVCGSGSGSamber	3	0.00013
ORF 1487	MLMYKMYRLLMCGSGSGSamber	3	0.00013
ORF 1488	MVYYRMWRLYMCGSGSGSamber	3	0.00013
ORF 1489	MMQWQMYSLNICGSGSGSamber	3	0.00013
ORF 1490	MMTATLPGMILKALYLCGSGSGSamber	3	0.00013
ORF 1491	MQFYKMWVWVWVLGRamber	3	0.00013
ORF 1492	MMMYRMMWHLRVCGSGSGSamber	3	0.00013
ORF 1493	MMYYQMWSLQICGSGSGSamber	3	0.00013
ORF 1494	MLIWKMFFLKMCGSGSGSamber	3	0.00013
ORF 1495	MIQWKMMGLKMCGSGSGSamber	3	0.00013
ORF 1496	MMQWMMNFLNICGSGSGSamber	3	0.00013
ORF 1497	MMQYKMWGIHICGSGSGSamber	3	0.00013
ORF 1498	MMYWNMYRLNVCGSGSGSamber	3	0.00013
ORF 1499	MIYYQMYSLHMCGSGSGSamber	3	0.00013
ORF 1500	MMTFLAFKMQIWAIRVCGSGSGSamber	3	0.00013
ORF 1501	MIPNKGMMMYGMCGSGSGSamber	3	0.00013
ORF 1502	MMRYQMWSLRICGSGSGSamber	3	0.00013
ORF 1503	MMMWKMYRLLICGSGSGSamber	3	0.00013
ORF 1504	MMYYRMWVWVWVLGRamber	3	0.00013
ORF 1505	MQILSSWYMTYRHIMLCGSGSGSamber	3	0.00013
ORF 1506	MMMYMMWALKICGSGSGSamber	3	0.00013
ORF 1507	MKVRAGWLMSYQYIMSCGSGSGSamber	3	0.00013
ORF 1508	MMYWKMWRLKVCGSGSGSamber	3	0.00013
ORF 1509	MLYYNMWMLFMCGSGSGSamber	3	0.00013
ORF 1510	MMYWKMYRLNICGSGSGSamber	3	0.00013
ORF 1511	MMTWRMYMLLVCGSGSGSamber	3	0.00013
ORF 1512	MFFNKSWNMAYRFVMLCGSGSGSamber	3	0.00013
ORF 1513	MMQWKMHVLMICGSGSGSamber	3	0.00013
ORF 1514	MRMRRHQMVVMGWYHCGSGSGSamber	3	0.00013
ORF 1515	MLMYKMMYWVKMCGSGSGSamber	3	0.00013
ORF 1516	MMMYRMYVLKICGSGSGSamber	3	0.00013
ORF 1517	MMFYLGRRMDVYMLNVCGSGSGSamber	3	0.00013
ORF 1518	MMYWRMYRLNMCGSGSGSamber	3	0.00013
ORF 1519	MIYHLGPKMAIISLFMCGSGSGSamber	3	0.00013
ORF 1520	MMTWRMYMLQICGSGSGSamber	3	0.00013
ORF 1521	MMQYKMMGLNICGSGSGSamber	3	0.00013
ORF 1522	MLFYQMWAIWMCGSGSGSamber	3	0.00013
ORF 1523	MIYYQMWKLMMCGSGSGSamber	3	0.00013
ORF 1524	MAFWMSARMTIFRLMMCGSGSGSamber	3	0.00013
ORF 1525	MNTMFWMKLNLKCGSGSGSamber	3	0.00013
ORF 1526	MMYHILIRMKLATLWVCGSGSGSamber	3	0.00013
ORF 1527	MMYWAMYRLKMCGSGSGSamber	3	0.00013
ORF 1528	MMMWKMMRLRVCGSGSGSamber	3	0.00013
ORF 1529	MQWTCRMYNLLHCGSGSGSamber	3	0.00013
ORF 1530	MTGWWMVPMKICGSGSGSamber	3	0.00013
ORF 1531	MIRWRMYALKMCGSGSGSamber	3	0.00013
ORF 1532	MMTWHMYRLMICGSGSGSamber	3	0.00013
ORF 1533	MLFYKMYFLNMCGSGSGSamber	3	0.00013
ORF 1534	MMTWKMFSLKVCGSGSGSamber	3	0.00013
ORF 1535	MMCKLWTKMMHKLLHFCGSGSGSamber	3	0.00013
ORF 1536	MMMVILWKMQYHELMICGSGSGSamber	3	0.00013
ORF 1537	MMQWKMMGVRICGSGSGSamber	3	0.00013
ORF 1538	MMMWRMYSLHICGSGSGSamber	3	0.00013
ORF 1539	MMTWKMYRLQICGSGSGSamber	3	0.00013
ORF 1540	MMQWKMRGLFICGSGSGSamber	3	0.00013
ORF 1541	MIYWRMERLLMCGSGSGSamber	3	0.00013
ORF 1542	MIYYKMYRLLMCGSGSGSamber	3	0.00013
ORF 1543	MMTWKMYAVKVCGSGSGSamber	3	0.00013
ORF 1544	MADSWIKRMYFLIHRSCGSGSGSamber	3	0.00013
ORF 1545	MMAYRMWRLLVCGSGSGSamber	3	0.00013
ORF 1546	MMGICLHMEKGMYWMCGSGSGSamber	3	0.00013
ORF 1547	MQYYRMWRLLMCGSGSGSamber	3	0.00013
ORF 1548	MMSWLCRMRRLLKTMCGSGSGSamber	3	0.00013
ORF 1549	MLFYQFNMMQMFTLWMCGSGSGSamber	3	0.00013
ORF 1550	MMYWQMLRLRICGSGSGSamber	3	0.00013
ORF 1551	MQYYKMWALHMCGSGSGSamber	3	0.00013
ORF 1552	MLMYRMMWWLRMCGSGSGSamber	3	0.00013
ORF 1553	MMMWQMMFLLICGSGSGSamber	3	0.00013
ORF 1554	MMTHISFSMTLLTLRVCGSGSGSamber	3	0.00013
ORF 1555	MLYWKMYRILMCGSGSGSamber	3	0.00013
ORF 1556	MMMWKMYFLCVCGSGSGSamber	3	0.00013
ORF 1557	MTYYKMMWMLNMCGSGSGSamber	3	0.00013
ORF 1558	MMRWQMYRLQVCGSGSGSamber	3	0.00013
ORF 1559	MLFYLMYRLHMCGSGSGSamber	3	0.00013
ORF 1560	MFMMYWMKLNIKCGSGSGSamber	3	0.00013
ORF 1561	MNMAFGPMVRVDRRCGSGSGSamber	3	0.00013
ORF 1562	MMVWQMYFLHICGSGSGSamber	3	0.00013
ORF 1563	MMQWRMYILAVCGSGSGSamber	3	0.00013
ORF 1564	MQYWKMYRLRMCGSGSGSamber	3	0.00013
ORF 1565	MMGPCRLYMETTISQMCGSGSGSamber	3	0.00013
ORF 1566	MMVYKELMLTIRFHRCGSGSGSamber	3	0.00013
ORF 1567	MQYHLGSQMVLFKLFMCGSGSGSamber	3	0.00013
ORF 1568	MMQWRMFRLRVCGSGSGSamber	3	0.00013
ORF 1569	MLTGWLLMMYCLHHNSCGSGSGSamber	3	0.00013
ORF 1570	MLRMGTLDMCIPMYHRCGSGSGSamber	3	0.00013
ORF 1571	MMTWKMMYFLNICGSGSGSamber	3	0.00013
ORF 1572	MLYFLMWRLYMCGSGSGSamber	3	0.00013
ORF 1573	MIYWKMFMLMMCGSGSGSamber	3	0.00013
ORF 1574	MLFFQMYRLNMCGSGSGSamber	3	0.00013
ORF 1575	MMTWKMYILNICGSGSGSamber	3	0.00013
ORF 1576	MMQWRMYFTMICGSGSGSamber	3	0.00013
ORF 1577	MQFYKMWALNMCGSGSGSamber	3	0.00013
ORF 1578	MLQWKMYRLHMCGSGSGSamber	3	0.00013
ORF 1579	MMRFVGINMTLYTLSVCGSGSGSamber	3	0.00013
ORF 1580	MQQYKMFFLNMCGSGSGSamber	3	0.00013
ORF 1581	MQNCWLMRMYVLINRPCGSGSGSamber	3	0.00013
ORF 1582	MMISNPMGMRIYYLHICGSGSGSamber	3	0.00013
ORF 1583	MQYWQMYRIKMCGSGSGSamber	3	0.00013
ORF 1584	MLDWPFAIMKILNYQYCGSGSGSamber	3	0.00013
ORF 1585	MLMWRMYILKMCGSGSGSamber	3	0.00013
ORF 1586	MMQYKMYVLRVCGSGSGSamber	3	0.00013
ORF 1587	MMYYAMWRLKICGSGSGSamber	3	0.00013
ORF 1588	MMMWKMMFLAICGSGSGSamber	3	0.00013
ORF 1589	MLYYLMYRLRMCGSGSGSamber	3	0.00013
ORF 1590	MLYYLMYRLCMCGSGSGSamber	3	0.00013
ORF 1591	MMTYKMMWMIKICGSGSGSamber	3	0.00013
ORF 1592	MEYCTMWTMLMRELLNCGSGSGSamber	3	0.00013
ORF 1593	MSYYRMWRLYMCGSGSGSamber	3	0.00013
ORF 1594	MMMWKMMTLRICGSGSGSamber	3	0.00013
ORF 1595	MMQYMDKMIVRMLFICGSGSGSamber	3	0.00013
ORF 1596	MIYYRMWRLYMCGAGSGSamber	3	0.00013
ORF 1597	MMMWKMHTLKICGSGSGSamber	3	0.00013
ORF 1598	MMSWKMYVLLICGSGSGSamber	3	0.00013
ORF 1599	MLWSIKMLWKLKMCGSGSGSamber	3	0.00013
ORF 1600	MLLYQMYRLFMCGSGSGSamber	3	0.00013
ORF 1601	MLFYRMWRIRMCGSGSGSamber	3	0.00013
ORF 1602	MAYYMMYRLKMCGSGSGSamber	3	0.00013
ORF 1603	MTIRKNWLMYYRHVMKCGSGSGSamber	3	0.00013
ORF 1604	MIMYRMWRLRMCGSGSGSamber	3	0.00013
ORF 1605	MLRWQMYALWMCGSGSGSamber	3	0.00013
ORF 1606	MMFWRMFMLRVCGSGSGSamber	3	0.00013
ORF 1607	MLTYKMWFLRMCGSGSGSamber	3	0.00013
ORF 1608	MQQWKMYFVRMCGSGSGSamber	3	0.00013
ORF 1609	MSYLTWWMGKNWGYCGSGSGSamber	3	0.00013
ORF 1610	MMWMPNRMWTGLNICGSGSGSamber	3	0.00013
ORF 1611	MMTYQMYFLKVCGSGSGSamber	3	0.00013
ORF 1612	MMQWKMMAIHICGSGSGSamber	3	0.00013
ORF 1613	MIIKSMWRMLYRFIMTCGSGSGSamber	3	0.00013
ORF 1614	MMMYMMMYALRVCGSGSGSamber	3	0.00013
ORF 1615	MMHYHMWRLHICGSGSGSamber	3	0.00013
ORF 1616	MDSTHWLTMMYCLLHRCGSGSGSamber	3	0.00013
ORF 1617	MLYWKMYMLFMCGSGSGSamber	3	0.00013
ORF 1618	MLQWQMYILMMCGSGSGSamber	3	0.00013
ORF 1619	MKVLKGLMMNLMHYGMCGSGSGSamber	3	0.00013
ORF 1620	MMTWRMYRLKICGSGSGSamber	3	0.00013
ORF 1621	MDWLCMMKQLLCGSGSGSamber	3	0.00013
ORF 1622	MMGLCLNSMRGKYLMECGSGSGSamber	3	0.00013
ORF 1623	MLFWKMYMLMMCGSGSGSamber	3	0.00013
ORF 1624	MMRWKMYSLLICGSGSGSamber	3	0.00013
ORF 1625	MGAIWPNMNRMIYAMCGSGSGSamber	3	0.00013
ORF 1626	MLVYKPNWMKRYYLWMCGSGSGSamber	3	0.00013
ORF 1627	MMGRCIYMRYSYALMCGSGSGSamber	3	0.00013
ORF 1628	MLFYMMFRLKMCGSGSGSamber	3	0.00013
ORF 1629	MMIYQMWRLRICGSGSGSamber	3	0.00013
ORF 1630	MLFYRMYRLNMCGSGSGSamber	3	0.00013
ORF 1631	MMWAIPMKMAFKMCGSGSGSamber	3	0.00013
ORF 1632	MLYHMMWRLFMCGSGSGSamber	3	0.00013
ORF 1633	MLHYMMWRLYMCGSGSGSamber	3	0.00013
ORF 1634	MLFWKMYALFMCGSGSGSamber	3	0.00013
ORF 1635	MQYYLGTLMFVFSLNMCGSGSGSamber	3	0.00013
ORF 1636	MMQWKMFSLMVCGSGSGSamber	3	0.00013
ORF 1637	MITYKMFFLWMCGSGSGSamber	3	0.00013
ORF 1638	MKHHPQHMSIMYYAMCGSGSGSamber	3	0.00013
ORF 1639	MMTYKMYFLLVCGSGSGSamber	3	0.00013
ORF 1640	MLNWICRMYELLHNCGSGSGSamber	3	0.00013
ORF 1641	MMYWRMYSLMICGSGSGSamber	3	0.00013
ORF 1642	MLYWKMFRIQMCGSGSGSamber	3	0.00013
ORF 1643	MMTWKMMYSLHICGSGSGSamber	3	0.00013
ORF 1644	MVTLPFMCYRKMGCGSGSGSamber	3	0.00013
ORF 1645	MMAWKMYRLRICGSGSGSamber	3	0.00013
ORF 1646	MLHYMMYRLWMCGSGSGSamber	3	0.00013
ORF 1647	MAFWRMYRLHMCGSGSGSamber	3	0.00013
ORF 1648	MMMWRMFFLHVCGSGSGSamber	3	0.00013
ORF 1649	MMRYIDVGMNLRILMICGSGSGSamber	3	0.00013
ORF 1650	MLFYKMYMLRMCGSGSGSamber	3	0.00013
ORF 1651	MMRFTLPMMIYVSLLICGSGSGSamber	3	0.00013
ORF 1652	MFGYWMIPMMLCGSGSGSamber	3	0.00013
ORF 1653	MMGPCLRIMLTHNIMKCGSGSGSamber	3	0.00013
ORF 1654	MMTSLVFMLAYASQICGSGSGSamber	3	0.00013
ORF 1655	MLSYMMWRLHMCGSGSGSamber	3	0.00013
ORF 1656	MMYFILAGMKLSSLLICGSGSGSamber	3	0.00013
ORF 1657	MMGPCAYPMNVYSMKLCGSGSGSamber	3	0.00013
ORF 1658	MLHWQMFRLFMCGSGSGSamber	3	0.00013
ORF 1659	MQYYRMYRLLMCGSGSGSamber	3	0.00013
ORF 1660	MMTWKMFYLKICGSGSGSamber	3	0.00013
ORF 1661	MLYWQMFRIYMCGSGSGSamber	3	0.00013
ORF 1662	MIYWamberMYRLRMCGSGSGSamber	3	0.00013
ORF 1663	MLYYLGVYMVAYSLRMCGSGSGSamber	3	0.00013
ORF 1664	MLYYKMWALHMCGSGSGSamber	3	0.00013
ORF 1665	MMKYKMWALHICGSGSGSamber	3	0.00013
ORF 1666	MMYYKMWMLRVCGSGSGSamber	3	0.00013
ORF 1667	MQYYQMYMLKMCGSGSGSamber	3	0.00013
ORF 1668	MAYYQMWRLYMCGSGSGSamber	3	0.00013
ORF 1669	MLYHFGHKMTLWSLKMCGSGSGSamber	3	0.00013
ORF 1670	MQYYRMFRLNMCGSGSGSamber	3	0.00013
ORF 1671	MISYRMWRLLMCGSGSGSamber	3	0.00013
ORF 1672	MLHYRMWRIHMCGSGSGSamber	3	0.00013
ORF 1673	MAWSHPIMQPYDGMFCGSGSGSamber	3	0.00013
ORF 1674	MMMLIVWGMMPKSLKICGSGSGSamber	3	0.00013
ORF 1675	MMYFRMWRLamberICGSGSGSamber	3	0.00013
ORF 1676	MIYYLMWGLKMCGSGSGSamber	3	0.00013
ORF 1677	MMYSFGPGMQLLamberLKICGSGSGSamber	3	0.00013
ORF 1678	MMRTLLSKMQVHILNVCGSGSGSamber	3	0.00013
ORF 1679	MTYYMMWRLMMCGSGSGSamber	3	0.00013
ORF 1680	MLMYHMWRLWMCGSGSGSamber	3	0.00013
ORF 1681	MIFYQMWYLRMCGSGSGSamber	3	0.00013
ORF 1682	MLRYQMWRLKMCGSGSGSamber	3	0.00013
ORF 1683	MMRYKMWVWVWVLGRamber	3	0.00013
ORF 1684	MLMWRMYRLLMCGSGSGSamber	3	0.00013
ORF 1685	MMSYKMWRLLICGSGSGSamber	3	0.00013
ORF 1686	MVYWRMFRLFMCGSGSGSamber	3	0.00013
ORF 1687	MMGWCNTNMAGKFLMPCGSGSGSamber	3	0.00013
ORF 1688	MMRWQMWSLRICGSGSGSamber	3	0.00013
ORF 1689	MSYICRMPHWMCCGSGSGSamber	3	0.00013
ORF 1690	MLYWKMWRIKMCGSGSGSamber	3	0.00013
ORF 1691	MIYWKMFRLKMCGSGSGSamber	3	0.00013
ORF 1692	MMHYLGLHMTIYSLYVCGSGSGSamber	3	0.00013
ORF 1693	MLSYQMYRLMMCGSGSGSamber	3	0.00013
ORF 1694	MLLYRMWRLMMCGSGSGSamber	3	0.00013
ORF 1695	MRLRPDWLMSHRYVMRCGSGSGSamber	3	0.00013
ORF 1696	MMGFSCVLMLGHYRMSCGSGSGSamber	3	0.00013
ORF 1697	MQYFRMWMLHMCGSGSGSamber	3	0.00013
ORF 1698	MAYYMMWRLNMCGSGSGSamber	3	0.00013
ORF 1699	MMTWKMYLLKICGSGSGSamber	3	0.00013
ORF 1700	MMFWHMYRLKICGSGSGSamber	3	0.00013
ORF 1701	MQYYAMWRLRMCGSGSGSamber	3	0.00013
ORF 1702	MNKMYWMKWNLRCGSGSGSamber	3	0.00013
ORF 1703	MIYFMMWMLMMCGSGSGSamber	3	0.00013
ORF 1704	MMVWKMYFVQICGSGSGSamber	3	0.00013
ORF 1705	MIYYHMYRLLMCGSGSGSamber	3	0.00013
ORF 1706	MEWICMMKKLLCGSGSGSamber	3	0.00013
ORF 1707	MLFGLLTRMQVVRLQMCGSGSGSamber	3	0.00013
ORF 1708	MLYWKMMRLWMCGSGSGSamber	3	0.00013
ORF 1709	MMQWKMYSLMICGSGSGSamber	3	0.00013
ORF 1710	MKIPKMIWYFMCGSGSGSamber	3	0.00013
ORF 1711	MMSWKMYRLKICGSGSGSamber	3	0.00013
ORF 1712	MMYEILWYMamberLKRLQICGSGSGSamber	3	0.00013
ORF 1713	MLLYQMYRLWMCGSGSGSamber	3	0.00013
ORF 1714	MCGYWMIPMKTCGSGSGSamber	3	0.00013
ORF 1715	MMMWKMYVLLVCGSGSGSamber	3	0.00013
ORF 1716	MLMYKMYFLFMCGSGSGSamber	3	0.00013
ORF 1717	MMRWKMYRLRVCGSGSGSamber	3	0.00013
ORF 1718	MMGYCDLFMGAASLMQCGSGSGSamber	3	0.00013
ORF 1719	MMYQLLAHMHLARLMICGSGSGSamber	3	0.00013
ORF 1720	MMLYKMWGIQICGSGSGSamber	3	0.00013
ORF 1721	MLYFRMFRLHMCGSGSGSamber	3	0.00013
ORF 1722	MAYYWMWRLKMCGSGSGSamber	3	0.00013
ORF 1723	MMLYKMYFLKICGSGSGSamber	3	0.00013
ORF 1724	MTYYKMWMLHMCGSGSGSamber	3	0.00013
ORF 1725	MMFYLAVKMKVamberILNVCGSGSGSamber	3	0.00013
ORF 1726	MMSYKMWILKVCGSGSGSamber	3	0.00013
ORF 1727	MRIKTIWLMQYRFLMMCGSGSGSamber	3	0.00013
ORF 1728	MLIQHFWMMTWMLWMCGSGSGSamber	3	0.00013
ORF 1729	MVQWQMYGLMMCGSGSGSamber	3	0.00013
ORF 1730	MMMYKMFFLNICGSGSGSamber	3	0.00013
ORF 1731	MLFYRMMYALFMCGSGSGSamber	3	0.00013
ORF 1732	MLQWKMYHLYMCGSGSGSamber	3	0.00013
ORF 1733	MIYFMMWRLAMCGSGSGSamber	3	0.00013
ORF 1734	MMQWRMHFLQLCGSGSGSamber	3	0.00013
ORF 1735	MCTTWISMMYMLIHKHCGSGSGSamber	3	0.00013
ORF 1736	MIWNLRFMRVASLWMCGSGSGSamber	3	0.00013
ORF 1737	MMMWKMYTLRVCGSGSGSamber	3	0.00013
ORF 1738	MMTYIAPGMIYHMLNVCGSGSGSamber	3	0.00013
ORF 1739	MITWKMYFLHMCGSGSGSamber	3	0.00013
ORF 1740	MQYFRMYRLHMCGSGSGSamber	3	0.00013
ORF 1741	MLRYKMWGIWMCGSGSGSamber	3	0.00013
ORF 1742	MMTYGMMYALQICGSGSGSamber	3	0.00013
ORF 1743	MNTMFWMKYNYKCGSGSGSamber	3	0.00013
ORF 1744	MMQWQMNFLMICGSGSGSamber	3	0.00013
ORF 1745	MMYWKMIRLRICGSGSGSamber	3	0.00013
ORF 1746	MLMYHMWRLHMCGSGSGSamber	3	0.00013
ORF 1747	MLYYHMYRLHMCGSGSGSamber	3	0.00013
ORF 1748	MLSWICAMYRLLHGCGSGSGSamber	3	0.00013
ORF 1749	MMYLIGQRMTLYTLNVCGSGSGSamber	3	0.00013
ORF 1750	MMGYCTIWMHASFTMICGSGSGSamber	3	0.00013
ORF 1751	MIFWMMYRLRMCGSGSGSamber	3	0.00013
ORF 1752	MMTWKMYGILICGSGSGSamber	3	0.00013
ORF 1753	MLYFAMWRLYMCGSGSGSamber	3	0.00013
ORF 1754	MMQWQMNFLLVCGSGSGSamber	3	0.00013
ORF 1755	MAREARYMGYDWNWICGSGSGSamber	3	0.00013
ORF 1756	MMMWKMYSLLVCGSGSGSamber	3	0.00013
ORF 1757	MMIYGMWALKICGSGSGSamber	3	0.00013
ORF 1758	MLSYKMWFLHMCGSGSGSamber	3	0.00013
ORF 1759	MCYYQMYRLLMCGSGSGSamber	3	0.00013
ORF 1760	MWRTWLTRMFALLHNTCGSGSGSamber	3	0.00013
ORF 1761	MMTWRMYFVKICGSGSGSamber	3	0.00013
ORF 1762	MMTWKMHMLMICGSGSGSamber	3	0.00013
ORF 1763	MMHYRMWRLRICGSGSGSamber	3	0.00013
ORF 1764	MNLMYWMMFSLKCGSGSGSamber	3	0.00013
ORF 1765	MLTNYFLIMIAWHSKMCGSGSGSamber	3	0.00013
ORF 1766	MMRHIGPYMMIFELFVCGSGSGSamber	3	0.00013
ORF 1767	MMYWHMYRLQVCGSGSGSamber	3	0.00013
ORF 1768	MLMYRMWRLFMCGSGSGSamber	3	0.00013
ORF 1769	MLYWamberMYRIMMCGSGSGSamber	3	0.00013
ORF 1770	MLMWKMYRLFMCGSGSGSamber	3	0.00013
ORF 1771	MMQWRMYGVKVCGSGSGSamber	3	0.00013
ORF 1772	MMYWKMHRLKVCGSGSGSamber	3	0.00013
ORF 1773	MMWYAMYTLNICGSGSGSamber	3	0.00013
ORF 1774	MMRWKMYFLKVCGSGSGSamber	3	0.00013
ORF 1775	MMTFQMYFLKICGSGSGSamber	3	0.00013
ORF 1776	MMQWKMHLLHICGSGSGSamber	3	0.00013
ORF 1777	MMMWRMNFLKLCGSGSGSamber	3	0.00013
ORF 1778	MVQWKMLGLYMCGSGSGSamber	3	0.00013
ORF 1779	MMGTCEQPMRMYFYTMCGSGSGSamber	3	0.00013
ORF 1780	MMMYKMFFLQICGSGSGSamber	3	0.00013
ORF 1781	MMTWKMHFLQICGSGSGSamber	3	0.00013
ORF 1782	MMQWKMLGLWVCGSGSGSamber	3	0.00013
ORF 1783	MLYFMMFRLKMCGSGSGSamber	3	0.00013
ORF 1784	MMGPCKYSMTAKYYMICGSGSGSamber	3	0.00013
ORF 1785	MMGTCTHFMNSKCLMLCGSGSGSamber	3	0.00013
ORF 1786	MMMFKMYILKICGSGSGSamber	3	0.00013
ORF 1787	MMGPCVRHMYGASRMNCGSGSGSamber	3	0.00013
ORF 1788	MRKFFRKTMPSMKTVFCGSGSGSamber	3	0.00013
ORF 1789	MLSWQMYRLRMCGSGSGSamber	3	0.00013
ORF 1790	MMYWKMYTLLVCGSGSGSamber	3	0.00013
ORF 1791	MMYYWMWRLFMCGSGSGSamber	3	0.00013
ORF 1792	MMQWRMYSVKVCGSGSGSamber	3	0.00013
ORF 1793	MMGKMCCMGWGQYQMCGSGSGSamber	3	0.00013
ORF 1794	MIYYMMWGLYMCGSGSGSamber	3	0.00013
ORF 1795	MMTWKMMILRICGSGSGSamber	3	0.00013
ORF 1796	MMTWKMYSLMVCGSGSGSamber	3	0.00013
ORF 1797	MMMWKMYVLFVCGSGSGSamber	3	0.00013
ORF 1798	MNSQLLFRMAALWNIKCGSGSGSamber	3	0.00013
ORF 1799	MQFYWMWMLKMCGSGSGSamber	3	0.00013
ORF 1800	MMGPCKWQMTKYRYTMCGSGSGSamber	3	0.00013
ORF 1801	MMTWQMYRLMICGSGSGSamber	3	0.00013
ORF 1802	MGTWICMMRALLNGCGSGSGSamber	3	0.00013
ORF 1803	MNGCDPWLMMMFRLLHCGSGSGSamber	3	0.00013
ORF 1804	MMMFRMWRLRVCGSGSGSamber	3	0.00013
ORF 1805	MLVLKSWFMGHRHVMTCGSGSGSamber	3	0.00013
ORF 1806	MLMWKMMFLRMCGSGSGSamber	3	0.00013
ORF 1807	MMRYQMYSLKICGSGSGSamber	3	0.00013
ORF 1808	MLYWQMFRLLMCGSGSGSamber	3	0.00013
ORF 1809	MSYCPMWKMLMWNLIHCGSGSGSamber	3	0.00013
ORF 1810	MLYYMMYRLDMCGSGSGSamber	3	0.00013
ORF 1811	MLYYQMYRLMMCGSGSGSamber	3	0.00013
ORF 1812	MMYFQMWRIKICGSGSGSamber	3	0.00013
ORF 1813	MMYYRMWSLKICGSGSGSamber	3	0.00013
ORF 1814	MMSAILWKMYVVTLHVCGSGSGSamber	3	0.00013
ORF 1815	MMQWKMLILRICGSGSGSamber	3	0.00013
ORF 1816	MLYFRMYRLRMCGSGSGSamber	3	0.00013
ORF 1817	MMTWKMHFLNVCGSGSGSamber	3	0.00013
ORF 1818	MMLYKMFGLKICGSGSGSamber	3	0.00013
ORF 1819	MMQWKMFFVQLCGSGSGSamber	3	0.00013
ORF 1820	MLFYKMWALQMCGSGSGSamber	3	0.00013
ORF 1821	MQFYKMWSLYMCGSGSGSamber	3	0.00013
ORF 1822	MLFYRMYMLNMCGSGSGSamber	3	0.00013
ORF 1823	MIYHKMWRLFMCGSGSGSamber	3	0.00013
ORF 1824	MMTFKMMWAVNVCGSGSGSamber	3	0.00013
ORF 1825	MLYYRMFRLLMCGSGSGSamber	3	0.00013
ORF 1826	MQYYHMWRLRMCGSGSGSamber	3	0.00013
ORF 1827	MMISMTWMTLWTLHICGSGSGSamber	3	0.00013
ORF 1828	MLYYRMWRLSMCGSGSGSamber	3	0.00013
ORF 1829	MMSYKMMWTLKICGSGSGSamber	3	0.00013
ORF 1830	MVTWRMHFLWMCGSGSGSamber	3	0.00013
ORF 1831	MMRWQMYSLKVCGSGSGSamber	3	0.00013
ORF 1832	MLYYKMWKLMMCGSGSGSamber	3	0.00013
ORF 1833	MMSWKMHFLHICGSGSGSamber	3	0.00013
ORF 1834	MMTWRMYRLQICGSGSGSamber	3	0.00013
ORF 1835	MMGYCALYMHSTALMNCGSGSGSamber	3	0.00013
ORF 1836	MRMCYDKLMRFLHIWRCGSGSGSamber	3	0.00013
ORF 1837	MSWICMMRRLLCGSGSGSamber	3	0.00013
ORF 1838	MMQWKMYILDVCGSGSGSamber	3	0.00013
ORF 1839	MVMYWMWVWVWVLGRamber	3	0.00013
ORF 1840	MMMWKMLFLLICGSGSGSamber	3	0.00013
ORF 1841	MMMWKMYSLKICGSGSGSamber	3	0.00013
ORF 1842	MLTWKMFFLHMCGSGSGSamber	3	0.00013
ORF 1843	MLQWRMYSLFMCGSGSGSamber	3	0.00013
ORF 1844	MLSHILPGMLYVSVKMCGSGSGSamber	3	0.00013
ORF 1845	MLTYKMYFLWMCGSGSGSamber	3	0.00013
ORF 1846	MKWLCRMYELLHCGSGSGSamber	3	0.00013
ORF 1847	MNNSWLCMMWQLLHCGSGSGSamber	3	0.00013
ORF 1848	MMYWKMLRLHVCGSGSGSamber	3	0.00013
ORF 1849	MQLLTRWLMAYRHVMNCGSGSGSamber	3	0.00013
ORF 1850	MMMYLSSKMVVWRLNICGSGSGSamber	3	0.00013
ORF 1851	MMRWKMYILQICGSGSGSamber	3	0.00013
ORF 1852	MMQWMMMFLNVCGSGSGSamber	3	0.00013
ORF 1853	MIYYAMYRLMMCGSGSGSamber	3	0.00013
ORF 1854	MRVMPSWMMSYQYIMSCGSGSGSamber	3	0.00013
ORF 1855	MTIKKHWYMTHMWLMKCGSGSGSamber	3	0.00013
ORF 1856	MIYWHMFRLQMCGSGSGSamber	3	0.00013
ORF 1857	MLYWEMYRLLMCGSGSGSamber	3	0.00013
ORF 1858	MMWWYKMNFLNICGSGSGSamber	3	0.00013
ORF 1859	MIYFQMYMLKMCGSGSGSamber	3	0.00013
ORF 1860	MLTWamberMYRLWMCGSGSGSamber	3	0.00013
ORF 1861	MAYYamberMYRLRMCGSGSGSamber	3	0.00013
ORF 1862	MTWLCMMKTLLCGSGSGSamber	3	0.00013
ORF 1863	MLYWKMHRLHMCGSGSGSamber	3	0.00013
ORF 1864	MQQWKMLFLRMCGSGSGSamber	3	0.00013
ORF 1865	MMEPWCKTMMKLLHWKCGSGSGSamber	3	0.00013
ORF 1866	MMRHITYGMLLLQLLVCGSGSGSamber	3	0.00013
ORF 1867	MMMWKMMFLKLCGSGSGSamber	3	0.00013
ORF 1868	MMQWQMRFLKICGSGSGSamber	3	0.00013
ORF 1869	MMFSARMRWHLNMCGSGSGSamber	3	0.00013
ORF 1870	MMHWKMYRLNVCGSGSGSamber	3	0.00013
ORF 1871	MMQWKMNWLMVCGSGSGSamber	3	0.00013
ORF 1872	MTWSVGMIYYLKMCGSGSGSamber	3	0.00013
ORF 1873	MMQWRMYFLQVCGSGSGSamber	3	0.00013
ORF 1874	MMRYRMWRLMICGSGSGSamber	3	0.00013
ORF 1875	MMRWRMYMLKICGSGSGSamber	3	0.00013
ORF 1876	MIHYRMYRLHMCGSGSGSamber	3	0.00013
ORF 1877	MMKKTRCSMGRMIVGLGLGLRamber	3	0.00013
ORF 1878	MMGPCHVYMPTDFRMVCGSGSGSamber	3	0.00013
ORF 1879	MMMWKMFTLRVCGSGSGSamber	3	0.00013
ORF 1880	MMEPWCYRMMFQLYHRCGSGSGSamber	3	0.00013
ORF 1881	MMQWQMYVLRICGSGSGSamber	3	0.00013
ORF 1882	MTYYRMWRLKMCGSGSGSamber	3	0.00013
ORF 1883	MLWNPDSRMKLCLLQVCGSGSGSamber	3	0.00013
ORF 1884	MMQWKMYVLRICGSGSGSamber	3	0.00013
ORF 1885	MMTFRMMWMLMICGSGSGSamber	3	0.00013
ORF 1886	MMYWRMYMLHVCGSGSGSamber	3	0.00013
ORF 1887	MMTYMLVKMRLVRLMICGSGSGSamber	3	0.00013
ORF 1888	MMYYKMWRLLICGSGSGSamber	3	0.00013
ORF 1889	MMTYamberMYRLKICGSGSGSamber	3	0.00013
ORF 1890	MMMWQMYFLAICGSGSGSamber	3	0.00013
ORF 1891	MTWLCRMKELLKCGSGSGSamber	3	0.00013
ORF 1892	MLMYKMHFLRMCGSGSGSamber	3	0.00013
ORF 1893	MMSWKMMFLRVCGSGSGSamber	3	0.00013
ORF 1894	MMHYHMWRLQICGSGSGSamber	3	0.00013
ORF 1895	MTSDLLQRMGRLFGFHCGSGSGSamber	3	0.00013
ORF 1896	MILRAEWRMTHRYLMGCGSGSGSamber	3	0.00013
ORF 1897	MQYWQMYRIRMCGSGSGSamber	3	0.00013
ORF 1898	MWIIPMRLAGCGSGSGSamber	3	0.00013
ORF 1899	MQFYKMWALKMCGSGSGSamber	3	0.00013
ORF 1900	MMWHLKPRMIILKLRICGSGSGSamber	3	0.00013
ORF 1901	MIYYQMYRLAMCGSGSGSamber	3	0.00013
ORF 1902	MLSWKMYILFMCGSGSGSamber	3	0.00013
ORF 1903	MTSSWLISMYNLLHNICGSGSGSamber	3	0.00013
ORF 1904	MMQWKMHFLAICGSGSGSamber	3	0.00013
ORF 1905	MLMWRMFSLWMCGSGSGSamber	3	0.00013
ORF 1906	MMYWRMFRLNICGSGSGSamber	3	0.00013
ORF 1907	MIFYKMYRLMMCGSGSGSamber	3	0.00013
ORF 1908	MNTMYWMLLNLQCGSGSGSamber	3	0.00013
ORF 1909	MLSWQMYRLYMCGSGSGSamber	3	0.00013
ORF 1910	MLFYMMWGLNMCGSGSGSamber	3	0.00013
ORF 1911	MMTWRMYRLLVCGSGSGSamber	3	0.00013
ORF 1912	MYIMYWMKFNKTCGSGSGSamber	3	0.00013
ORF 1913	MGLLRKAGMPRMWYTMCGSGSGSamber	3	0.00013
ORF 1914	MMQWMMFILNICGSGSGSamber	3	0.00013
ORF 1915	MMVSQVHMWIGVLMLCGSGSGSamber	3	0.00013
ORF 1916	MLMFKMWFIHMCGSGSGSamber	3	0.00013
ORF 1917	MQVYLLPRMMVAKLLMCGSGSGSamber	3	0.00013
ORF 1918	MMTWKMYMLRICGSGSGSamber	3	0.00013
ORF 1919	MNTMYWMLLNLRCGSGSGSamber	3	0.00013
ORF 1920	MMIWRMNFLRVCGSGSGSamber	3	0.00013
ORF 1921	MNWTCRMWYLIHCGSGSGSamber	3	0.00013
ORF 1922	MSWLCRMYNLHHCGSGSGSamber	3	0.00013
ORF 1923	MDYWLIPMKMAACYCGSGSGSamber	3	0.00013
ORF 1924	MMYYLHSHMRVAALHVCGSGSGSamber	3	0.00013
ORF 1925	MCGYWMIPMKRCGSGSGSamber	3	0.00013
ORF 1926	MLYYGMYRLRMCGSGSGSamber	3	0.00013
ORF 1927	MLMWKMYRLNMCGSGSGSamber	3	0.00013
ORF 1928	MAIKPNWHMRYHYIMKCGSGSGSamber	3	0.00013
ORF 1929	MMQWKMNGLNICGSGSGSamber	3	0.00013
ORF 1930	MMQWKMFSVRICGSGSGSamber	3	0.00013
ORF 1931	MIYYMMFRLRMCGSGSGSamber	3	0.00013
ORF 1932	MMQWKMYILLICGSGSGSamber	3	0.00013
ORF 1933	MMMYKMYILRICGSGSGSamber	3	0.00013
ORF 1934	MMGTCRRPMPHSLYIMCGSGSGSamber	3	0.00013
ORF 1935	MQYYKMWRVMMCGSGSGSamber	3	0.00013
ORF 1936	MDTSDCWLMSMYLLLHCGSGSGSamber	3	0.00013
ORF 1937	MIRWQMFSLWMCGSGSGSamber	3	0.00013
ORF 1938	MMMWKMFLLNVCGSGSGSamber	3	0.00013
ORF 1939	MSCFMYWDMCMYRLLYCGSGSGSamber	3	0.00013
ORF 1940	MMGWFCMMRTLLCGSGSGSamber	3	0.00013
ORF 1941	MMYYNMWRLMICGSGSGSamber	3	0.00013
ORF 1942	MAYYMMYRLRMCGSGSGSamber	3	0.00013
ORF 1943	MIMYKMYFLRMCGSGSGSamber	3	0.00013
ORF 1944	MLYFQMWRINMCGSGSGSamber	3	0.00013
ORF 1945	MSGWWMVPMKTCGSGSGSamber	3	0.00013
ORF 1946	MMQYKMWFLLICGSGSGSamber	3	0.00013
ORF 1947	MQYFRMWRLHMCGSGSGSamber	3	0.00013
ORF 1948	MMGSCTYRMSYPHAMPCGSGSGSamber	3	0.00013
ORF 1949	MLYFQMYMLRMCGSGSGSamber	3	0.00013
ORF 1950	MIFYQMYSLKMCGSGSGSamber	3	0.00013
ORF 1951	MMMYKMFILKICGSGSGSamber	3	0.00013
ORF 1952	MLFYKMWRLEMCGSGSGSamber	3	0.00013
ORF 1953	MLFYamberMYRLHMCGSGSGSamber	3	0.00013
ORF 1954	MMYWKMIRLSVCGSGSGSamber	3	0.00013
ORF 1955	MMRWLAARMEVRTLLICGSGSGSamber	3	0.00013
ORF 1956	MNFWIWCMMMLFLKNKCGSGSGSamber	3	0.00013
ORF 1957	MKWLCMMFRLHHCGSGSGSamber	3	0.00013
ORF 1958	MMQWKMHALKICGSGSGSamber	3	0.00013
ORF 1959	MLRYKMWVWVWVLGRamber	3	0.00013
ORF 1960	METDWLHCMRVLLYTYCGSGSGSamber	3	0.00013
ORF 1961	MMTWLLPKMKLAVVHICGSGSGSamber	3	0.00013
ORF 1962	MMSYQMWRLKICGSGSGSamber	3	0.00013
ORF 1963	MLYHVGVQMTVMRLLMCGSGSGSamber	3	0.00013
ORF 1964	MLHWHMYRLWMCGSGSGSamber	3	0.00013
ORF 1965	MLYYHMYRLKMCGSGSGSamber	3	0.00013
ORF 1966	MMTWKMYILMVCGSGSGSamber	3	0.00013
ORF 1967	MMRWKMYFLRVCGSGSGSamber	3	0.00013
ORF 1968	MWGPYMYWMRFCGSGSGSamber	3	0.00013
ORF 1969	MMIPPSWIMHTYALNVCGSGSGSamber	3	0.00013
ORF 1970	MPNVTDYIMLLWRSYMCGSGSGSamber	3	0.00013
ORF 1971	MLYYNMWMLYMCGSGSGSamber	3	0.00013
ORF 1972	MMYWRMLRLQVCGSGSGSamber	3	0.00013
ORF 1973	MLMTILWTMTIYQLHMCGSGSGSamber	3	0.00013
ORF 1974	MMTWKMLFLLVCGSGSGSamber	3	0.00013
ORF 1975	MNYQMRIMSRYYARMCGSGSGSamber	3	0.00013
ORF 1976	MMSWKMYFLLVCGSGSGSamber	3	0.00013
ORF 1977	MMGLMTKMQVFALMICGSGSGSamber	3	0.00013
ORF 1978	MMRWKMFSLRICGSGSGSamber	3	0.00013
ORF 1979	MTFYRMWRLYMCGSGSGSamber	3	0.00013
ORF 1980	MQFYKMWRLLMCGSGSGSamber	3	0.00013
ORF 1981	MMKHLGIRMKLYTLFICGSGSGSamber	3	0.00013
ORF 1982	MMRYSLPKMQLVALQVCGSGSGSamber	3	0.00013
ORF 1983	MRSYWCWMMKFLMTCGSGSGSamber	3	0.00013
ORF 1984	MIYYWMWSLRMCGSGSGSamber	3	0.00013
ORF 1985	MISFQMYRLKMCGSGSGSamber	3	0.00013
ORF 1986	MQYYLGKFMTVHSLLMCGSGSGSamber	3	0.00013
ORF 1987	MTSKLLEKMAFIWGYSCGSGSGSamber	3	0.00013
ORF 1988	MLFYEMWRLYMCGSGSGSamber	3	0.00013
ORF 1989	MWIVPMRMAHRCMHCGSGSGSamber	3	0.00013
ORF 1990	MSHDWHTRMYNLLHRHCGSGSGSamber	3	0.00013
ORF 1991	MMQWKMLFLEVCGSGSGSamber	3	0.00013
ORF 1992	MQFYKMYFLHMCGSGSGSamber	3	0.00013
ORF 1993	MLYHQMWRLKMCGSGSGSamber	3	0.00013
ORF 1994	MLFWQMYMLWMCGSGSGSamber	3	0.00013
ORF 1995	MVYWRMWRLRMCGSGSGSamber	3	0.00013
ORF 1996	MLMWRMNFLKMCGSGSGSamber	3	0.00013
ORF 1997	MMTYKMLFLRICGSGSGSamber	3	0.00013
ORF 1998	MTWLCRMYNLIHCGSGSGSamber	3	0.00013
[truncated: 7,489 more rows]

## Sheet: BRD3-BD2_R4
Selection Round #4	Total Reads #31770
	Peptide sequence	Number of reads	Proportion of library reads
ORF 1	MMKAILPGMILKTLHICGSGSGSamber	373	0.01174
ORF 2	MLYWLGVKMTVYRLHMCGSGSGSamber	344	0.01083
ORF 3	MIYYRMWRLRMCGSGSGSamber	311	0.00979
ORF 4	MSWLCKMYNLIHCGSGSGSamber	280	0.00881
ORF 5	MLYYRMWRLRMCGSGSGSamber	264	0.00831
ORF 6	MLYYKMWRLHMCGSGSGSamber	256	0.00806
ORF 7	MLYWRMYRLHMCGSGSGSamber	247	0.00777
ORF 8	MNVMYWMKYNLSCGSGSGSamber	245	0.00771
ORF 9	MNIMYWMMFNKRCGSGSGSamber	237	0.00746
ORF 10	MMQWKMYGLKICGSGSGSamber	230	0.00724
ORF 11	MKMYCLWRMQFAWKLYCGSGSGSamber	213	0.0067
ORF 12	MIYYRMWRLFMCGSGSGSamber	198	0.00623
ORF 13	MNWDAWCTMMKALLHNCGSGSGSamber	192	0.00604
ORF 14	MIYYRMWRLWMCGSGSGSamber	192	0.00604
ORF 15	MIYYKMWRLKMCGSGSGSamber	182	0.00573
ORF 16	MLYWKMYRLKMCGSGSGSamber	175	0.00551
ORF 17	MLYYRMWRLNMCGSGSGSamber	170	0.00535
ORF 18	MMHYLAAKMMILRLCVCGSGSGSamber	170	0.00535
ORF 19	MMQWKMMGLKICGSGSGSamber	164	0.00516
ORF 20	MMRHILPGMRLKTLKICGSGSGSamber	161	0.00507
ORF 21	MSKIWSVMMYNLIHRKCGSGSGSamber	153	0.00482
ORF 22	MIYWQMYRLNMCGSGSGSamber	153	0.00482
ORF 23	MIYYKMWRLLMCGSGSGSamber	147	0.00463
ORF 24	MMYHLGAKMQIYYLYVCGSGSGSamber	146	0.0046
ORF 25	MLYYRMWRLKMCGSGSGSamber	138	0.00434
ORF 26	MLREQKWMIIRTLRMCGSGSGSamber	134	0.00422
ORF 27	MNVMYWMMFNKRCGSGSGSamber	134	0.00422
ORF 28	MTWLCRMYDLLHCGSGSGSamber	132	0.00415
ORF 29	MLYYQMWRLNMCGSGSGSamber	129	0.00406
ORF 30	MRCDGWLRMMFWLLHNCGSGSGSamber	119	0.00375
ORF 31	MLYYKMWRLQMCGSGSGSamber	115	0.00362
ORF 32	MLYYQMWRLWMCGSGSGSamber	114	0.00359
ORF 33	MNKRWLVRMFNLIHQLCGSGSGSamber	112	0.00353
ORF 34	MIYYQMWRLNMCGSGSGSamber	112	0.00353
ORF 35	MLYWQMYRLNMCGSGSGSamber	109	0.00343
ORF 36	MIYFRMWRLHMCGSGSGSamber	108	0.0034
ORF 37	MLYYKMWRLYMCGSGSGSamber	105	0.00331
ORF 38	MIYYRMWRLKMCGSGSGSamber	103	0.00324
ORF 39	MIYWQMYRLYMCGSGSGSamber	103	0.00324
ORF 40	MLYYKMYRLKMCGSGSGSamber	102	0.00321
ORF 41	MLYFQMWRLYMCGSGSGSamber	94	0.00296
ORF 42	MIYWKMYRLKMCGSGSGSamber	94	0.00296
ORF 43	MCEWCIDMKLLLWRCGSGSGSamber	90	0.00283
ORF 44	MLYYRMWMLKMCGSGSGSamber	88	0.00277
ORF 45	MKWICKMYHLLHCCGSGSGSamber	87	0.00274
ORF 46	MLYYQMYRLHMCGSGSGSamber	84	0.00264
ORF 47	MVILPRWRMTYRYLMTCGSGSGSamber	84	0.00264
ORF 48	MLYWRMFRLKMCGSGSGSamber	82	0.00258
ORF 49	MLFYRMWRLLMCGSGSGSamber	82	0.00258
ORF 50	MLYYKMWRILMCGSGSGSamber	81	0.00255
ORF 51	MIYWKMYRLLMCGSGSGSamber	81	0.00255
ORF 52	MRVNKAWLMSYRYLMHCGSGSGSamber	80	0.00252
ORF 53	MNGWWMIPMKMCGSGSGSamber	78	0.00246
ORF 54	MLYYRMWRLFMCGSGSGSamber	77	0.00242
ORF 55	MMRYVLTGMRYVSVHICGSGSGSamber	76	0.00239
ORF 56	MIYYHMWMLRMCGSGSGSamber	76	0.00239
ORF 57	MMQWKMHFLNICGSGSGSamber	76	0.00239
ORF 58	MEWKIAMMIARRNPMCGSGSGSamber	75	0.00236
ORF 59	MIYWQMYRLHMCGSGSGSamber	75	0.00236
ORF 60	MLYFQMWRLRMCGSGSGSamber	73	0.0023
ORF 61	MLYYRMWMLHMCGSGSGSamber	72	0.00227
ORF 62	MLFYMMWRLYMCGSGSGSamber	71	0.00223
ORF 63	MYNGAYRQMYKFVMNFCGSGSGSamber	68	0.00214
ORF 64	MNLMYWMRLNLKCGSGSGSamber	66	0.00208
ORF 65	MLYFKMWRLYMCGSGSGSamber	66	0.00208
ORF 66	MNVMYWMLYNLRCGSGSGSamber	65	0.00205
ORF 67	MLYYQMFRLHMCGSGSGSamber	65	0.00205
ORF 68	MLYWKMYRLLMCGSGSGSamber	65	0.00205
ORF 69	MMYWKMMRLKICGSGSGSamber	64	0.00201
ORF 70	MMYHLGAMMSVHSLKICGSGSGSamber	64	0.00201
ORF 71	MSWLCRMWHLIHCGSGSGSamber	63	0.00198
ORF 72	MMQWKMHFLKVCGSGSGSamber	63	0.00198
ORF 73	MMTAYAWMQIYRLRICGSGSGSamber	63	0.00198
ORF 74	MQDRKHWMGKSWGYCGSGSGSamber	62	0.00195
ORF 75	MLFYQMWRLNMCGSGSGSamber	61	0.00192
ORF 76	MLYYQMWMLYMCGSGSGSamber	61	0.00192
ORF 77	MMGPCRRAMTHSYIMWCGSGSGSamber	61	0.00192
ORF 78	MLYYQMFRLFMCGSGSGSamber	61	0.00192
ORF 79	MLYWQMYRLLMCGSGSGSamber	60	0.00189
ORF 80	MTNYKYWMGRKWGYCGSGSGSamber	60	0.00189
ORF 81	MSWLCKMYKLLHCGSGSGSamber	59	0.00186
ORF 82	MPMQWRMMFLFIGESCGSGSGSamber	59	0.00186
ORF 83	MLFWKMYRLLMCGSGSGSamber	58	0.00183
ORF 84	MASSLLRKMAHLWGLKCGSGSGSamber	58	0.00183
ORF 85	MISYQMYRLWMCGSGSGSamber	58	0.00183
ORF 86	MLFYVGVKMSLWTLNMCGSGSGSamber	56	0.00176
ORF 87	MLYYHMWRLYMCGSGSGSamber	56	0.00176
ORF 88	MMYGLLPGMKVVSLFMCGSGSGSamber	56	0.00176
ORF 89	MYENAQWGMKYRYWMKCGSGSGSamber	56	0.00176
ORF 90	MMFYQMWRLQICGSGSGSamber	56	0.00176
ORF 91	MLQWKMYFLKMCGSGSGSamber	55	0.00173
ORF 92	MLYYMMWMLRMCGSGSGSamber	55	0.00173
ORF 93	MPLKPYWSMSYRYLMKCGSGSGSamber	55	0.00173
ORF 94	MLYWKMFRLHMCGSGSGSamber	55	0.00173
ORF 95	MMTFHFERMRFAMLMVCGSGSGSamber	55	0.00173
ORF 96	MMRWKMFGLKICGSGSGSamber	54	0.0017
ORF 97	MLYFRMWRLNMCGSGSGSamber	54	0.0017
ORF 98	MQMVLNHRMRIVTWAPCGSGSGSamber	54	0.0017
ORF 99	MIYWRMYRLLMCGSGSGSamber	54	0.0017
ORF 100	MMINTRLMLALRFGCGSGSGSamber	53	0.00167
ORF 101	MLYFRMWRLYMCGSGSGSamber	53	0.00167
ORF 102	MMRKPRCTMGRLIQASCGSGSGSamber	53	0.00167
ORF 103	MLYYKMYRLRMCGSGSGSamber	52	0.00164
ORF 104	MLHYRMWRLHMCGSGSGSamber	52	0.00164
ORF 105	MMRYILPKMRLVAINICGSGSGSamber	52	0.00164
ORF 106	MQYHLLPGMTVVRLLMCGSGSGSamber	50	0.00157
ORF 107	MTTYYWPRMLYPYVMNCGSGSGSamber	50	0.00157
ORF 108	MLYYNMWRLLMCGSGSGSamber	50	0.00157
ORF 109	MDDDWLRRMKNLLYQLCGSGSGSamber	49	0.00154
ORF 110	MLYFMMWRLKMCGSGSGSamber	49	0.00154
ORF 111	MLFWRMYRLYMCGSGSGSamber	49	0.00154
ORF 112	MLYYMMWRIRMCGSGSGSamber	49	0.00154
ORF 113	MKSELLAKMAKLWHVYCGSGSGSamber	49	0.00154
ORF 114	MMQWKMMGIQICGSGSGSamber	48	0.00151
ORF 115	MIYYRMYRLYMCGSGSGSamber	48	0.00151
ORF 116	MSWTCRMWNLIHCGSGSGSamber	48	0.00151
ORF 117	MNIMYWMKYKLRCGSGSGSamber	47	0.00148
ORF 118	MMQWKMYFTKICGSGSGSamber	47	0.00148
ORF 119	MLYWKMFRLYMCGSGSGSamber	47	0.00148
ORF 120	MLYYQMWMLFMCGSGSGSamber	47	0.00148
ORF 121	MLYYQMWRLLMCGSGSGSamber	46	0.00145
ORF 122	MIFYRMWMLKMCGSGSGSamber	46	0.00145
ORF 123	MIYWKMYRLMMCGSGSGSamber	46	0.00145
ORF 124	MMGSCIHRMAFTFRMKCGSGSGSamber	45	0.00142
ORF 125	MLYYRMWMLRMCGSGSGSamber	44	0.00138
ORF 126	MLYYKMWRLKMCGSGSGSamber	44	0.00138
ORF 127	MIYWKMYRLRMCGSGSGSamber	43	0.00135
ORF 128	MLRWLGPRMIVHVLYMCGSGSGSamber	43	0.00135
ORF 129	MNGCDPWLMMMFRLLHCGSGSGSamber	42	0.00132
ORF 130	MSCLILMKMLLRCGSGSGSamber	42	0.00132
ORF 131	MLYWMMYRLKMCGSGSGSamber	42	0.00132
ORF 132	MLFYKMWGLNMCGSGSGSamber	41	0.00129
ORF 133	MMRWLGQKMLIYTLNVCGSGSGSamber	41	0.00129
ORF 134	MLYYLMWRLYMCGSGSGSamber	41	0.00129
ORF 135	MMQWKMMILKICGSGSGSamber	41	0.00129
ORF 136	MMDLHAYIMRGRPRNYCGSGSGSamber	41	0.00129
ORF 137	MMQWKMYGLHVCGSGSGSamber	40	0.00126
ORF 138	MLFYKMWFLKMCGSGSGSamber	40	0.00126
ORF 139	MIYWNMYRLKMCGSGSGSamber	40	0.00126
ORF 140	MNVMYWMKYNIKCGSGSGSamber	40	0.00126
ORF 141	MMQWKMLGLKICGSGSGSamber	39	0.00123
ORF 142	MLYWQMFRLKMCGSGSGSamber	39	0.00123
ORF 143	MMTWKMYFLNICGSGSGSamber	38	0.0012
ORF 144	MRRESNISMAWKQLNMCGSGSGSamber	38	0.0012
ORF 145	MIYYRMWRLYMCGSGSGSamber	38	0.0012
ORF 146	MMGLCTWRMSWAYRMYCGSGSGSamber	38	0.0012
ORF 147	MSWLCRMYTLLHCGSGSGSamber	38	0.0012
ORF 148	MIMWKMYFLRMCGSGSGSamber	38	0.0012
ORF 149	MLYWQMFRLHMCGSGSGSamber	37	0.00116
ORF 150	MLYWKMYRLHMCGSGSGSamber	37	0.00116
ORF 151	MHSDLLNKMASLWNIECGSGSGSamber	37	0.00116
ORF 152	MLYYMMYRLYMCGSGSGSamber	37	0.00116
ORF 153	MSGWWMIPMRICGSGSGSamber	37	0.00116
ORF 154	MMYHIGAGMVLHALRICGSGSGSamber	37	0.00116
ORF 155	MLFWQMYRLKMCGSGSGSamber	37	0.00116
ORF 156	MMYYHMWRLKICGSGSGSamber	37	0.00116
ORF 157	MLYYHMWRLFMCGSGSGSamber	37	0.00116
ORF 158	MLFYRMYRLHMCGSGSGSamber	36	0.00113
ORF 159	MSYPYWMGKTWGYCGSGSGSamber	36	0.00113
ORF 160	MMTRMWMRALKICGSGSGSamber	35	0.0011
ORF 161	MAYYRMWRLKMCGSGSGSamber	35	0.0011
ORF 162	MVMYWMWSKVWCGSGSGSamber	35	0.0011
ORF 163	MNWNCRMYNLIHNCGSGSGSamber	35	0.0011
ORF 164	MMGPCTNNMGRYLMHLCGSGSGSamber	35	0.0011
ORF 165	MMGPCHVFMHGTFTMPCGSGSGSamber	35	0.0011
ORF 166	MMGLCKLYMHSAARMRCGSGSGSamber	35	0.0011
ORF 167	MIYWQMFRLQMCGSGSGSamber	35	0.0011
ORF 168	MMGYCTPSMRILNRPKCGSGSGSamber	34	0.00107
ORF 169	MLYYKMWMLMMCGSGSGSamber	34	0.00107
ORF 170	MMQWKMMGLMICGSGSGSamber	34	0.00107
ORF 171	MMYYQMWRLLMCGSGSGSamber	34	0.00107
ORF 172	MTWLCRMYTLLHCGSGSGSamber	33	0.00104
ORF 173	MTGYWMIPMKTCGSGSGSamber	33	0.00104
ORF 174	MLHYQMWRLKMCGSGSGSamber	33	0.00104
ORF 175	MLYYQMFRLYMCGSGSGSamber	33	0.00104
ORF 176	MLYYQMWRIMMCGSGSGSamber	32	0.00101
ORF 177	MLYYNMWRLMMCGSGSGSamber	32	0.00101
ORF 178	MMYYQMWRLKVCGSGSGSamber	32	0.00101
ORF 179	MLMWRMYRLYMCGSGSGSamber	32	0.00101
ORF 180	MLYYQMYRLRMCGSGSGSamber	32	0.00101
ORF 181	MLYFKMWRLRMCGSGSGSamber	31	0.00098
ORF 182	MQYWQMYRLWMCGSGSGSamber	31	0.00098
ORF 183	MLYYRMYRLHMCGSGSGSamber	31	0.00098
ORF 184	MMTTQKWMVPRILRICGSGSGSamber	31	0.00098
ORF 185	MMSWKMYFLKICGSGSGSamber	31	0.00098
ORF 186	MLYFKMWRLMMCGSGSGSamber	31	0.00098
ORF 187	MLYYQMWRVRMCGSGSGSamber	31	0.00098
ORF 188	MQYYRMWMLHMCGSGSGSamber	30	0.00094
ORF 189	MMGLCHFNMNAKYYMPCGSGSGSamber	30	0.00094
ORF 190	MMMWIDKGMIYYSLMVCGSGSGSamber	30	0.00094
ORF 191	MLYWRMYRLWMCGSGSGSamber	30	0.00094
ORF 192	MMYWQMFRLKICGSGSGSamber	30	0.00094
ORF 193	MDMSYLSRMWYLIHQGCGSGSGSamber	30	0.00094
ORF 194	MLYWQMYRLQMCGSGSGSamber	30	0.00094
ORF 195	MMKWKGMLRTQGRCGSGSGSamber	30	0.00094
ORF 196	MMQWKMMGLNICGSGSGSamber	30	0.00094
ORF 197	MMRWRMYRLQICGSGSGSamber	30	0.00094
ORF 198	MMTWKMMFLRVCGSGSGSamber	29	0.00091
ORF 199	MLYYQMWSLWMCGSGSGSamber	29	0.00091
ORF 200	MMSHVLPKMMYVVLHICGSGSGSamber	29	0.00091
ORF 201	MIYYRMWMLNMCGSGSGSamber	29	0.00091
ORF 202	MLFYKMWSLFMCGSGSGSamber	29	0.00091
ORF 203	MISYRMWRLYMCGSGSGSamber	29	0.00091
ORF 204	MMKWKGMLRTFGPCGSGSGSamber	28	0.00088
ORF 205	MIYYAMWMLKMCGSGSGSamber	28	0.00088
ORF 206	MISWQMFRLWMCGSGSGSamber	28	0.00088
ORF 207	MMMWKMFFLNICGSGSGSamber	28	0.00088
ORF 208	MIYYQMYRLLMCGSGSGSamber	27	0.00085
ORF 209	MLMYQMWRLHMCGSGSGSamber	27	0.00085
ORF 210	MLFWQMYRLMMCGSGSGSamber	27	0.00085
ORF 211	MLYYKMWMLRMCGSGSGSamber	27	0.00085
ORF 212	MIFYQMWRLKMCGSGSGSamber	27	0.00085
ORF 213	MLYYKMYRLYMCGSGSGSamber	27	0.00085
ORF 214	MMQWKMYSLKVCGSGSGSamber	26	0.00082
ORF 215	MNIMYWMKLNLSCGSGSGSamber	26	0.00082
ORF 216	MMQWKMNFLRVCGSGSGSamber	26	0.00082
ORF 217	MMGQCKLFMMTRFSMPCGSGSGSamber	26	0.00082
ORF 218	MMFHLGPAMVLWSVHICGSGSGSamber	26	0.00082
ORF 219	MMGNCRIHMGAFIMRLCGSGSGSamber	26	0.00082
ORF 220	MLYYKMYRLNMCGSGSGSamber	25	0.00079
ORF 221	MLFYKMWSLYMCGSGSGSamber	25	0.00079
ORF 222	MLCNDPWTMAMFNLLKCGSGSGSamber	25	0.00079
ORF 223	MMTYILVKMNYRALamberICGSGSGSamber	25	0.00079
ORF 224	MCGYWMIPMKTCGSGSGSamber	25	0.00079
ORF 225	MMQWKMYILNICGSGSGSamber	25	0.00079
ORF 226	MNWICKMYELLHCGSGSGSamber	25	0.00079
ORF 227	MLYYRMWRIQMCGSGSGSamber	25	0.00079
ORF 228	MMYYRMWRLRMCGSGSGSamber	25	0.00079
ORF 229	MMRCSWQFMMKLLHLSCGSGSGSamber	25	0.00079
ORF 230	MMTFMDRTMLARALLLCGSGSGSamber	24	0.00076
ORF 231	MMQWKMYILKICGSGSGSamber	24	0.00076
ORF 232	MMYGWGPKMQYPIHPICGSGSGSamber	24	0.00076
ORF 233	MIFYKMWRLLMCGSGSGSamber	24	0.00076
ORF 234	MYTWLCMMFALLKCGSGSGSamber	24	0.00076
ORF 235	MMTWKMYFLNVCGSGSGSamber	24	0.00076
ORF 236	MLYYKMYRLHMCGSGSGSamber	24	0.00076
ORF 237	MMGPCKLYMLARLESRCGSGSGSamber	24	0.00076
ORF 238	MMWKKHLMQRFWTPCGSGSGSamber	23	0.00072
ORF 239	MLMYRMMWWLRMCGSGSGSamber	23	0.00072
ORF 240	MLMYKMWRLHMCGSGSGSamber	23	0.00072
ORF 241	MMMWKMYILRVCGSGSGSamber	23	0.00072
ORF 242	MLYYMMYRLRMCGSGSGSamber	23	0.00072
ORF 243	MDLKKMWLMAHRYLMICGSGSGSamber	23	0.00072
ORF 244	MMQWKMMGINICGSGSGSamber	23	0.00072
ORF 245	MVYDDDWLMMMASLLRCGSGSGSamber	23	0.00072
ORF 246	MLMWKMYILKMCGSGSGSamber	22	0.00069
ORF 247	MIYYRMWVWVWVLGRamber	22	0.00069
ORF 248	MLYTLLWHMTVKSLNMCGSGSGSamber	22	0.00069
ORF 249	MMRNYWDMRKMQIRVCGSGSGSamber	22	0.00069
ORF 250	MNNSWLCMMWQLLHCGSGSGSamber	22	0.00069
ORF 251	MIYWRMYMLRMCGSGSGSamber	22	0.00069
ORF 252	MIYYAMWRLHMCGSGSGSamber	22	0.00069
ORF 253	MQYFRMWRLHMCGSGSGSamber	22	0.00069
ORF 254	MMGSCTYRMSYPHAMPCGSGSGSamber	22	0.00069
ORF 255	MKNKTKRMWHHPVMPCGSGSGSamber	22	0.00069
ORF 256	MLYYRMYRLFMCGSGSGSamber	22	0.00069
ORF 257	MIYFRMWRLRMCGSGSGSamber	22	0.00069
ORF 258	MARYLCHMALWMKYSCGSGSGSamber	22	0.00069
ORF 259	MVFYLGPQMVLYTLHMCGSGSGSamber	21	0.00066
ORF 260	MQYYRMWMLKMCGSGSGSamber	21	0.00066
ORF 261	MLYWHMYRLKMCGSGSGSamber	21	0.00066
ORF 262	MMREILWRMTLVALKVCGSGSGSamber	21	0.00066
ORF 263	MLFFRMWRLMMCGSGSGSamber	21	0.00066
ORF 264	MLYWQMYMLFMCGSGSGSamber	21	0.00066
ORF 265	MLYWGMYRLQMCGSGSGSamber	21	0.00066
ORF 266	MMYYRMWRLMICGSGSGSamber	21	0.00066
ORF 267	MDWICKMWNLIHCGSGSGSamber	21	0.00066
ORF 268	MIVMPDWYMTYKYIMKCGSGSGSamber	21	0.00066
ORF 269	MLFYQMWRIKMCGSGSGSamber	21	0.00066
ORF 270	MLYYRMWVWVWVLGRamber	21	0.00066
ORF 271	MIYWMMYRLLMCGSGSGSamber	21	0.00066
ORF 272	MMGLCMYRMTHPHLMSCGSGSGSamber	21	0.00066
ORF 273	MITNQKWMVVATLYMCGSGSGSamber	21	0.00066
ORF 274	MIFYRMWSLYMCGSGSGSamber	20	0.00063
ORF 275	MLFWKMYRLQMCGSGSGSamber	20	0.00063
ORF 276	MIYYLMWRLKMCGSGSGSamber	20	0.00063
ORF 277	MMYYKMWRLRMCGSGSGSamber	20	0.00063
ORF 278	MMSWLCMMRKLLRGACGSGSGSamber	20	0.00063
ORF 279	MYTMYWMKFNLKCGSGSGSamber	20	0.00063
ORF 280	MIYWNMYRLRMCGSGSGSamber	20	0.00063
ORF 281	MIYFQMYRLHMCGSGSGSamber	20	0.00063
ORF 282	MLSWICAMYRLLHGCGSGSGSamber	20	0.00063
ORF 283	MLYWKMFRLMMCGSGSGSamber	20	0.00063
ORF 284	MIYYKMWRLHMCGSGSGSamber	20	0.00063
ORF 285	MMKWKMYGLKICGSGSGSamber	20	0.00063
ORF 286	MYACWLKKMYMLLHNRCGSGSGSamber	20	0.00063
ORF 287	MQYFKMWRLHMCGSGSGSamber	20	0.00063
ORF 288	MSDSYNFWMGWTKGYSCGSGSGSamber	20	0.00063
ORF 289	MMGRCRLYMTPSARMPCGSGSGSamber	20	0.00063
ORF 290	MLYYHMYRLYMCGSGSGSamber	19	0.0006
ORF 291	MLHYQMYRLWMCGSGSGSamber	19	0.0006
ORF 292	MIYYAMWRLRMCGSGSGSamber	19	0.0006
ORF 293	MLFYQMWSLKMCGSGSGSamber	19	0.0006
ORF 294	MTIRRRWFMSYRHIMTCGSGSGSamber	19	0.0006
ORF 295	MMGKMCCMGWGQYQMCGSGSGSamber	19	0.0006
ORF 296	MLRWRMYRLWMCGSGSGSamber	19	0.0006
ORF 297	MLYYLMYRLHMCGSGSGSamber	19	0.0006
ORF 298	MMYWKMFRLQVCGSGSGSamber	19	0.0006
ORF 299	MRMWICRMYDLLHQCGSGSGSamber	19	0.0006
ORF 300	MIYYRMWRLYMCGSGSGAamber	19	0.0006
ORF 301	MIYYRMFRLKMCGSGSGSamber	19	0.0006
ORF 302	MVYWQMYRLHMCGSGSGSamber	19	0.0006
ORF 303	MKMSVMLMATLLGRCGSGSGSamber	19	0.0006
ORF 304	MIYYGMWRLLMCGSGSGSamber	19	0.0006
ORF 305	MLYWKMFRLLMCGSGSGSamber	19	0.0006
ORF 306	MLYYKMWSLKMCGSGSGSamber	18	0.00057
ORF 307	MYSWLCMMYALLHHCGSGSGSamber	18	0.00057
ORF 308	MLFYKMWRLLMCGSGSGSamber	18	0.00057
ORF 309	MQYYRMWRLLMCGSGSGSamber	18	0.00057
ORF 310	MLYWNMYRLHMCGSGSGSamber	18	0.00057
ORF 311	MIYYMMYRLRMCGSGSGSamber	18	0.00057
ORF 312	MIYCPFNMAIRVRMCGSGSGSamber	18	0.00057
ORF 313	MIYYQMWSLFMCGSGSGSamber	18	0.00057
ORF 314	MLFYQMWRLQMCGSGSGSamber	18	0.00057
ORF 315	MIYWKMYRLNMCGSGSGSamber	18	0.00057
ORF 316	MLYYQMWRVYMCGSGSGSamber	18	0.00057
ORF 317	MLYYLMWRLLMCGSGSGSamber	18	0.00057
ORF 318	MMRTQRWMMLQVLQICGSGSGSamber	18	0.00057
ORF 319	MMQWRMNFLRVCGSGSGSamber	18	0.00057
ORF 320	MTGYWMVPMKTCGSGSGSamber	18	0.00057
ORF 321	MMMWKMYGVKICGSGSGSamber	18	0.00057
ORF 322	MRTWLCKMFVLLHGCGSGSGSamber	18	0.00057
ORF 323	MHWLCKMYNLIHCGSGSGSamber	18	0.00057
ORF 324	MMQWKMYILMVCGSGSGSamber	18	0.00057
ORF 325	MLYHIGAFMMVYSLFMCGSGSGSamber	18	0.00057
ORF 326	MMTHILPRMTLATIFVCGSGSGSamber	18	0.00057
ORF 327	MNVMYWMKYKLRCGSGSGSamber	18	0.00057
ORF 328	MLYWRMYMLKMCGSGSGSamber	18	0.00057
ORF 329	MIYFQMYRLNMCGSGSGSamber	17	0.00054
ORF 330	MMFYRMWGLKICGSGSGSamber	17	0.00054
ORF 331	MRMRRHQMVVMGWYHCGSGSGSamber	17	0.00054
ORF 332	MIYYQMFRLQMCGSGSGSamber	17	0.00054
ORF 333	MLYYMMFRLKMCGSGSGSamber	17	0.00054
ORF 334	MLYYRMYRLMMCGSGSGSamber	17	0.00054
ORF 335	MLYYKMWGLNMCGSGSGSamber	17	0.00054
ORF 336	MIYWNMYRLYMCGSGSGSamber	17	0.00054
ORF 337	MLYYRMWSLHMCGSGSGSamber	17	0.00054
ORF 338	MMRYKMWGLHICGSGSGSamber	17	0.00054
ORF 339	MWTWQCRMFALLHRCGSGSGSamber	17	0.00054
ORF 340	MLHYRMWRLYMCGSGSGSamber	17	0.00054
ORF 341	METDWLHCMRVLLYTYCGSGSGSamber	17	0.00054
ORF 342	MMYALLPKMRIVTLLVCGSGSGSamber	17	0.00054
ORF 343	MLYYRMYRLRMCGSGSGSamber	17	0.00054
ORF 344	MLYWRMFRLRMCGSGSGSamber	17	0.00054
ORF 345	MMTWKMYFLHICGSGSGSamber	16	0.0005
ORF 346	MMTWLGYGMRPYILEICGSGSGSamber	16	0.0005
ORF 347	MISYRMWRLFMCGSGSGSamber	16	0.0005
ORF 348	MIYWRMWRLHMCGSGSGSamber	16	0.0005
ORF 349	MMMWKMYVLKICGSGSGSamber	16	0.0005
ORF 350	MQYHLGSQMVLFKLFMCGSGSGSamber	16	0.0005
ORF 351	MPMKVIYVMWEKPKIACGSGSGSamber	16	0.0005
ORF 352	MRSYWCWMMKFLMTCGSGSGSamber	16	0.0005
ORF 353	MLRMGYTMGACHKMCGSGSGSamber	16	0.0005
ORF 354	MHHTWIMRMRNLLYNLCGSGSGSamber	16	0.0005
ORF 355	MRSYLLWKMSLQHTIKCGSGSGSamber	16	0.0005
ORF 356	MTSSWLISMYNLLHNICGSGSGSamber	16	0.0005
ORF 357	MMQWKMHFLRICGSGSGSamber	16	0.0005
ORF 358	MIYYRMYRLFMCGSGSGSamber	16	0.0005
ORF 359	MMYWMMLNRKTCGSGSGSamber	16	0.0005
ORF 360	MGTRARWMGRPQHWPCGSGSGSamber	16	0.0005
ORF 361	MLMHLGPKMALWRLKMCGSGSGSamber	16	0.0005
ORF 362	MIYWMMYRLMMCGSGSGSamber	15	0.00047
ORF 363	MMYWRMFRLMICGSGSGSamber	15	0.00047
ORF 364	MLYWHMFRLHMCGSGSGSamber	15	0.00047
ORF 365	MMMWKMYSLNICGSGSGSamber	15	0.00047
ORF 366	MLYYHMWRLKMCGSGSGSamber	15	0.00047
ORF 367	MIYYMMWMLNMCGSGSGSamber	15	0.00047
ORF 368	MIYYAMWRLMMCGSGSGSamber	15	0.00047
ORF 369	MLYYKMWVWVWVLGRamber	15	0.00047
ORF 370	MAWLCKMYALLHCGSGSGSamber	15	0.00047
ORF 371	MLFYQMYRLFMCGSGSGSamber	15	0.00047
ORF 372	MLYYQMYRLMMCGSGSGSamber	15	0.00047
ORF 373	MLWECMMFRLHHPCGSGSGSamber	15	0.00047
ORF 374	MMMWKMMILKICGSGSGSamber	15	0.00047
ORF 375	MIYYQMYRLMMCGSGSGSamber	15	0.00047
ORF 376	MMYYQMWRLRMCGSGSGSamber	15	0.00047
ORF 377	MMGTCYRPMISAYIMFCGSGSGSamber	15	0.00047
ORF 378	MMTWQMYFLRICGSGSGSamber	15	0.00047
ORF 379	MMGPCRLWMKNSTYIMCGSGSGSamber	15	0.00047
ORF 380	MLYYQMYRLKMCGSGSGSamber	15	0.00047
ORF 381	MMYYILRRMQLVSLNICGSGSGSamber	15	0.00047
ORF 382	MIYWGMYRLYMCGSGSGSamber	14	0.00044
ORF 383	MLYFQMYRLRMCGSGSGSamber	14	0.00044
ORF 384	MISWQMFRLFMCGSGSGSamber	14	0.00044
ORF 385	MLYYRMWRIFMCGSGSGSamber	14	0.00044
ORF 386	MMTHLLPQMIPVSLHLCGSGSGSamber	14	0.00044
ORF 387	MMGPCKVQMQTNCCMPCGSGSGSamber	14	0.00044
ORF 388	MQYYKMWRLNMCGSGSGSamber	14	0.00044
ORF 389	MMTFVTYKMRYLALRICGSGSGSamber	14	0.00044
ORF 390	MLYYKMWMIRMCGSGSGSamber	14	0.00044
ORF 391	MLRWRMYSLWMCGSGSGSamber	14	0.00044
ORF 392	MMKFPGMLRTFGRCGSGSGSamber	14	0.00044
ORF 393	MLMYKMYFLRMCGSGSGSamber	14	0.00044
ORF 394	MMRWKMMGLHICGSGSGSamber	14	0.00044
ORF 395	MKTIPNWFMAHRYVMNCGSGSGSamber	14	0.00044
ORF 396	MLYYKMWRIHMCGSGSGSamber	14	0.00044
ORF 397	MMFWRMYRLQICGSGSGSamber	14	0.00044
ORF 398	MKWLCKMYMLLHCGSGSGSamber	14	0.00044
ORF 399	MTSDLLQRMGRLFGFHCGSGSGSamber	14	0.00044
ORF 400	MIHYQMWRLHMCGSGSGSamber	14	0.00044
ORF 401	MLYYKMWSLHMCGSGSGSamber	14	0.00044
ORF 402	MMMWKMYVLRVCGSGSGSamber	14	0.00044
ORF 403	MMTAIIPLMRYVQIWMCGSGSGSamber	14	0.00044
ORF 404	MMQWKMMILMICGSGSGSamber	14	0.00044
ORF 405	MMHNGLWAMSHSTYRRCGSGSGSamber	14	0.00044
ORF 406	MLYYLSFHMTLHKLWMCGSGSGSamber	14	0.00044
ORF 407	MMCKEWLSMMYVLIHSCGSGSGSamber	14	0.00044
ORF 408	MMYHLLSQMVVRALQICGSGSGSamber	13	0.00041
ORF 409	MTNPFPGIMPKSPIMPCGSGSGSamber	13	0.00041
ORF 410	MLVKKAWMMIHRYIMKCGSGSGSamber	13	0.00041
ORF 411	MIYYRMWRLYMCGSGAGSamber	13	0.00041
ORF 412	MTSQLLQKMASLFGYTCGSGSGSamber	13	0.00041
ORF 413	MVYYQMWRLRMCGSGSGSamber	13	0.00041
ORF 414	MLYYKMFRLHMCGSGSGSamber	13	0.00041
ORF 415	MGRSKTSMNRMHYVMCGSGSGSamber	13	0.00041
ORF 416	MIYWNMYRLWMCGSGSGSamber	13	0.00041
ORF 417	MLYWRMYMLRMCGSGSGSamber	13	0.00041
ORF 418	MKKWAWNIMRPYRGQYCGSGSGSamber	13	0.00041
ORF 419	MMQWQMYILKICGSGSGSamber	13	0.00041
ORF 420	MISWKMYRLWMCGSGSGSamber	13	0.00041
ORF 421	MQYYKMWRLLMCGSGSGSamber	13	0.00041
ORF 422	MMQWKMQFLKICGSGSGSamber	13	0.00041
ORF 423	MWVIPMMKAGCGSGSGSamber	13	0.00041
ORF 424	MLFYQMYRLLMCGSGSGSamber	13	0.00041
ORF 425	MMYYKMWRLLICGSGSGSamber	13	0.00041
ORF 426	MMQWKMFGLamberICGSGSGSamber	13	0.00041
ORF 427	MMQFLTVGMLVWKLDICGSGSGSamber	13	0.00041
ORF 428	MLFYQMWSLRMCGSGSGSamber	13	0.00041
ORF 429	MMYWQMYRLNICGSGSGSamber	13	0.00041
ORF 430	MMVSQRFMIISQIKFCGSGSGSamber	13	0.00041
ORF 431	MLMYQMWRLYMCGSGSGSamber	13	0.00041
ORF 432	MIYYQMWGLWMCGSGSGSamber	13	0.00041
ORF 433	MMQWKMMGLHVCGSGSGSamber	13	0.00041
ORF 434	MLYFQMYRLNMCGSGSGSamber	13	0.00041
ORF 435	MAYWQMYRLHMCGSGSGSamber	12	0.00038
ORF 436	MLFAITAHMIVRSLYMCGSGSGSamber	12	0.00038
ORF 437	MISWQMYRLRMCGSGSGSamber	12	0.00038
ORF 438	MLYFQMYRLMMCGSGSGSamber	12	0.00038
ORF 439	MISWQMYRLKMCGSGSGSamber	12	0.00038
ORF 440	MLKMGNMGCWPMACGSGSGSamber	12	0.00038
ORF 441	MMMWKMYFVRVCGSGSGSamber	12	0.00038
ORF 442	MQYYKMWRLFMCGSGSGSamber	12	0.00038
ORF 443	MTYIWRMSWAPKICGSGSGSamber	12	0.00038
ORF 444	MIYYRMWRLYMCGAGSGSamber	12	0.00038
ORF 445	MHTWSCMMYYLHHRCGSGSGSamber	12	0.00038
ORF 446	MTKIRQFWMGYPVAIFCGSGSGSamber	12	0.00038
ORF 447	MMQWKMYSLKICGSGSGSamber	12	0.00038
ORF 448	MTYYRMWRLYMCGSGSGSamber	12	0.00038
ORF 449	MIYWNMYRLHMCGSGSGSamber	12	0.00038
ORF 450	MLHYMMWRLFMCGSGSGSamber	12	0.00038
ORF 451	MLYYKMFRLRMCGSGSGSamber	12	0.00038
ORF 452	MLFYKMWMLRMCGSGSGSamber	12	0.00038
ORF 453	MMTYIAPGMIYHMLNVCGSGSGSamber	12	0.00038
ORF 454	MIYYQMFRLKMCGSGSGSamber	12	0.00038
ORF 455	MLYYQMYRLQMCGSGSGSamber	12	0.00038
ORF 456	MLYWQMYRIYMCGSGSGSamber	12	0.00038
ORF 457	MMGLCQLHMETVYRMPCGSGSGSamber	12	0.00038
ORF 458	MLYYQMWSLKMCGSGSGSamber	12	0.00038
ORF 459	MLYWKMYRLCMCGSGSGSamber	12	0.00038
ORF 460	MMTYTLFKMRMVSLKLCGSGSGSamber	12	0.00038
ORF 461	MLLYRMWRLWMCGSGSGSamber	12	0.00038
ORF 462	MQFYQMYRLHMCGSGSGSamber	12	0.00038
ORF 463	MLFFMMWRLMMCGSGSGSamber	12	0.00038
ORF 464	MQYYMMWRIKMCGSGSGSamber	12	0.00038
ORF 465	MMMYILTGMILSTLHICGSGSGSamber	12	0.00038
ORF 466	MLYHKMWRLYMCGSGSGSamber	12	0.00038
ORF 467	MQFYKMWSLHMCGSGSGSamber	12	0.00038
ORF 468	MIYWHMYRLLMCGSGSGSamber	12	0.00038
ORF 469	MNVMYWMMYNYPCGSGSGSamber	12	0.00038
ORF 470	MLFWQMWRLYMCGSGSGSamber	12	0.00038
ORF 471	MVMYWMTSKTWCGSGSGSamber	12	0.00038
ORF 472	MQYWRMYRLHMCGSGSGSamber	12	0.00038
ORF 473	MMGACMWYMSAKALMPCGSGSGSamber	11	0.00035
ORF 474	MMYWKMYRLNVCGSGSGSamber	11	0.00035
ORF 475	MNFCMRSIMWPLRYFNCGSGSGSamber	11	0.00035
ORF 476	MMRYMMWALKICGSGSGSamber	11	0.00035
ORF 477	MMQWKMLGIHICGSGSGSamber	11	0.00035
ORF 478	MMQWRMNFLRICGSGSGSamber	11	0.00035
ORF 479	MMQYMDKMIVRMLFICGSGSGSamber	11	0.00035
ORF 480	MMYWQMYRLKMCGSGSGSamber	11	0.00035
ORF 481	MLFYQMYRLYMCGSGSGSamber	11	0.00035
ORF 482	MAYYRMWRLLMCGSGSGSamber	11	0.00035
ORF 483	MMTYILPRMIVAKVKVCGSGSGSamber	11	0.00035
ORF 484	MLFGLLTRMQVVRLQMCGSGSGSamber	11	0.00035
ORF 485	MTWLCRMYNLIHCGSGSGSamber	11	0.00035
ORF 486	MIYYKMYRLYMCGSGSGSamber	11	0.00035
ORF 487	MLYYQMWGLYMCGSGSGSamber	11	0.00035
ORF 488	MTRVYKPKMSRCVMIYCGSGSGSamber	11	0.00035
ORF 489	MMYWRMYRLHMCGSGSGSamber	11	0.00035
ORF 490	MIFYRMWMLNMCGSGSGSamber	11	0.00035
ORF 491	MMGRCNLTMLGKYIMWCGSGSGSamber	11	0.00035
ORF 492	MQYYRMWRIRMCGSGSGSamber	11	0.00035
ORF 493	MLYYMMWALHMCGSGSGSamber	11	0.00035
ORF 494	MMKWKMYGLNICGSGSGSamber	11	0.00035
ORF 495	MLFYIGPGMALFVLHMCGSGSGSamber	11	0.00035
ORF 496	MYMYCLWMIEMKRLLCGSGSGSamber	11	0.00035
ORF 497	MMTWKMMFLHVCGSGSGSamber	11	0.00035
ORF 498	MLYWNMYRLWMCGSGSGSamber	11	0.00035
ORF 499	MMMWKMHILKVCGSGSGSamber	11	0.00035
ORF 500	MMQWKMMGIQVCGSGSGSamber	11	0.00035
ORF 501	MLYYQMYRLLMCGSGSGSamber	11	0.00035
ORF 502	MLYYQMWVWVWVLGRamber	11	0.00035
ORF 503	MLYWLTFKMNILSLKMCGSGSGSamber	11	0.00035
ORF 504	MWWYREYMGHMRLLDCGSGSGSamber	11	0.00035
ORF 505	MLYYKMYRLLMCGSGSGSamber	11	0.00035
ORF 506	MNSVLLTKMAKLWQISCGSGSGSamber	11	0.00035
ORF 507	MLHYRMWRLKMCGSGSGSamber	11	0.00035
ORF 508	MMYYKMWGLKICGSGSGSamber	11	0.00035
ORF 509	MLMYKMWRLLMCGSGSGSamber	11	0.00035
ORF 510	MMGKWCAAMFKLIHLTCGSGSGSamber	11	0.00035
ORF 511	MMQWKMMFLNVCGSGSGSamber	10	0.00031
ORF 512	MHHDWISCMYALLHRSCGSGSGSamber	10	0.00031
ORF 513	MLMYKMWRLKMCGSGSGSamber	10	0.00031
ORF 514	MMYYLHSHMRVAALHVCGSGSGSamber	10	0.00031
ORF 515	MMYYKMWRLHICGSGSGSamber	10	0.00031
ORF 516	MMQWKMMFLLICGSGSGSamber	10	0.00031
ORF 517	MNIQRTWYMSHRFLMQCGSGSGSamber	10	0.00031
ORF 518	MLYYKMFRLFMCGSGSGSamber	10	0.00031
ORF 519	MIYYMMWRIRMCGSGSGSamber	10	0.00031
ORF 520	MMTWQGMLRTWGQCGSGSGSamber	10	0.00031
ORF 521	MIFYRMWMLLMCGSGSGSamber	10	0.00031
ORF 522	MLYWQMWRLRMCGSGSGSamber	10	0.00031
ORF 523	MLIRRSWAMAWRFVMRCGSGSGSamber	10	0.00031
ORF 524	MYFWKMRIMYCGSGSGSamber	10	0.00031
ORF 525	MMGPCKYSMTAKYYMICGSGSGSamber	10	0.00031
ORF 526	MLYYKMFRLYMCGSGSGSamber	10	0.00031
ORF 527	MIYYKMFRLRMCGSGSGSamber	10	0.00031
ORF 528	MLYWHMFRLFMCGSGSGSamber	10	0.00031
ORF 529	MKMLQQAPMAYIKMLKCGSGSGSamber	10	0.00031
ORF 530	MVYWKMYRLHMCGSGSGSamber	10	0.00031
ORF 531	MLYYKMWRLAMCGSGSGSamber	10	0.00031
ORF 532	MMQWRMYFLQVCGSGSGSamber	10	0.00031
ORF 533	MMMWQMYRLMICGSGSGSamber	10	0.00031
ORF 534	MNTMYWMKFNKTCGSGSGSamber	10	0.00031
ORF 535	MTYYRMWRLRMCGSGSGSamber	10	0.00031
ORF 536	MMQWKMNILKICGSGSGSamber	10	0.00031
ORF 537	MISYQMYRLFMCGSGSGSamber	10	0.00031
ORF 538	MISYQMFRLFMCGSGSGSamber	10	0.00031
ORF 539	MLYYLMWRLWMCGSGSGSamber	10	0.00031
ORF 540	MQYYKMWRLKMCGSGSGSamber	10	0.00031
ORF 541	MLMWQMYRLHMCGSGSGSamber	10	0.00031
ORF 542	MIFYQMWRIKMCGSGSGSamber	10	0.00031
ORF 543	MLYWKMYRLFMCGSGSGSamber	10	0.00031
ORF 544	MLFYAMWRLHMCGSGSGSamber	10	0.00031
ORF 545	MLYYLMYRLFMCGSGSGSamber	10	0.00031
ORF 546	MLQWKMYFLHMCGSGSGSamber	10	0.00031
ORF 547	MQYYWMWRLKMCGSGSGSamber	9	0.00028
ORF 548	MMRWRMYSLKICGSGSGSamber	9	0.00028
ORF 549	MGHSWIVKMYFLIHHKCGSGSGSamber	9	0.00028
ORF 550	MMMHILPGMKLSTLLICGSGSGSamber	9	0.00028
ORF 551	MLYFQMWRLQMCGSGSGSamber	9	0.00028
ORF 552	MKPSWKMRYRYVMCGSGSGSamber	9	0.00028
ORF 553	MMYYRMWRLHMCGSGSGSamber	9	0.00028
ORF 554	MVYWQMYRLMMCGSGSGSamber	9	0.00028
ORF 555	MMYYQMWVWVWVLGRamber	9	0.00028
ORF 556	MNWTCRMWYLIHCGSGSGSamber	9	0.00028
ORF 557	MIMYRMWRLRMCGSGSGSamber	9	0.00028
ORF 558	MSDECWLRMMRSLLRKCGSGSGSamber	9	0.00028
ORF 559	MLYYQMYMLHMCGSGSGSamber	9	0.00028
ORF 560	MIFYQMYRLHMCGSGSGSamber	9	0.00028
ORF 561	MIYFNMWRLKMCGSGSGSamber	9	0.00028
ORF 562	MMFYMMWRLKICGSGSGSamber	9	0.00028
ORF 563	MMNYLYVKMVIYRLNVCGSGSGSamber	9	0.00028
ORF 564	MLKIAVASMNYPYVMNCGSGSGSamber	9	0.00028
ORF 565	MMQYKMWGIRICGSGSGSamber	9	0.00028
ORF 566	MFGYWMIPMMLCGSGSGSamber	9	0.00028
ORF 567	MMFWYSPKMTYYSLKICGSGSGSamber	9	0.00028
ORF 568	MISWQMYRIKMCGSGSGSamber	9	0.00028
ORF 569	MMGPCRLFMRWARFSMCGSGSGSamber	9	0.00028
ORF 570	MIYWKMFRLKMCGSGSGSamber	9	0.00028
ORF 571	MMSLWLGEMLLHTLHICGSGSGSamber	9	0.00028
ORF 572	MLFYKMYRLKMCGSGSGSamber	9	0.00028
ORF 573	MMGPCMWWMCSKWHMPCGSGSGSamber	9	0.00028
ORF 574	MMTWKMHFLRICGSGSGSamber	9	0.00028
ORF 575	MLYYAMWRLNMCGSGSGSamber	9	0.00028
ORF 576	MLYWNMYRLLMCGSGSGSamber	9	0.00028
ORF 577	MMYWRMWRLMICGSGSGSamber	9	0.00028
ORF 578	MMMWQMYFLKICGSGSGSamber	9	0.00028
ORF 579	MMTWKMYMLNICGSGSGSamber	9	0.00028
ORF 580	MLYYQMWMLRMCGSGSGSamber	9	0.00028
ORF 581	MLDTGNWLMKMYCLLKCGSGSGSamber	9	0.00028
ORF 582	MMQWKMFFLNMCGSGSGSamber	9	0.00028
ORF 583	MKKSWLQCMFALLHHSCGSGSGSamber	9	0.00028
ORF 584	MVMYWMWVWVWVLGRamber	9	0.00028
ORF 585	MLYWKMFRLWMCGSGSGSamber	9	0.00028
ORF 586	MMIYMDKWMLARNLQICGSGSGSamber	9	0.00028
ORF 587	MMIPMYWMKWGKRTQCGSGSGSamber	9	0.00028
ORF 588	MQYYKMFRLHMCGSGSGSamber	9	0.00028
ORF 589	MMRWKMYSLKICGSGSGSamber	9	0.00028
ORF 590	MLYYNMWMLKMCGSGSGSamber	9	0.00028
ORF 591	MKSKRQMHRCYMPCGSGSGSamber	9	0.00028
ORF 592	MLSWQMYRLYMCGSGSGSamber	9	0.00028
ORF 593	MMQWKMFVLNVCGSGSGSamber	9	0.00028
ORF 594	MTYSWLQRMYYLIHKSCGSGSGSamber	9	0.00028
ORF 595	MIRVFKLYMGDWRLLTCGSGSGSamber	9	0.00028
ORF 596	MSWLCRMYNLHHCGSGSGSamber	9	0.00028
ORF 597	MLFYNMWRLHMCGSGSGSamber	9	0.00028
ORF 598	MMYWKMMRLKVCGSGSGSamber	9	0.00028
ORF 599	MMGYCLLYMPSRHLMKCGSGSGSamber	9	0.00028
ORF 600	MHVQRIWFMAYRYLMKCGSGSGSamber	9	0.00028
ORF 601	MNYKCWLSMMHALLHKCGSGSGSamber	9	0.00028
ORF 602	MPIFKRWSMSHKYVMKCGSGSGSamber	9	0.00028
ORF 603	MMGYCSLGMGLYTMLLCGSGSGSamber	9	0.00028
ORF 604	MLSYRMWRLYMCGSGSGSamber	9	0.00028
ORF 605	MMHYIAAGMRLYTLHVCGSGSGSamber	9	0.00028
ORF 606	MMGYCVPMRPGLGMCGSGSGSamber	9	0.00028
ORF 607	MMQWKMQGLHICGSGSGSamber	9	0.00028
ORF 608	MMGFCTKRMYHFYRMNCGSGSGSamber	9	0.00028
ORF 609	MHGWWMIPMQTCGSGSGSamber	9	0.00028
ORF 610	MIFYRMYRLYMCGSGSGSamber	9	0.00028
ORF 611	MMRAILSKMRVVSLRVCGSGSGSamber	9	0.00028
ORF 612	MMGYCHVWMKPSGRMPCGSGSGSamber	9	0.00028
ORF 613	MLYWKMYRLEMCGSGSGSamber	9	0.00028
ORF 614	MLKMGRMSCVKMCGSGSGSamber	9	0.00028
ORF 615	MMLYKMWGVQICGSGSGSamber	8	0.00025
ORF 616	MEMLRLSPMRWIREWMCGSGSGSamber	8	0.00025
ORF 617	MMQWQMFFLRICGSGSGSamber	8	0.00025
ORF 618	MLRMYKKMWPYSLMPCGSGSGSamber	8	0.00025
ORF 619	MQFCDNWHMRMYILLRCGSGSGSamber	8	0.00025
ORF 620	MLYWNMYRLRMCGSGSGSamber	8	0.00025
ORF 621	MMYWKMFRLMICGSGSGSamber	8	0.00025
ORF 622	MQYYKMWALHMCGSGSGSamber	8	0.00025
ORF 623	MLYHLGRAMRIFMLYMCGSGSGSamber	8	0.00025
ORF 624	MLNDIKWMIPKILWMCGSGSGSamber	8	0.00025
ORF 625	MLTYRMWRLWMCGSGSGSamber	8	0.00025
ORF 626	MQTKLLRRMAQLWGFICGSGSGSamber	8	0.00025
ORF 627	MLYYQMYMLRMCGSGSGSamber	8	0.00025
ORF 628	MMGPCTIFMQAHCRMRCGSGSGSamber	8	0.00025
ORF 629	MMQWKMFFLEVCGSGSGSamber	8	0.00025
ORF 630	MLFHLGLHMRVHALHMCGSGSGSamber	8	0.00025
ORF 631	MMRYIDVGMNLRILMICGSGSGSamber	8	0.00025
ORF 632	MMQWKMYFIKICGSGSGSamber	8	0.00025
ORF 633	MMTWKMYVLRVCGSGSGSamber	8	0.00025
ORF 634	MMGLCHFMMNGTCRMPCGSGSGSamber	8	0.00025
ORF 635	MISYRMWRLKMCGSGSGSamber	8	0.00025
ORF 636	MRSRLLQMMARLFGMVCGSGSGSamber	8	0.00025
ORF 637	MTYYMMWRLKMCGSGSGSamber	8	0.00025
ORF 638	MADDLWTCMMWHLLHKCGSGSGSamber	8	0.00025
ORF 639	MLYHLLPKMRLAWLKMCGSGSGSamber	8	0.00025
ORF 640	MAYYMMWRLNMCGSGSGSamber	8	0.00025
ORF 641	MMQYKMYFLKICGSGSGSamber	8	0.00025
ORF 642	MIYEILPFMKIVSLLMCGSGSGSamber	8	0.00025
ORF 643	MLYFHMWRLYMCGSGSGSamber	8	0.00025
ORF 644	MMGACKSRMTGKYTMFCGSGSGSamber	8	0.00025
ORF 645	MMTGYLPKMIIVSLHVCGSGSGSamber	8	0.00025
ORF 646	MMQWKMMGLHICGSGSGSamber	8	0.00025
ORF 647	MMRWKMYALKICGSGSGSamber	8	0.00025
ORF 648	MMTDARWMQIRTLQVCGSGSGSamber	8	0.00025
ORF 649	MLYYLMWRLNMCGSGSGSamber	8	0.00025
ORF 650	MTSNYLYWMGKNRGYQCGSGSGSamber	8	0.00025
ORF 651	MIYYRMWRLYMCGAGAGAamber	8	0.00025
ORF 652	MMWRVNSMIRRWEPCGSGSGSamber	8	0.00025
ORF 653	MLYYRMYMLRMCGSGSGSamber	8	0.00025
ORF 654	MAYYQMWRLLMCGSGSGSamber	8	0.00025
ORF 655	MLYWKMYMLHMCGSGSGSamber	8	0.00025
ORF 656	MSWLCRMHKLLHCGSGSGSamber	8	0.00025
ORF 657	MCGWWMIAMKTCGSGSGSamber	8	0.00025
ORF 658	MLYWQMFRLLMCGSGSGSamber	8	0.00025
ORF 659	MLYWMMYRLFMCGSGSGSamber	8	0.00025
ORF 660	MLYYMMYRLLMCGSGSGSamber	8	0.00025
ORF 661	MMYFRMWRLKICGSGSGSamber	8	0.00025
ORF 662	MMKYKMWGLKICGSGSGSamber	8	0.00025
ORF 663	MMTWKMMWLMICGSGSGSamber	8	0.00025
ORF 664	MQYYQMWSLHMCGSGSGSamber	8	0.00025
ORF 665	MMTYKMWGLHICGSGSGSamber	8	0.00025
ORF 666	MMGQCKLWMGNAHFMKCGSGSGSamber	8	0.00025
ORF 667	MRAYKGRMVPVMWFRCGSGSGSamber	8	0.00025
ORF 668	MLHYQMWRLRMCGSGSGSamber	8	0.00025
ORF 669	MVMYWMTSKLWCGSGSGSamber	8	0.00025
ORF 670	MLYYKMFRLKMCGSGSGSamber	8	0.00025
ORF 671	MCGYWMIPMKRCGSGSGSamber	8	0.00025
ORF 672	MLFAFLSGMSIVKVKMCGSGSGSamber	8	0.00025
ORF 673	MYNLMCWLMHMRKLIKCGSGSGSamber	8	0.00025
ORF 674	MMHYLAPGMKAYTLLVCGSGSGSamber	8	0.00025
ORF 675	MITNEKYMLYKRLFMCGSGSGSamber	8	0.00025
ORF 676	MLYWGMYRLYMCGSGSGSamber	8	0.00025
ORF 677	MMGYCRLYMRPLNVMTCGSGSGSamber	8	0.00025
ORF 678	MMMWRMYRLMICGSGSGSamber	8	0.00025
ORF 679	MLQWKMMFLWMCGSGSGSamber	8	0.00025
ORF 680	MLFFRMWRLKMCGSGSGSamber	8	0.00025
ORF 681	MMGYCRFYMKSLHFMRCGSGSGSamber	8	0.00025
ORF 682	MMYWKMYMLKVCGSGSGSamber	8	0.00025
ORF 683	MLYFQMWRLCMCGSGSGSamber	8	0.00025
ORF 684	MLMWKMFFLRMCGSGSGSamber	8	0.00025
ORF 685	MVYWKMYRLKMCGSGSGSamber	8	0.00025
ORF 686	MLFWQMYRLYMCGSGSGSamber	8	0.00025
ORF 687	MMFHYLYKMNPRSLHICGSGSGSamber	8	0.00025
ORF 688	MMTWRMYILKVCGSGSGSamber	8	0.00025
ORF 689	MMGSCKLYMYTKNRMYCGSGSGSamber	8	0.00025
ORF 690	MMYWQMWRLNICGSGSGSamber	8	0.00025
ORF 691	MMVWKMMFLRICGSGSGSamber	8	0.00025
ORF 692	MQYYRMYRLHMCGSGSGSamber	8	0.00025
ORF 693	MLYHRMWRLFMCGSGSGSamber	8	0.00025
ORF 694	MMTYKMYFLLICGSGSGSamber	8	0.00025
ORF 695	MIYYRMWRIQMCGSGSGSamber	8	0.00025
ORF 696	MSDRSFWMGHSWGYCGSGSGSamber	7	0.00022
ORF 697	MTYWQMYRLYMCGSGSGSamber	7	0.00022
ORF 698	MADSWIKRMYFLIHRSCGSGSGSamber	7	0.00022
ORF 699	MLYWQMWRIKMCGSGSGSamber	7	0.00022
ORF 700	MIYYRMWRLYMCGAGSGAamber	7	0.00022
ORF 701	MLYYMMWRLSMCGSGSGSamber	7	0.00022
ORF 702	MMQWKMYFVQICGSGSGSamber	7	0.00022
ORF 703	MKWLCKMYKLIHCGSGSGSamber	7	0.00022
ORF 704	MLHWRMYRLYMCGSGSGSamber	7	0.00022
ORF 705	MFDDWCVRMYILLHHSCGSGSGSamber	7	0.00022
ORF 706	MMQWRMMGLHICGSGSGSamber	7	0.00022
ORF 707	MIYHIGAYMNIYSLKMCGSGSGSamber	7	0.00022
ORF 708	MMMWKMFALRVCGSGSGSamber	7	0.00022
ORF 709	MMGPCSRMRLAIYRMCGSGSGSamber	7	0.00022
ORF 710	MMGPCIHTMMGHYCMPCGSGSGSamber	7	0.00022
ORF 711	MQSDILNRMAMLWGYRCGSGSGSamber	7	0.00022
ORF 712	MMQYKMWFLRICGSGSGSamber	7	0.00022
ORF 713	MIFYQMWALKMCGSGSGSamber	7	0.00022
ORF 714	MLFYQMWKLYMCGSGSGSamber	7	0.00022
ORF 715	MMYWKMLRLRICGSGSGSamber	7	0.00022
ORF 716	MMGPCKLYMTCRCSMVCGSGSGSamber	7	0.00022
ORF 717	MMGICLYRMNHPYSMICGSGSGSamber	7	0.00022
ORF 718	MMQWMMFFLRICGSGSGSamber	7	0.00022
ORF 719	MIFYHMWRLKMCGSGSGSamber	7	0.00022
ORF 720	MLSTLLKRMARLWSISCGSGSGSamber	7	0.00022
ORF 721	MLYHLLSKMRIASLQMCGSGSGSamber	7	0.00022
ORF 722	MLHYMMWRLYMCGSGSGSamber	7	0.00022
ORF 723	MQYYKMWMLNMCGSGSGSamber	7	0.00022
ORF 724	MMVYLGRRMQIFKLHVCGSGSGSamber	7	0.00022
ORF 725	MMTWKMFSLRICGSGSGSamber	7	0.00022
ORF 726	MNVMYWMMLNLHCGSGSGSamber	7	0.00022
ORF 727	MRWYTGYVMFSMRTVYCGSGSGSamber	7	0.00022
ORF 728	MIYYRMWSLHMCGSGSGSamber	7	0.00022
ORF 729	MLYYLMYRLYMCGSGSGSamber	7	0.00022
ORF 730	MWTCAMYRLLHCGSGSGSamber	7	0.00022
ORF 731	MIYWRMYMLHMCGSGSGSamber	7	0.00022
ORF 732	MMYYQMWRLRLCGSGSGSamber	7	0.00022
ORF 733	MMTWRMYRLHICGSGSGSamber	7	0.00022
ORF 734	MIYYRMWRLYMCGSGAGAamber	7	0.00022
ORF 735	MLFYKMWSLRMCGSGSGSamber	7	0.00022
ORF 736	MMQWRMHILKICGSGSGSamber	7	0.00022
ORF 737	MMTYKMWGLKICGSGSGSamber	7	0.00022
ORF 738	MMYYHMWRLMICGSGSGSamber	7	0.00022
ORF 739	MQYYHMWRLRMCGSGSGSamber	7	0.00022
ORF 740	MLYWAMYRLYMCGSGSGSamber	7	0.00022
ORF 741	MLYWKMWRLKMCGSGSGSamber	7	0.00022
ORF 742	MKWLCRMYELLHCGSGSGSamber	7	0.00022
ORF 743	MLYWHMYRLNMCGSGSGSamber	7	0.00022
ORF 744	MHLKNSWLMTYRYVMKCGSGSGSamber	7	0.00022
ORF 745	MIYHLGHHMTLYSIMMCGSGSGSamber	7	0.00022
ORF 746	MMSWLCRMRRLLKTMCGSGSGSamber	7	0.00022
ORF 747	MLWNPDSRMKLCLLQVCGSGSGSamber	7	0.00022
ORF 748	MMTWKMHFLLVCGSGSGSamber	7	0.00022
ORF 749	MMGPCVRRMHFRHFMMCGSGSGSamber	7	0.00022
ORF 750	MVPMYWMRLGLRTCGSGSGSamber	7	0.00022
ORF 751	MIYYRMWMLLMCGSGSGSamber	7	0.00022
ORF 752	MLFYQMYRLRMCGSGSGSamber	7	0.00022
ORF 753	MLYWQMYRVKMCGSGSGSamber	7	0.00022
ORF 754	MLYYKMWFLHMCGSGSGSamber	7	0.00022
ORF 755	MMYYHMWRLRICGSGSGSamber	7	0.00022
ORF 756	MLFHTLPGMKIVALNMCGSGSGSamber	7	0.00022
ORF 757	MMRWKMFSLRICGSGSGSamber	7	0.00022
ORF 758	MMHYKMWRLKICGSGSGSamber	7	0.00022
ORF 759	MIYYKMYRLMMCGSGSGSamber	7	0.00022
ORF 760	MLYYSMWRLFMCGSGSGSamber	7	0.00022
ORF 761	MLYAILHNMVLARLYMCGSGSGSamber	7	0.00022
ORF 762	MIYYRMWRLYMCGAGAGSamber	7	0.00022
ORF 763	MSWLRRMYMLLHKKTRCGSGSGSamber	7	0.00022
ORF 764	MLYWRMMRLKMCGSGSGSamber	7	0.00022
ORF 765	MLYYKMWSLYMCGSGSGSamber	7	0.00022
ORF 766	MSLIYKYWMGKSTGYTCGSGSGSamber	7	0.00022
ORF 767	MLYYRMWRVMMCGSGSGSamber	7	0.00022
ORF 768	MMYDLLVGMRPVKLKVCGSGSGSamber	7	0.00022
ORF 769	MVLKSWWSMAYPHVMRCGSGSGSamber	7	0.00022
ORF 770	MMFWKMYRLMVCGSGSGSamber	7	0.00022
ORF 771	MLHYQMWRLNMCGSGSGSamber	7	0.00022
ORF 772	MHGYKYIMEPYSGKYCGSGSGSamber	7	0.00022
ORF 773	MIFYQMYRLYMCGSGSGSamber	7	0.00022
ORF 774	MLYWMMFRLYMCGSGSGSamber	7	0.00022
ORF 775	MLFWRMYRLQMCGSGSGSamber	7	0.00022
ORF 776	MMMTLMWMIPKTLFVCGSGSGSamber	7	0.00022
ORF 777	MMHWLGRLMTLYKLNICGSGSGSamber	7	0.00022
ORF 778	MAFHLSYKMIVLKTHMCGSGSGSamber	6	0.00019
ORF 779	MMTWKMMWIRICGSGSGSamber	6	0.00019
ORF 780	MMTWKMYSLKVCGSGSGSamber	6	0.00019
ORF 781	MLYWRMYRLNMCGSGSGSamber	6	0.00019
ORF 782	MQSWQMYRIWMCGSGSGSamber	6	0.00019
ORF 783	MMRHIGILMRVYILRICGSGSGSamber	6	0.00019
ORF 784	MLYFKMWVWVWVLGRamber	6	0.00019
ORF 785	MLFWRMYRLHMCGSGSGSamber	6	0.00019
ORF 786	MYWWVKPMQVHAYMCGSGSGSamber	6	0.00019
ORF 787	MLYYHMYRLHMCGSGSGSamber	6	0.00019
ORF 788	MMCKLWTKMMHKLLHFCGSGSGSamber	6	0.00019
ORF 789	MTYKMMRGMSRCGSGSGSamber	6	0.00019
ORF 790	MMEYMDKMLARRSKICGSGSGSamber	6	0.00019
ORF 791	MMFALLASMMLVALKICGSGSGSamber	6	0.00019
ORF 792	MMQWKMYVLRICGSGSGSamber	6	0.00019
ORF 793	MMSYRMMYYLKICGSGSGSamber	6	0.00019
ORF 794	MMKYPVRGMPLYSIKICGSGSGSamber	6	0.00019
ORF 795	MTWLCKMWKLLHKCGSGSGSamber	6	0.00019
ORF 796	MMISNPMGMRIYYLHICGSGSGSamber	6	0.00019
ORF 797	MMGTCMFYMHGKGMLSCGSGSGSamber	6	0.00019
ORF 798	MIYWQMFMLKMCGSGSGSamber	6	0.00019
ORF 799	MSYLTWWMGKNWGYCGSGSGSamber	6	0.00019
ORF 800	MCYWQMYRLNMCGSGSGSamber	6	0.00019
ORF 801	MLYYMMWRIMMCGSGSGSamber	6	0.00019
ORF 802	MLYHKMWRLLMCGSGSGSamber	6	0.00019
ORF 803	MMMWKMYAIKICGSGSGSamber	6	0.00019
ORF 804	MNIMYWMMYNYQCGSGSGSamber	6	0.00019
ORF 805	MMQWKMYGLRVCGSGSGSamber	6	0.00019
ORF 806	MKMYCLWVWVWVLGRamber	6	0.00019
ORF 807	MQILSSWYMTYRHIMLCGSGSGSamber	6	0.00019
ORF 808	MMRHITYGMLLLQLLVCGSGSGSamber	6	0.00019
ORF 809	MMTWKMMWALKICGSGSGSamber	6	0.00019
ORF 810	MLQWRMYFIKMCGSGSGSamber	6	0.00019
ORF 811	MLYYKMWALHMCGSGSGSamber	6	0.00019
ORF 812	MIYYQMYRLNMCGSGSGSamber	6	0.00019
ORF 813	MIYYKMWVWVWVLGRamber	6	0.00019
ORF 814	MMTYKMWFLQICGSGSGSamber	6	0.00019
ORF 815	MLQYKMYFLRMCGSGSGSamber	6	0.00019
ORF 816	MMFYIHAYMRVSSLNICGSGSGSamber	6	0.00019
ORF 817	MLHYQMYRLYMCGSGSGSamber	6	0.00019
ORF 818	MQYFRMWMLHMCGSGSGSamber	6	0.00019
ORF 819	MNKMYWMKWNLRCGSGSGSamber	6	0.00019
ORF 820	MMYWMMYRLRVCGSGSGSamber	6	0.00019
ORF 821	MMYWRMYRLKMCGSGSGSamber	6	0.00019
ORF 822	MLFYHMWRLKMCGSGSGSamber	6	0.00019
ORF 823	MMLWKMYFLKVCGSGSGSamber	6	0.00019
ORF 824	MMYWKMIRLKICGSGSGSamber	6	0.00019
ORF 825	MLYYMMWSLKMCGSGSGSamber	6	0.00019
ORF 826	MLYYRMYRLKMCGSGSGSamber	6	0.00019
ORF 827	MLYYQMYSLYMCGSGSGSamber	6	0.00019
ORF 828	MQRNYIWPMIPVSIKMCGSGSGSamber	6	0.00019
ORF 829	MMYWRMMRLRVCGSGSGSamber	6	0.00019
ORF 830	MIYFMMWRLAMCGSGSGSamber	6	0.00019
ORF 831	MLYYQMFRLRMCGSGSGSamber	6	0.00019
ORF 832	MLYWMMYRLQMCGSGSGSamber	6	0.00019
ORF 833	MLKMGTMGCIKMCGSGSGSamber	6	0.00019
ORF 834	MMTYQMYFLRICGSGSGSamber	6	0.00019
ORF 835	MSWLCMMRALLKCGSGSGSamber	6	0.00019
ORF 836	MLQWRMYILRMCGSGSGSamber	6	0.00019
ORF 837	MMALLHEMRLAYILSCGSGSGSamber	6	0.00019
ORF 838	MIHYKMWRLHMCGSGSGSamber	6	0.00019
ORF 839	MLMYQMYRLFMCGSGSGSamber	6	0.00019
ORF 840	MQNRKRIMWPYCIMPCGSGSGSamber	6	0.00019
ORF 841	MLFYMMWALRMCGSGSGSamber	6	0.00019
ORF 842	MQWLCMMYRLHHCGSGSGSamber	6	0.00019
ORF 843	MLYYamberMWRLWMCGSGSGSamber	6	0.00019
ORF 844	MKMWCSWMWTMRTLLCGSGSGSamber	6	0.00019
ORF 845	MISYQMYRLKMCGSGSGSamber	6	0.00019
ORF 846	MMTWKMHFLNVCGSGSGSamber	6	0.00019
ORF 847	MMQWKMFFLNLCGSGSGSamber	6	0.00019
ORF 848	MTYYQMWRLRMCGSGSGSamber	6	0.00019
ORF 849	MLYYKMYRLFMCGSGSGSamber	6	0.00019
ORF 850	MMQWRMFGLHICGSGSGSamber	6	0.00019
ORF 851	MMMKPRCTMGPLISVGCGSGSGSamber	6	0.00019
ORF 852	MMTYKMYFLKICGSGSGSamber	6	0.00019
ORF 853	MMGPCLWPMLAKHSMRCGSGSGSamber	6	0.00019
ORF 854	MTIKKHWYMTHMWLMKCGSGSGSamber	6	0.00019
ORF 855	MLHYMMWRLLMCGSGSGSamber	6	0.00019
ORF 856	MQIRAEWRMCYRYLMGCGSGSGSamber	6	0.00019
ORF 857	MMTYKMYFLNICGSGSGSamber	6	0.00019
ORF 858	MLYYWMWRIKMCGSGSGSamber	6	0.00019
ORF 859	MLYYKMWGLLMCGSGSGSamber	6	0.00019
ORF 860	MLYYKMWRIYMCGSGSGSamber	6	0.00019
ORF 861	MNVMYWMKWNKSCGSGSGSamber	6	0.00019
ORF 862	MLTWRMYFLWMCGSGSGSamber	6	0.00019
ORF 863	MLFYKMWGLMMCGSGSGSamber	6	0.00019
ORF 864	MMEPWCYRMMFQLYHRCGSGSGSamber	6	0.00019
ORF 865	MRWICRMFILIHCGSGSGSamber	6	0.00019
ORF 866	MNLMYWMKFNYSCGSGSGSamber	6	0.00019
ORF 867	MMTWKMYSLKICGSGSGSamber	6	0.00019
ORF 868	MCYYRMWRLNMCGSGSGSamber	6	0.00019
ORF 869	MLHWQMYRLYMCGSGSGSamber	6	0.00019
ORF 870	MMQWKMNFLMVCGSGSGSamber	6	0.00019
ORF 871	MKKILYSSMNRMHYGMCGSGSGSamber	6	0.00019
ORF 872	MNFWIWCMMMLFLKNKCGSGSGSamber	6	0.00019
ORF 873	MLTYSYGMTPWLSVHCGSGSGSamber	6	0.00019
ORF 874	MIYWQMYRILMCGSGSGSamber	6	0.00019
ORF 875	MMMWKMFVLNVCGSGSGSamber	6	0.00019
ORF 876	MMYYMMWRLMMCGSGSGSamber	6	0.00019
ORF 877	MLFWRMYRLNMCGSGSGSamber	6	0.00019
ORF 878	MMQWKMYLLKVCGSGSGSamber	6	0.00019
ORF 879	MLLMGIYQMTPRCYKMCGSGSGSamber	6	0.00019
ORF 880	MLFYRMWRLWMCGSGSGSamber	6	0.00019
ORF 881	MMYWKMYRLLICGSGSGSamber	6	0.00019
ORF 882	MMQWKMNILKVCGSGSGSamber	6	0.00019
ORF 883	MMWYKMYTLLICGSGSGSamber	6	0.00019
ORF 884	MHILNKWLMSHRFVMRCGSGSGSamber	6	0.00019
ORF 885	MLYFRMWRIKMCGSGSGSamber	6	0.00019
ORF 886	MMYWRMYRLQVCGSGSGSamber	6	0.00019
ORF 887	MLMYRMWRLYMCGSGSGSamber	6	0.00019
ORF 888	MLYYKMWRIWMCGSGSGSamber	6	0.00019
ORF 889	MLRMGSMRCIKMCGSGSGSamber	6	0.00019
ORF 890	MMGWNCMLYGLKCGSGSGSamber	6	0.00019
ORF 891	MHSMCSWLMRMSHLLWCGSGSGSamber	6	0.00019
ORF 892	MMFYKMMYMLQICGSGSGSamber	6	0.00019
ORF 893	MMHTLQWAMLAWHAFMCGSGSGSamber	6	0.00019
ORF 894	MLYFRMYRLHMCGSGSGSamber	6	0.00019
ORF 895	MQFYKMWRLNMCGSGSGSamber	6	0.00019
ORF 896	MMGPCRYYMNVKYKMYCGSGSGSamber	6	0.00019
ORF 897	MMIKKRWMMARRYIMTCGSGSGSamber	6	0.00019
ORF 898	MISWQMFRLRMCGSGSGSamber	6	0.00019
ORF 899	MMTWKMFFLMVCGSGSGSamber	6	0.00019
ORF 900	MPIQSWIDMMYQLHWGCGSGSGSamber	6	0.00019
ORF 901	MRMLCSWMWMMRSLFCGSGSGSamber	6	0.00019
ORF 902	MMIAPRMEFHLHICGSGSGSamber	6	0.00019
ORF 903	MIYYNMWMLRMCGSGSGSamber	6	0.00019
ORF 904	MLYYRMWALHMCGSGSGSamber	6	0.00019
ORF 905	MTSVLLQNMSKLWHIPCGSGSGSamber	5	0.00016
ORF 906	MIYWNMYRLMMCGSGSGSamber	5	0.00016
ORF 907	MSWLCMMKRLLHCGSGSGSamber	5	0.00016
ORF 908	MMMYRMMWHLRVCGSGSGSamber	5	0.00016
ORF 909	MMGPCVWRMRRPLWVMCGSGSGSamber	5	0.00016
ORF 910	MLQYKMFFLYMCGSGSGSamber	5	0.00016
ORF 911	MMYYQMYRLRICGSGSGSamber	5	0.00016
ORF 912	MQYWRMYRLYMCGSGSGSamber	5	0.00016
ORF 913	MISFRMWRLWMCGSGSGSamber	5	0.00016
ORF 914	MMLYKMWGLYICGSGSGSamber	5	0.00016
ORF 915	MMTWKMYMLQICGSGSGSamber	5	0.00016
ORF 916	MMTWKMFFLRVCGSGSGSamber	5	0.00016
ORF 917	MWMHVPYFMKDGFTKPCGSGSGSamber	5	0.00016
ORF 918	MIYYKMYRLLMCGSGSGSamber	5	0.00016
ORF 919	MMQWQMYFIKICGSGSGSamber	5	0.00016
ORF 920	MNWICRMYRLHHCGSGSGSamber	5	0.00016
ORF 921	MLYFRMWMLMMCGSGSGSamber	5	0.00016
ORF 922	MQYWKMYRLRMCGSGSGSamber	5	0.00016
ORF 923	MLMYKMWRLMMCGSGSGSamber	5	0.00016
ORF 924	MMTWRMYMLKICGSGSGSamber	5	0.00016
ORF 925	MQFYMMWALHMCGSGSGSamber	5	0.00016
ORF 926	MQILNYWYMSKQYIMKCGSGSGSamber	5	0.00016
ORF 927	MMSYLGPKMMLYRLQLCGSGSGSamber	5	0.00016
ORF 928	MTSQLLKKMASLWQIHCGSGSGSamber	5	0.00016
ORF 929	MMMWRMFSLKICGSGSGSamber	5	0.00016
ORF 930	MVEYLYWMGWTWKYCGSGSGSamber	5	0.00016
ORF 931	MMRWKMWGIKICGSGSGSamber	5	0.00016
ORF 932	MEYCTMWTMLMRELLNCGSGSGSamber	5	0.00016
ORF 933	MLYYMMWALKMCGSGSGSamber	5	0.00016
ORF 934	MMMTRPMKQTHPRCGSGSGSamber	5	0.00016
ORF 935	MIYYQMWVWVWVLGRamber	5	0.00016
ORF 936	MTYYRMWRLMMCGSGSGSamber	5	0.00016
ORF 937	MSVLSHWFMSKRYIMACGSGSGSamber	5	0.00016
ORF 938	MLYFKMWRIKMCGSGSGSamber	5	0.00016
ORF 939	MCYYAMWRLKMCGSGSGSamber	5	0.00016
ORF 940	MLYWAMYRLKMCGSGSGSamber	5	0.00016
ORF 941	MLVYKPNWMKRYYLWMCGSGSGSamber	5	0.00016
ORF 942	MMYYQMWRLAICGSGSGSamber	5	0.00016
ORF 943	MLVKNLWKMTHRFIMTCGSGSGSamber	5	0.00016
ORF 944	MAYYKMWRLNMCGSGSGSamber	5	0.00016
ORF 945	MLYWMMFRLKMCGSGSGSamber	5	0.00016
ORF 946	MMMYKMMYYLRLCGSGSGSamber	5	0.00016
ORF 947	MLYFMMWRIHMCGSGSGSamber	5	0.00016
ORF 948	MLYYRMWRINMCGSGSGSamber	5	0.00016
ORF 949	MLHYRMWRIHMCGSGSGSamber	5	0.00016
ORF 950	MMRDILARMTLVQIEVCGSGSGSamber	5	0.00016
ORF 951	MTYYMMWRLMMCGSGSGSamber	5	0.00016
ORF 952	MLMYHMWRLWMCGSGSGSamber	5	0.00016
ORF 953	MMMYKMWGLHICGSGSGSamber	5	0.00016
ORF 954	MMLVFPNMMTLAGYCGSGSGSamber	5	0.00016
ORF 955	MLFYRMYRLRMCGSGSGSamber	5	0.00016
ORF 956	MLHYKMWRLNMCGSGSGSamber	5	0.00016
ORF 957	MLYYAMWRLRMCGSGSGSamber	5	0.00016
ORF 958	MMHTGLWSMSSTTQRFCGSGSGSamber	5	0.00016
ORF 959	MLYWQMYMLHMCGSGSGSamber	5	0.00016
ORF 960	MLQWKMFGIYMCGSGSGSamber	5	0.00016
ORF 961	MLIRLSMMVMQMLWMCGSGSGSamber	5	0.00016
ORF 962	MTYLTKQKMKNVMWTNCGSGSGSamber	5	0.00016
ORF 963	MDWLCKMYDLLHCGSGSGSamber	5	0.00016
ORF 964	MMYWKMWMLKVCGSGSGSamber	5	0.00016
ORF 965	MMLWKMYGLHVCGSGSGSamber	5	0.00016
ORF 966	MMTYKMYFLKVCGSGSGSamber	5	0.00016
ORF 967	MSWLCQMKLLLHCGSGSGSamber	5	0.00016
ORF 968	MRSSLLTRMGHLWGYLCGSGSGSamber	5	0.00016
ORF 969	MLRYKMWGIWMCGSGSGSamber	5	0.00016
ORF 970	MVTKTMWLMSYQFIMTCGSGSGSamber	5	0.00016
ORF 971	MMTYQMWFLRICGSGSGSamber	5	0.00016
ORF 972	MMQWKMFILQICGSGSGSamber	5	0.00016
ORF 973	MMFFLLPRMSVQKLSICGSGSGSamber	5	0.00016
ORF 974	MQSTLLKRMAILFNVVCGSGSGSamber	5	0.00016
ORF 975	MIFYKMWMLLMCGSGSGSamber	5	0.00016
ORF 976	MLYYQMFRLNMCGSGSGSamber	5	0.00016
ORF 977	MMMWRMYALRVCGSGSGSamber	5	0.00016
ORF 978	MIYYLSVRMHVLSLKMCGSGSGSamber	5	0.00016
ORF 979	MMYWRMYRLNVCGSGSGSamber	5	0.00016
ORF 980	MMQWKMLFIamberICGSGSGSamber	5	0.00016
ORF 981	MLYWKMYMLMMCGSGSGSamber	5	0.00016
ORF 982	MLYYMMWRIWMCGSGSGSamber	5	0.00016
ORF 983	MMQYKMMFLKICGSGSGSamber	5	0.00016
ORF 984	MRCEDPWLMLMILLLKCGSGSGSamber	5	0.00016
ORF 985	MLFWKMYRLKMCGSGSGSamber	5	0.00016
ORF 986	MNLMYWMKFNKVCGSGSGSamber	5	0.00016
ORF 987	MIYWQMYRLKMCGSGSGSamber	5	0.00016
ORF 988	MNGWWMIPMamberTCGSGSGSamber	5	0.00016
ORF 989	MLQWKMYVLHMCGSGSGSamber	5	0.00016
ORF 990	MIFHLDINMRVLKLRMCGSGSGSamber	5	0.00016
ORF 991	MIYYGMWMLKMCGSGSGSamber	5	0.00016
[truncated: 5,906 more rows]

## Sheet: BRD3-BD2_R5
Selection Round #5	Total Reads #12800
[truncated: 2,490 more rows]

[truncated: 3 more sheets: BRD4-BD2_R3, BRD4-BD2_R4, BRD4-BD2_R5]
