# Supplementary material for: Cyclic peptides can engage a single binding pocket through highly divergent modes
Source: Proc Natl Acad Sci U S A. 2020 Oct 12;117(43):26728–38. doi: 10.1073/pnas.2003086117 (PMC7604503; doi:10.1073/pnas.2003086117)
Supplement: Supplementary File [file pnas.2003086117.sd03.csv]

Compound Name	DiscoveRx Gene Symbol	Entrez Gene Symbol	Percent Control	Compound Concentration (nM)
3.1B	ATAD2A	ATAD2	92	1000
3.1B	ATAD2B	ATAD2B	100	1000
3.1B	BAZ2A	BAZ2A	15	1000
3.1B	BAZ2B	BAZ2B	100	1000
3.1B	BRD1	BRD1	100	1000
3.1B	BRD2(1)	BRD2	21	1000
3.1B	BRD2(2)	BRD2	100	1000
3.1B	BRD3(1)	BRD3	1.4	1000
3.1B	BRD3(2)	BRD3	100	1000
3.1B	BRD4(1)	BRD4	0.2	1000
3.1B	BRD4(2)	BRD4	99	1000
3.1B	BRD7	BRD7	99	1000
3.1B	BRD9	BRD9	100	1000
3.1B	BRDT(1)	BRDT	0	1000
3.1B	BRDT(2)	BRDT	100	1000
3.1B	BRPF1	BRPF1	100	1000
3.1B	BRPF3	BRPF3	100	1000
3.1B	CECR2	CECR2	100	1000
3.1B	CREBBP	CREBBP	100	1000
3.1B	EP300	EP300	100	1000
3.1B	FALZ	BPTF	73	1000
3.1B	GCN5L2	KAT2A	100	1000
3.1B	PBRM1(2)	PBRM1	100	1000
3.1B	PBRM1(5)	PBRM1	100	1000
3.1B	PCAF	KAT2B	94	1000
3.1B	SMARCA2	SMARCA2	34	1000
3.1B	SMARCA4	SMARCA4	77	1000
3.1B	TAF1(2)	TAF1	82	1000
3.1B	TAF1L(2)	TAF1L	100	1000
3.1B	TRIM24(PHD,Bromo.)	TRIM24	91	1000
3.1B	TRIM33(PHD,Bromo.)	TRIM33	100	1000
3.1B	WDR9(2)	BRWD1	96	1000
3.1C	ATAD2A	ATAD2	92	1000
3.1C	ATAD2B	ATAD2B	100	1000
3.1C	BAZ2A	BAZ2A	99	1000
3.1C	BAZ2B	BAZ2B	100	1000
3.1C	BRD1	BRD1	97	1000
3.1C	BRD2(1)	BRD2	2.4	1000
3.1C	BRD2(2)	BRD2	0.35	1000
3.1C	BRD3(1)	BRD3	0	1000
3.1C	BRD3(2)	BRD3	13	1000
3.1C	BRD4(1)	BRD4	0	1000
3.1C	BRD4(2)	BRD4	13	1000
3.1C	BRD7	BRD7	96	1000
3.1C	BRD9	BRD9	95	1000
3.1C	BRDT(1)	BRDT	0	1000
3.1C	BRDT(2)	BRDT	4.9	1000
3.1C	BRPF1	BRPF1	100	1000
3.1C	BRPF3	BRPF3	95	1000
3.1C	CECR2	CECR2	99	1000
3.1C	CREBBP	CREBBP	100	1000
3.1C	EP300	EP300	100	1000
3.1C	FALZ	BPTF	93	1000
3.1C	GCN5L2	KAT2A	100	1000
3.1C	PBRM1(2)	PBRM1	100	1000
3.1C	PBRM1(5)	PBRM1	89	1000
3.1C	PCAF	KAT2B	96	1000
3.1C	SMARCA2	SMARCA2	35	1000
3.1C	SMARCA4	SMARCA4	87	1000
3.1C	TAF1(2)	TAF1	79	1000
3.1C	TAF1L(2)	TAF1L	100	1000
3.1C	TRIM24(PHD,Bromo.)	TRIM24	94	1000
3.1C	TRIM33(PHD,Bromo.)	TRIM33	100	1000
3.1C	WDR9(2)	BRWD1	87	1000
4.2C	ATAD2A	ATAD2	85	1000
4.2C	ATAD2B	ATAD2B	100	1000
4.2C	BAZ2A	BAZ2A	100	1000
4.2C	BAZ2B	BAZ2B	99	1000
4.2C	BRD1	BRD1	84	1000
4.2C	BRD2(1)	BRD2	85	1000
4.2C	BRD2(2)	BRD2	17	1000
4.2C	BRD3(1)	BRD3	100	1000
4.2C	BRD3(2)	BRD3	96	1000
4.2C	BRD4(1)	BRD4	96	1000
4.2C	BRD4(2)	BRD4	24	1000
4.2C	BRD7	BRD7	97	1000
4.2C	BRD9	BRD9	89	1000
4.2C	BRDT(1)	BRDT	85	1000
4.2C	BRDT(2)	BRDT	92	1000
4.2C	BRPF1	BRPF1	100	1000
4.2C	BRPF3	BRPF3	92	1000
4.2C	CECR2	CECR2	99	1000
4.2C	CREBBP	CREBBP	100	1000
4.2C	EP300	EP300	100	1000
4.2C	FALZ	BPTF	96	1000
4.2C	GCN5L2	KAT2A	96	1000
4.2C	PBRM1(2)	PBRM1	100	1000
4.2C	PBRM1(5)	PBRM1	90	1000
4.2C	PCAF	KAT2B	100	1000
4.2C	SMARCA2	SMARCA2	36	1000
4.2C	SMARCA4	SMARCA4	63	1000
4.2C	TAF1(2)	TAF1	67	1000
4.2C	TAF1L(2)	TAF1L	100	1000
4.2C	TRIM24(PHD,Bromo.)	TRIM24	98	1000
4.2C	TRIM33(PHD,Bromo.)	TRIM33	100	1000
4.2C	WDR9(2)	BRWD1	85	1000
